# Supplementary material for: Enhancer promoter interactome and Mendelian randomization identify network of druggable vascular genes in coronary artery disease
Source: Hum Genomics. 2022 Mar 4;16:8. doi: 10.1186/s40246-022-00381-4 (PMC8895522; doi:10.1186/s40246-022-00381-4)
Supplement: Supplementary file 1 — Additional file 1. Supplemental Table 1: DEPICT genetic association for CAD. [file 40246_2022_381_MOESM1_ESM.xlsx]

## Sheet: Feuil1
Supplemental Table 1: DEPICT genetic association for CAD.
Name	MeSH first level term	MeSH second level term	Nominal P value	False discovery rate
Arteries	Cardiovascular System	Blood Vessels	7.38e-09	<0,01
Muscle Smooth	Tissues	Muscles	4.33e-06	<0,01
Blood Vessels	Cardiovascular System	Blood Vessels	4.77e-06	<0,01
Adipocytes	Cells	Connective Tissue Cells	1.23e-05	<0,01
Joints	Musculoskeletal System	Skeleton	5.5e-05	<0,01
Joint Capsule	Musculoskeletal System	Skeleton	5.5e-05	<0,01
Synovial Membrane	Musculoskeletal System	Skeleton	5.5e-05	<0,01
Serum	Hemic and Immune Systems	Blood	5.55e-05	<0,01
Adipose Tissue	Tissues	Connective Tissue	6.06e-05	<0,01
Myometrium	Urogenital System	Genitalia	8.96e-05	<0,01
Subcutaneous Fat	Tissues	Connective Tissue	0.000172	<0,01
Adipose Tissue White	Tissues	Connective Tissue	0.000172	<0,01
Subcutaneous Fat Abdominal	Tissues	Connective Tissue	0.000184	<0,01
Abdominal Fat	Tissues	Connective Tissue	0.000184	<0,01
Myocytes Smooth Muscle	Cells	Muscle Cells	0.000187	<0,01
Muscle Cells	Cells	Muscle Cells	0.000187	<0,01
Upper Gastrointestinal Tract	Digestive System	Gastrointestinal Tract	0.000194	<0,01
Stomach	Digestive System	Gastrointestinal Tract	0.000215	<0,01
Connective Tissue Cells	Cells	Connective Tissue Cells	0.000271	<0,01
Liver	Digestive System	Liver	0.000379	<0,01
Veins	Cardiovascular System	Blood Vessels	0.00045	<0,01
Aortic Valve	Cardiovascular System	Heart	0.000556	<0,01
Heart Valves	Cardiovascular System	Heart	0.000556	<0,01
Lung	Respiratory System	Lung	0.000617	<0,01
Ileum	Digestive System	Gastrointestinal Tract	0.000914	<0,01
Intestine Small	Digestive System	Gastrointestinal Tract	0.00124	<0,01
Cartilage	Musculoskeletal System	Cartilage	0.00131	<0,01
Chondrocytes	Cells	Connective Tissue Cells	0.00152	<0,01
Umbilical Veins	Cardiovascular System	Blood Vessels	0.00184	<0,01
Portal System	Cardiovascular System	Blood Vessels	0.00184	<0,01
Pancreas	Digestive System	Pancreas	0.0025	<0,01
Mesenchymal Stem Cells	Cells	Stem Cells	0.00259	<0,01
Endothelial Cells	Cells	Epithelial Cells	0.00336	<0,05
Heart	Cardiovascular System	Heart	0.00388	<0,05
Heart Ventricles	Cardiovascular System	Heart	0.00546	<0,05
Serous Membrane	Tissues	Membranes	0.00568	<0,05
Adrenal Glands	Endocrine System	Endocrine Glands	0.0058	<0,05
Hepatocytes	Cells	Epithelial Cells	0.00759	<0,05
Chorion	Tissues	Membranes	0.00831	<0,05
Extraembryonic Membranes	Tissues	Membranes	0.00831	<0,05
Stromal Cells	Cells	Connective Tissue Cells	0.00879	<0,05
Kidney Cortex	Urogenital System	Urinary Tract	0.00942	<0,05
Adrenal Cortex	Endocrine System	Endocrine Glands	0.01	<0,05
Fibroblasts	Cells	Connective Tissue Cells	0.01	<0,20
Cecum	Digestive System	Gastrointestinal Tract	0.01	<0,20
Esophagus	Digestive System	Gastrointestinal Tract	0.02	<0,20
Lower Gastrointestinal Tract	Digestive System	Gastrointestinal Tract	0.02	<0,20
Osteoblasts	Cells	Connective Tissue Cells	0.02	<0,20
Embryoid Bodies	Cells	Stem Cells	0.02	<0,20
Spleen	Hemic and Immune Systems	Immune System	0.02	<0,20
Intestine Large	Digestive System	Gastrointestinal Tract	0.02	<0,20
Colon	Digestive System	Gastrointestinal Tract	0.02	<0,20
Rectum	Digestive System	Gastrointestinal Tract	0.03	<0,20
Muscles	Tissues	Muscles	0.03	<0,20
Intestines	Digestive System	Gastrointestinal Tract	0.03	<0,20
Uterus	Urogenital System	Genitalia	0.03	<0,20
Thyroid Gland	Endocrine System	Endocrine Glands	0.03	<0,20
Colon Sigmoid	Digestive System	Gastrointestinal Tract	0.04	<0,20
Cervix Uteri	Urogenital System	Genitalia	0.04	<0,20
Gastrointestinal Tract	Digestive System	Gastrointestinal Tract	0.05	<0,20
Genitalia Female	Urogenital System	Genitalia	0.05	<0,20
Urinary Tract	Urogenital System	Urinary Tract	0.06	<0,20
Kidney	Urogenital System	Urinary Tract	0.07	>=0,20
Endocrine Glands	Endocrine System	Endocrine Glands	0.09	>=0,20
Synovial Fluid	Musculoskeletal System	Skeleton	0.1	>=0,20
Urinary Bladder	Urogenital System	Urinary Tract	0.1	>=0,20
Cervical Vertebrae	Musculoskeletal System	Skeleton	0.11	>=0,20
Spine	Musculoskeletal System	Skeleton	0.12	>=0,20
Monocytes	Hemic and Immune Systems	Hematopoietic System	0.12	>=0,20
Heart Atria	Cardiovascular System	Heart	0.12	>=0,20
Genitalia	Urogenital System	Genitalia	0.12	>=0,20
Vulva	Urogenital System	Genitalia	0.13	>=0,20
Fallopian Tubes	Urogenital System	Genitalia	0.13	>=0,20
Phagocytes	Hemic and Immune Systems	Immune System	0.15	>=0,20
Adnexa Uteri	Urogenital System	Genitalia	0.16	>=0,20
Ovary	Urogenital System	Genitalia	0.16	>=0,20
Salivary Glands	Digestive System	Gastrointestinal Tract	0.16	>=0,20
Membranes	Tissues	Membranes	0.16	>=0,20
Parotid Gland	Digestive System	Gastrointestinal Tract	0.17	>=0,20
Neutrophils	Hemic and Immune Systems	Immune System	0.18	>=0,20
Skin	Integumentary System	Skin	0.18	>=0,20
Mononuclear Phagocyte System	Hemic and Immune Systems	Immune System	0.19	>=0,20
Myeloid Cells	Cells	Myeloid Cells	0.2	>=0,20
Bone Marrow Cells	Hemic and Immune Systems	Hematopoietic System	0.2	>=0,20
Hematopoietic System	Hemic and Immune Systems	Hematopoietic System	0.2	>=0,20
Gonads	Endocrine System	Endocrine Glands	0.2	>=0,20
Atrial Appendage	Cardiovascular System	Heart	0.21	>=0,20
Keloid	Tissues	Connective Tissue	0.21	>=0,20
Endometrium	Urogenital System	Genitalia	0.23	>=0,20
Granulocytes	Cells	Blood Cells	0.23	>=0,20
Antigen Presenting Cells	Cells	Antigen-Presenting Cells	0.26	>=0,20
Dendritic Cells	Hemic and Immune Systems	Immune System	0.26	>=0,20
Cicatrix	Tissues	Connective Tissue	0.26	>=0,20
Granulation Tissue	Tissues	Connective Tissue	0.26	>=0,20
Pluripotent Stem Cells	Cells	Stem Cells	0.28	>=0,20
Induced Pluripotent Stem Cells	Cells	Stem Cells	0.28	>=0,20
Macrophages	Hemic and Immune Systems	Immune System	0.28	>=0,20
Intestinal Mucosa	Digestive System	Gastrointestinal Tract	0.3	>=0,20
Adult Stem Cells	Cells	Stem Cells	0.32	>=0,20
Muscle Striated	Tissues	Muscles	0.32	>=0,20
Muscle Skeletal	Tissues	Muscles	0.32	>=0,20
Lymph Nodes	Tissues	Lymphoid Tissue	0.37	>=0,20
Quadriceps Muscle	Musculoskeletal System	Muscles	0.39	>=0,20
Exocrine Glands	Tissues	Exocrine Glands	0.43	>=0,20
Keratinocytes	Cells	Epithelial Cells	0.44	>=0,20
Penis	Urogenital System	Genitalia	0.46	>=0,20
Prostate	Tissues	Exocrine Glands	0.46	>=0,20
Monocyte Macrophage Precursor Cells	Cells	Myeloid Cells	0.46	>=0,20
Epithelial Cells	Cells	Epithelial Cells	0.46	>=0,20
Macrophages Alveolar	Cells	Connective Tissue Cells	0.46	>=0,20
Lymphoid Tissue	Tissues	Lymphoid Tissue	0.5	>=0,20
Lymphatic System	Hemic and Immune Systems	Immune System	0.5	>=0,20
Genitalia Male	Urogenital System	Genitalia	0.51	>=0,20
Foreskin	Urogenital System	Genitalia	0.53	>=0,20
Islets of Langerhans	Digestive System	Pancreas	0.56	>=0,20
Mucous Membrane	Tissues	Membranes	0.58	>=0,20
Mouth Mucosa	Tissues	Membranes	0.61	>=0,20
Cumulus Cells	Endocrine System	Endocrine Glands	0.62	>=0,20
Ovarian Follicle	Urogenital System	Genitalia	0.62	>=0,20
Granulosa Cells	Cells	Epithelial Cells	0.62	>=0,20
Stem Cells	Cells	Stem Cells	0.64	>=0,20
Fetal Blood	Hemic and Immune Systems	Blood	0.69	>=0,20
Neural Stem Cells	Cells	Stem Cells	0.7	>=0,20
Embryonic Stem Cells	Cells	Stem Cells	0.73	>=0,20
Blood	Hemic and Immune Systems	Blood	0.75	>=0,20
Ovum	Urogenital System	Genitalia	0.76	>=0,20
Oocytes	Cells	Germ Cells	0.76	>=0,20
Eye	Sense Organs	Eye	0.8	>=0,20
Testis	Endocrine System	Endocrine Glands	0.8	>=0,20
Granulocyte Macrophage Progenitor Cells	Cells	Stem Cells	0.81	>=0,20
Endocrine Cells	Cells	Endocrine Cells	0.82	>=0,20
Mouth	Stomatognathic System	Mouth	0.84	>=0,20
Germ Cells	Urogenital System	Genitalia	0.84	>=0,20
Precursor Cells B Lymphoid	Cells	Blood Cells	0.85	>=0,20
Lymphoid Progenitor Cells	Cells	Stem Cells	0.85	>=0,20
Blood Cells	Hemic and Immune Systems	Blood	0.85	>=0,20
Dentition	Stomatognathic System	Mouth	0.87	>=0,20
Glucagon Secreting Cells	Cells	Epithelial Cells	0.89	>=0,20
Enteroendocrine Cells	Cells	Endocrine Cells	0.89	>=0,20
Leukocytes	Cells	Blood Cells	0.9	>=0,20
Hypothalamo Hypophyseal System	Nervous System	Central Nervous System	0.91	>=0,20
Neurosecretory Systems	Nervous System	Neurosecretory Systems	0.91	>=0,20
Hypothalamus Middle	Nervous System	Central Nervous System	0.91	>=0,20
Myeloid Progenitor Cells	Cells	Myeloid Cells	0.94	>=0,20
Diencephalon	Nervous System	Central Nervous System	0.94	>=0,20
Nasal Mucosa	Respiratory System	Nose	0.94	>=0,20
Respiratory Mucosa	Tissues	Membranes	0.94	>=0,20
Nose	Sense Organs	Nose	0.94	>=0,20
Erythroid Precursor Cells	Hemic and Immune Systems	Hematopoietic System	0.94	>=0,20
Megakaryocyte Erythroid Progenitor Cells	Cells	Stem Cells	0.94	>=0,20
Hypothalamus	Nervous System	Central Nervous System	0.94	>=0,20
Corpus Striatum	Nervous System	Central Nervous System	0.96	>=0,20
Hematopoietic Stem Cells	Cells	Stem Cells	0.96	>=0,20
Periodontium	Stomatognathic System	Mouth	0.96	>=0,20
T Lymphocytes Regulatory	Cells	Blood Cells	0.97	>=0,20
Epithelium	Tissues	Epithelium	0.97	>=0,20
Leukocytes Mononuclear	Hemic and Immune Systems	Blood	0.97	>=0,20
Epidermis	Tissues	Epithelium	0.97	>=0,20
CD4 Positive T Lymphocytes	Hemic and Immune Systems	Blood	0.98	>=0,20
Plasma Cells	Hemic and Immune Systems	Blood	0.98	>=0,20
Mesencephalon	Nervous System	Central Nervous System	0.98	>=0,20
Plasma	Hemic and Immune Systems	Blood	0.98	>=0,20
Basal Ganglia	Nervous System	Central Nervous System	0.98	>=0,20
Blood Platelets	Hemic and Immune Systems	Blood	0.99	>=0,20
Immune System	Hemic and Immune Systems	Immune System	0.99	>=0,20
Bones of Lower Extremity	Musculoskeletal System	Skeleton	0.99	>=0,20
Parietal Lobe	Nervous System	Central Nervous System	0.99	>=0,20
Anterior Eye Segment	Sense Organs	Eye	0.99	>=0,20
Foot Bones	Musculoskeletal System	Skeleton	0.99	>=0,20
Tarsal Bones	Musculoskeletal System	Skeleton	0.99	>=0,20
Conjunctiva	Sense Organs	Eye	0.99	>=0,20
Eyelids	Sense Organs	Eye	0.99	>=0,20
Antibody Producing Cells	Cells	Antibody-Producing Cells	0.99	>=0,20
B Lymphocytes	Cells	Blood Cells	0.99	>=0,20
Palatine Tonsil	Hemic and Immune Systems	Immune System	0.99	>=0,20
Oropharynx	Respiratory System	Pharynx	0.99	>=0,20
Retina	Sense Organs	Eye	0.99	>=0,20
Killer Cells Natural	Hemic and Immune Systems	Immune System	1	>=0,20
Tongue	Stomatognathic System	Mouth	1	>=0,20
Granulocyte Precursor Cells	Cells	Myeloid Cells	1	>=0,20
Erythrocytes	Hemic and Immune Systems	Blood	1	>=0,20
Erythroid Cells	Cells	Erythroid Cells	1	>=0,20
Connective Tissue	Tissues	Connective Tissue	1	>=0,20
Skeleton	Musculoskeletal System	Skeleton	1	>=0,20
T Lymphocytes	Cells	Blood Cells	1	>=0,20
Bone Marrow	Hemic and Immune Systems	Immune System	1	>=0,20
Bone and Bones	Musculoskeletal System	Skeleton	1	>=0,20
Lymphocytes	Hemic and Immune Systems	Immune System	1	>=0,20
Brain	Nervous System	Central Nervous System	1	>=0,20
Central Nervous System	Nervous System	Central Nervous System	1	>=0,20
Hippocampus	Nervous System	Central Nervous System	1	>=0,20
Nasopharynx	Stomatognathic System	Pharynx	1	>=0,20
Temporal Lobe	Nervous System	Central Nervous System	1	>=0,20
Parahippocampal Gyrus	Nervous System	Central Nervous System	1	>=0,20
Entorhinal Cortex	Nervous System	Central Nervous System	1	>=0,20
Prosencephalon	Nervous System	Central Nervous System	1	>=0,20
Limbic System	Nervous System	Central Nervous System	1	>=0,20
Lymphocytes Null	Hemic and Immune Systems	Immune System	1	>=0,20
Telencephalon	Nervous System	Central Nervous System	1	>=0,20
Cerebrum	Nervous System	Central Nervous System	1	>=0,20
Frontal Lobe	Nervous System	Central Nervous System	1	>=0,20
Cerebral Cortex	Nervous System	Central Nervous System	1	>=0,20
Cerebellum	Nervous System	Central Nervous System	1	>=0,20
Pharynx	Stomatognathic System	Pharynx	1	>=0,20
Rhombencephalon	Nervous System	Central Nervous System	1	>=0,20
Metencephalon	Nervous System	Central Nervous System	1	>=0,20
Brain Stem	Nervous System	Central Nervous System	1	>=0,20
Occipital Lobe	Nervous System	Central Nervous System	1	>=0,20
Visual Cortex	Nervous System	Central Nervous System	1	>=0,20
