# Supplementary material for: Enhancer promoter interactome and Mendelian randomization identify network of druggable vascular genes in coronary artery disease
Source: Hum Genomics. 2022 Mar 4;16:8. doi: 10.1186/s40246-022-00381-4 (PMC8895522; doi:10.1186/s40246-022-00381-4)
Supplement: Supplementary file 2 — Additional file 2. Supplemental Table 2: DEPICT genetic association in pathways. [file 40246_2022_381_MOESM2_ESM.xlsx]

## Sheet: Feuil1
Supplemental Table 2: DEPICT genetic association in pathways.
Original gene set ID	Original gene set description	Nominal P value	False discovery rate
MP:0003566	abnormal cell adhesion	5.04e-14	<0,01
MP:0003229	abnormal vitelline vasculature morphology	5.64e-13	<0,01
MP:0003091	abnormal cell migration	3.67e-11	<0,01
REACTOME_INTEGRIN_CELL_SURFACE_INTERACTIONS	REACTOME_INTEGRIN_CELL_SURFACE_INTERACTIONS	7.37e-11	<0,01
ENSG00000197122	SRC PPI subnetwork	9.31e-11	<0,01
MP:0011098	complete embryonic lethality during organogenesis	1.54e-10	<0,01
MP:0001718	abnormal visceral yolk sac morphology	2.75e-10	<0,01
GO:0048514	blood vessel morphogenesis	2.99e-10	<0,01
MP:0005325	abnormal renal glomerulus morphology	3.3e-10	<0,01
GO:0001568	blood vessel development	7.19e-10	<0,01
MP:0005592	abnormal vascular smooth muscle morphology	1.16e-09	<0,01
MP:0003984	embryonic growth retardation	1.88e-09	<0,01
GO:0001944	vasculature development	3.45e-09	<0,01
MP:0001719	absent vitelline blood vessels	3.62e-09	<0,01
MP:0011108	partial embryonic lethality during organogenesis	4.33e-09	<0,01
GO:0005925	focal adhesion	1.03e-08	<0,01
MP:0005319	abnormal enzyme/ coenzyme level	1.44e-08	<0,01
GO:0005924	cell-substrate adherens junction	1.61e-08	<0,01
ENSG00000056345	ENSG00000056345 PPI subnetwork	1.66e-08	<0,01
ENSG00000115641	FHL2 PPI subnetwork	2.33e-08	<0,01
GO:0051270	regulation of cellular component movement	2.7e-08	<0,01
ENSG00000005961	ITGA2B PPI subnetwork	3.03e-08	<0,01
GO:0001525	angiogenesis	3.32e-08	<0,01
ENSG00000103653	CSK PPI subnetwork	3.92e-08	<0,01
MP:0005602	decreased angiogenesis	4.96e-08	<0,01
GO:0030055	cell-substrate junction	5.14e-08	<0,01
REACTOME_A_THIRD_PROTEOLYTIC_CLEAVAGE_RELEASES_NICD	REACTOME_A_THIRD_PROTEOLYTIC_CLEAVAGE_RELEASES_NICD	5.18e-08	<0,01
GO:0001701	in utero embryonic development	5.45e-08	<0,01
MP:0001914	hemorrhage	5.69e-08	<0,01
GO:0022603	regulation of anatomical structure morphogenesis	6.43e-08	<0,01
ENSG00000019991	HGF PPI subnetwork	6.8e-08	<0,01
ENSG00000150093	ITGB1 PPI subnetwork	6.81e-08	<0,01
MP:0001716	abnormal placenta labyrinth morphology	7.5e-08	<0,01
MP:0011353	expanded mesangial matrix	9.27e-08	<0,01
ENSG00000163513	TGFBR2 PPI subnetwork	9.29e-08	<0,01
REACTOME_HEMOSTASIS	REACTOME_HEMOSTASIS	9.47e-08	<0,01
MP:0006264	decreased systemic arterial systolic blood pressure	1.03e-07	<0,01
GO:0008360	regulation of cell shape	1.41e-07	<0,01
ENSG00000017427	IGF1 PPI subnetwork	1.64e-07	<0,01
GO:0032403	protein complex binding	1.9e-07	<0,01
GO:2000145	regulation of cell motility	2.14e-07	<0,01
MP:0001712	abnormal placenta development	2.49e-07	<0,01
MP:0000267	abnormal heart development	2.67e-07	<0,01
ENSG00000160691	SHC1 PPI subnetwork	2.69e-07	<0,01
MP:0001614	abnormal blood vessel morphology	2.9e-07	<0,01
ENSG00000115718	PROC PPI subnetwork	3.33e-07	<0,01
GO:0040012	regulation of locomotion	3.41e-07	<0,01
ENSG00000161638	ITGA5 PPI subnetwork	3.42e-07	<0,01
GO:0030334	regulation of cell migration	4.3e-07	<0,01
MP:0000266	abnormal heart morphology	4.37e-07	<0,01
MP:0000259	abnormal vascular development	5.02e-07	<0,01
MP:0002086	abnormal extraembryonic tissue morphology	5.59e-07	<0,01
GO:0001666	response to hypoxia	5.8e-07	<0,01
ENSG00000112658	SRF PPI subnetwork	6e-07	<0,01
ENSG00000171681	ATF7IP PPI subnetwork	6.06e-07	<0,01
ENSG00000179776	CDH5 PPI subnetwork	6.4e-07	<0,01
ENSG00000165197	FIGF PPI subnetwork	6.43e-07	<0,01
MP:0001698	decreased embryo size	6.47e-07	<0,01
MP:0000208	decreased hematocrit	6.49e-07	<0,01
GO:0001570	vasculogenesis	6.92e-07	<0,01
ENSG00000176105	YES1 PPI subnetwork	7.92e-07	<0,01
GO:0016638	oxidoreductase activity, acting on the CH-NH2 group of donors	8.25e-07	<0,01
GO:0007160	cell-matrix adhesion	8.32e-07	<0,01
GO:0007568	aging	8.38e-07	<0,01
GO:0001726	ruffle	8.93e-07	<0,01
GO:0001974	blood vessel remodeling	9.19e-07	<0,01
GO:0060205	cytoplasmic membrane-bounded vesicle lumen	9.39e-07	<0,01
GO:0005912	adherens junction	9.91e-07	<0,01
ENSG00000037280	FLT4 PPI subnetwork	1.05e-06	<0,01
GO:0051347	positive regulation of transferase activity	1.06e-06	<0,01
GO:0016641	oxidoreductase activity, acting on the CH-NH2 group of donors, oxygen as acceptor	1.17e-06	<0,01
GO:0007265	Ras protein signal transduction	1.23e-06	<0,01
MP:0011092	complete embryonic lethality	1.31e-06	<0,01
GO:0045860	positive regulation of protein kinase activity	1.31e-06	<0,01
MP:0005264	glomerulosclerosis	1.35e-06	<0,01
ENSG00000138448	ITGAV PPI subnetwork	1.38e-06	<0,01
GO:0019838	growth factor binding	1.43e-06	<0,01
ENSG00000113712	CSNK1A1 PPI subnetwork	1.48e-06	<0,01
MP:0002874	decreased hemoglobin content	1.64e-06	<0,01
ENSG00000136068	FLNB PPI subnetwork	1.65e-06	<0,01
MP:0011099	complete lethality throughout fetal growth and development	1.75e-06	<0,01
GO:0031983	vesicle lumen	1.76e-06	<0,01
GO:0034774	secretory granule lumen	1.81e-06	<0,01
ENSG00000116962	NID1 PPI subnetwork	1.84e-06	<0,01
MP:0001722	pale yolk sac	1.92e-06	<0,01
ENSG00000089159	PXN PPI subnetwork	1.99e-06	<0,01
ENSG00000119630	PGF PPI subnetwork	2.13e-06	<0,01
ENSG00000197943	PLCG2 PPI subnetwork	2.16e-06	<0,01
ENSG00000117984	CTSD PPI subnetwork	2.2e-06	<0,01
MP:0000274	enlarged heart	2.36e-06	<0,01
REACTOME_LIPID_DIGESTION_MOBILIZATION_AND_TRANSPORT	REACTOME_LIPID_DIGESTION_MOBILIZATION_AND_TRANSPORT	2.38e-06	<0,01
MP:0004076	abnormal vitelline vascular remodeling	2.38e-06	<0,01
MP:0001798	impaired macrophage phagocytosis	2.65e-06	<0,01
GO:0002020	protease binding	3.05e-06	<0,01
GO:0016323	basolateral plasma membrane	3.22e-06	<0,01
GO:0005507	copper ion binding	3.36e-06	<0,01
MP:0004787	abnormal dorsal aorta morphology	3.38e-06	<0,01
MP:0001915	intracranial hemorrhage	3.44e-06	<0,01
GO:0033674	positive regulation of kinase activity	3.44e-06	<0,01
MP:0011091	complete prenatal lethality	3.56e-06	<0,01
ENSG00000135144	DTX1 PPI subnetwork	3.63e-06	<0,01
GO:0007266	Rho protein signal transduction	3.78e-06	<0,01
ENSG00000137801	THBS1 PPI subnetwork	3.84e-06	<0,01
ENSG00000104368	PLAT PPI subnetwork	3.97e-06	<0,01
MP:0003227	abnormal vascular branching morphogenesis	3.97e-06	<0,01
ENSG00000173511	VEGFB PPI subnetwork	4.14e-06	<0,01
GO:0005796	Golgi lumen	4.22e-06	<0,01
MP:0004883	abnormal vascular wound healing	4.26e-06	<0,01
GO:0046332	SMAD binding	4.39e-06	<0,01
MP:0011090	partial perinatal lethality	4.52e-06	<0,01
MP:0001622	abnormal vasculogenesis	4.63e-06	<0,01
ENSG00000023734	STRAP PPI subnetwork	4.71e-06	<0,01
GO:0071902	positive regulation of protein serine/threonine kinase activity	4.8e-06	<0,01
GO:0007596	blood coagulation	4.93e-06	<0,01
REACTOME_LIPOPROTEIN_METABOLISM	REACTOME_LIPOPROTEIN_METABOLISM	5.29e-06	<0,01
GO:0007599	hemostasis	5.31e-06	<0,01
MP:0001552	increased circulating triglyceride level	5.35e-06	<0,01
GO:0035295	tube development	5.42e-06	<0,01
GO:0050431	transforming growth factor beta binding	5.51e-06	<0,01
KEGG_PATHWAYS_IN_CANCER	KEGG_PATHWAYS_IN_CANCER	5.62e-06	<0,01
MP:0001544	abnormal cardiovascular system physiology	5.64e-06	<0,01
ENSG00000077942	FBLN1 PPI subnetwork	5.73e-06	<0,01
MP:0006055	abnormal vascular endothelial cell morphology	5.74e-06	<0,01
ENSG00000160255	ITGB2 PPI subnetwork	5.83e-06	<0,01
ENSG00000115232	ITGA4 PPI subnetwork	5.85e-06	<0,01
MP:0003231	abnormal placenta vasculature	6.04e-06	<0,01
MP:0005584	abnormal enzyme/coenzyme activity	6.08e-06	<0,01
GO:0070482	response to oxygen levels	6.14e-06	<0,01
MP:0004148	increased compact bone thickness	6.17e-06	<0,01
ENSG00000101680	LAMA1 PPI subnetwork	6.23e-06	<0,01
MP:0011101	partial prenatal lethality	6.29e-06	<0,01
GO:0043406	positive regulation of MAP kinase activity	6.42e-06	<0,01
ENSG00000166949	SMAD3 PPI subnetwork	6.47e-06	<0,01
GO:0031093	platelet alpha granule lumen	6.63e-06	<0,01
ENSG00000118785	SPP1 PPI subnetwork	6.84e-06	<0,01
ENSG00000135424	ITGA7 PPI subnetwork	6.88e-06	<0,01
REACTOME_PLATELET_ACTIVATION_SIGNALING_AND_AGGREGATION	REACTOME_PLATELET_ACTIVATION_SIGNALING_AND_AGGREGATION	6.89e-06	<0,01
ENSG00000091409	ITGA6 PPI subnetwork	6.91e-06	<0,01
GO:0050817	coagulation	7.06e-06	<0,01
ENSG00000198959	TGM2 PPI subnetwork	7.29e-06	<0,01
ENSG00000115415	STAT1 PPI subnetwork	7.43e-06	<0,01
ENSG00000105974	CAV1 PPI subnetwork	7.62e-06	<0,01
ENSG00000034971	MYOC PPI subnetwork	7.72e-06	<0,01
MP:0000292	distended pericardium	7.74e-06	<0,01
MP:0008803	abnormal placental labyrinth vasculature morphology	7.82e-06	<0,01
ENSG00000140575	IQGAP1 PPI subnetwork	7.88e-06	<0,01
ENSG00000120708	TGFBI PPI subnetwork	7.93e-06	<0,01
GO:0030027	lamellipodium	8.26e-06	<0,01
MP:0002702	decreased circulating free fatty acid level	8.41e-06	<0,01
MP:0001711	abnormal placenta morphology	8.51e-06	<0,01
ENSG00000144668	ITGA9 PPI subnetwork	8.53e-06	<0,01
MP:0001179	thick pulmonary interalveolar septum	8.91e-06	<0,01
KEGG_FOCAL_ADHESION	KEGG_FOCAL_ADHESION	9.04e-06	<0,01
GO:0031589	cell-substrate adhesion	9.05e-06	<0,01
ENSG00000105329	TGFB1 PPI subnetwork	9.38e-06	<0,01
MP:0002652	thin myocardium	9.43e-06	<0,01
GO:0031091	platelet alpha granule	9.43e-06	<0,01
ENSG00000136352	NKX2-1 PPI subnetwork	9.66e-06	<0,01
ENSG00000035403	VCL PPI subnetwork	9.68e-06	<0,01
GO:0032432	actin filament bundle	1.04e-05	<0,01
ENSG00000115414	FN1 PPI subnetwork	1.08e-05	<0,01
REACTOME_P130CAS_LINKAGE_TO_MAPK_SIGNALING_FOR_INTEGRINS	REACTOME_P130CAS_LINKAGE_TO_MAPK_SIGNALING_FOR_INTEGRINS	1.1e-05	<0,01
ENSG00000082781	ITGB5 PPI subnetwork	1.17e-05	<0,01
MP:0004921	decreased placenta weight	1.21e-05	<0,01
MP:0001633	poor circulation	1.22e-05	<0,01
MP:0005140	decreased cardiac muscle contractility	1.23e-05	<0,01
ENSG00000185010	F8 PPI subnetwork	1.23e-05	<0,01
GO:0043405	regulation of MAP kinase activity	1.25e-05	<0,01
GO:0019902	phosphatase binding	1.26e-05	<0,01
MP:0000260	abnormal angiogenesis	1.29e-05	<0,01
MP:0001785	edema	1.3e-05	<0,01
MP:0003659	abnormal lymph circulation	1.34e-05	<0,01
GO:0050840	extracellular matrix binding	1.35e-05	<0,01
ENSG00000005339	CREBBP PPI subnetwork	1.38e-05	<0,01
GO:0070161	anchoring junction	1.42e-05	<0,01
GO:0005178	integrin binding	1.45e-05	<0,01
ENSG00000005844	ITGAL PPI subnetwork	1.47e-05	<0,01
REACTOME_HDL:MEDIATED_LIPID_TRANSPORT	REACTOME_HDL:MEDIATED_LIPID_TRANSPORT	1.47e-05	<0,01
GO:0008134	transcription factor binding	1.48e-05	<0,01
MP:0002875	decreased erythrocyte cell number	1.49e-05	<0,01
ENSG00000150630	VEGFC PPI subnetwork	1.49e-05	<0,01
ENSG00000077943	ITGA8 PPI subnetwork	1.49e-05	<0,01
MP:0001577	anemia	1.51e-05	<0,01
MP:0002644	decreased circulating triglyceride level	1.53e-05	<0,01
MP:0000928	incomplete cephalic closure	1.58e-05	<0,01
ENSG00000169896	ITGAM PPI subnetwork	1.64e-05	<0,01
MP:0006355	abnormal sixth branchial arch artery morphology	1.67e-05	<0,01
MP:0010025	decreased total body fat amount	1.68e-05	<0,01
ENSG00000134215	VAV3 PPI subnetwork	1.68e-05	<0,01
MP:0008140	podocyte foot process effacement	1.74e-05	<0,01
ENSG00000005884	ITGA3 PPI subnetwork	1.81e-05	<0,01
MP:0005331	insulin resistance	1.83e-05	<0,01
REACTOME_RESPONSE_TO_ELEVATED_PLATELET_CYTOSOLIC_CA2	REACTOME_RESPONSE_TO_ELEVATED_PLATELET_CYTOSOLIC_CA2	1.83e-05	<0,01
GO:0007507	heart development	1.9e-05	<0,01
GO:0022604	regulation of cell morphogenesis	2.01e-05	<0,01
MP:0000609	abnormal liver physiology	2.05e-05	<0,01
GO:0005161	platelet-derived growth factor receptor binding	2.07e-05	<0,01
ENSG00000163629	PTPN13 PPI subnetwork	2.14e-05	<0,01
GO:0048771	tissue remodeling	2.14e-05	<0,01
ENSG00000187498	COL4A1 PPI subnetwork	2.15e-05	<0,01
MP:0002191	abnormal artery morphology	2.18e-05	<0,01
MP:0000180	abnormal circulating cholesterol level	2.27e-05	<0,01
REACTOME_PLATELET_DEGRANULATION	REACTOME_PLATELET_DEGRANULATION	2.3e-05	<0,01
GO:0043277	apoptotic cell clearance	2.41e-05	<0,01
GO:0001725	stress fiber	2.51e-05	<0,01
REACTOME_PPARA_ACTIVATES_GENE_EXPRESSION	REACTOME_PPARA_ACTIVATES_GENE_EXPRESSION	2.55e-05	<0,01
MP:0001651	necrosis	2.56e-05	<0,01
REACTOME_INTEGRIN_ALPHAIIB_BETA3_SIGNALING	REACTOME_INTEGRIN_ALPHAIIB_BETA3_SIGNALING	2.56e-05	<0,01
ENSG00000132470	ITGB4 PPI subnetwork	2.63e-05	<0,01
MP:0000291	enlarged pericardium	2.64e-05	<0,01
GO:0000165	MAPK cascade	2.66e-05	<0,01
GO:0031252	cell leading edge	2.67e-05	<0,01
ENSG00000109072	SEBOX PPI subnetwork	2.67e-05	<0,01
ENSG00000113580	NR3C1 PPI subnetwork	2.67e-05	<0,01
MP:0001721	absent visceral yolk sac blood islands	2.7e-05	<0,01
ENSG00000128052	KDR PPI subnetwork	2.72e-05	<0,01
ENSG00000166866	MYO1A PPI subnetwork	2.78e-05	<0,01
ENSG00000175387	SMAD2 PPI subnetwork	2.83e-05	<0,01
MP:0003674	oxidative stress	2.85e-05	<0,01
GO:0051272	positive regulation of cellular component movement	3.1e-05	<0,01
ENSG00000197043	ANXA6 PPI subnetwork	3.16e-05	<0,01
ENSG00000135218	CD36 PPI subnetwork	3.26e-05	<0,01
ENSG00000091136	LAMB1 PPI subnetwork	3.32e-05	<0,01
ENSG00000115461	IGFBP5 PPI subnetwork	3.49e-05	<0,01
KEGG_COMPLEMENT_AND_COAGULATION_CASCADES	KEGG_COMPLEMENT_AND_COAGULATION_CASCADES	3.74e-05	<0,01
ENSG00000108821	COL1A1 PPI subnetwork	3.76e-05	<0,01
ENSG00000170365	SMAD1 PPI subnetwork	3.77e-05	<0,01
MP:0005244	hemopericardium	3.78e-05	<0,01
MP:0000603	pale liver	3.82e-05	<0,01
MP:0011109	partial lethality throughout fetal growth and development	3.86e-05	<0,01
MP:0001926	female infertility	3.96e-05	<0,01
MP:0002118	abnormal lipid homeostasis	3.97e-05	<0,01
MP:0002754	dilated heart right ventricle	3.99e-05	<0,01
REACTOME_REGULATION_OF_LIPID_METABOLISM_BY_PEROXISOME_PROLIFERATOR:ACTIVATED_RECEPTOR_ALPHA_PPARALPHA	REACTOME_REGULATION_OF_LIPID_METABOLISM_BY_PEROXISOME_PROLIFERATOR:ACTIVATED_RECEPTOR_ALPHA_PPARALPHA	4.05e-05	<0,01
GO:0040013	negative regulation of locomotion	4.05e-05	<0,01
MP:0005659	decreased susceptibility to diet-induced obesity	4.23e-05	<0,01
GO:0045765	regulation of angiogenesis	4.32e-05	<0,01
GO:0046906	tetrapyrrole binding	4.34e-05	<0,01
MP:0003982	increased cholesterol level	4.41e-05	<0,01
MP:0001882	abnormal lactation	4.46e-05	<0,01
MP:0003070	increased vascular permeability	4.61e-05	<0,01
GO:0051271	negative regulation of cellular component movement	4.68e-05	<0,01
MP:0009763	increased sensitivity to induced morbidity/mortality	4.78e-05	<0,01
ENSG00000148082	SHC3 PPI subnetwork	4.92e-05	<0,01
ENSG00000197283	SYNGAP1 PPI subnetwork	4.95e-05	<0,01
MP:0003396	abnormal embryonic hematopoiesis	4.99e-05	<0,01
GO:0035924	cellular response to vascular endothelial growth factor stimulus	5.04e-05	<0,01
ENSG00000196411	EPHB4 PPI subnetwork	5.07e-05	<0,01
ENSG00000123384	LRP1 PPI subnetwork	5.11e-05	<0,01
ENSG00000134871	COL4A2 PPI subnetwork	5.12e-05	<0,01
GO:0007179	transforming growth factor beta receptor signaling pathway	5.18e-05	<0,01
REACTOME_SIGNALING_BY_PDGF	REACTOME_SIGNALING_BY_PDGF	5.35e-05	<0,01
GO:0051130	positive regulation of cellular component organization	5.39e-05	<0,01
ENSG00000132703	APCS PPI subnetwork	5.44e-05	<0,01
GO:0052689	carboxylic ester hydrolase activity	5.52e-05	<0,01
MP:0006042	increased apoptosis	5.62e-05	<0,01
ENSG00000142798	HSPG2 PPI subnetwork	5.63e-05	<0,01
MP:0002941	increased circulating alanine transaminase level	5.79e-05	<0,01
ENSG00000180210	F2 PPI subnetwork	5.81e-05	<0,01
ENSG00000169398	PTK2 PPI subnetwork	5.82e-05	<0,01
MP:0001730	embryonic growth arrest	5.93e-05	<0,01
MP:0005416	abnormal circulating protein level	6.06e-05	<0,01
ENSG00000122194	PLG PPI subnetwork	6.17e-05	<0,01
REACTOME_SEMA4D_IN_SEMAPHORIN_SIGNALING	REACTOME_SEMA4D_IN_SEMAPHORIN_SIGNALING	6.18e-05	<0,01
MP:0001596	hypotension	6.18e-05	<0,01
ENSG00000163520	FBLN2 PPI subnetwork	6.18e-05	<0,01
ENSG00000110799	VWF PPI subnetwork	6.2e-05	<0,01
MP:0001879	abnormal lymphatic vessel morphology	6.59e-05	<0,01
GO:2000146	negative regulation of cell motility	6.64e-05	<0,01
GO:0043236	laminin binding	6.66e-05	<0,01
MP:0001792	impaired wound healing	6.7e-05	<0,01
GO:0048754	branching morphogenesis of a tube	6.77e-05	<0,01
GO:0030336	negative regulation of cell migration	6.77e-05	<0,01
ENSG00000087245	MMP2 PPI subnetwork	6.9e-05	<0,01
GO:0000187	activation of MAPK activity	6.97e-05	<0,01
GO:0048844	artery morphogenesis	6.99e-05	<0,01
GO:0048010	vascular endothelial growth factor receptor signaling pathway	7e-05	<0,01
MP:0005145	increased circulating VLDL cholesterol level	7.17e-05	<0,01
ENSG00000100311	PDGFB PPI subnetwork	7.21e-05	<0,01
ENSG00000205542	TMSB4X PPI subnetwork	7.29e-05	<0,01
MP:0001209	spontaneous skin ulceration	7.37e-05	<0,01
MP:0005292	improved glucose tolerance	7.44e-05	<0,01
ENSG00000039537	C6 PPI subnetwork	7.46e-05	<0,01
ENSG00000114270	COL7A1 PPI subnetwork	7.51e-05	<0,01
MP:0005329	abnormal myocardium layer morphology	7.6e-05	<0,01
KEGG_VASCULAR_SMOOTH_MUSCLE_CONTRACTION	KEGG_VASCULAR_SMOOTH_MUSCLE_CONTRACTION	7.77e-05	<0,01
MP:0011346	renal tubule atrophy	7.8e-05	<0,01
GO:0038024	cargo receptor activity	7.82e-05	<0,01
MP:0003355	decreased ovulation rate	7.9e-05	<0,01
ENSG00000049323	LTBP1 PPI subnetwork	7.94e-05	<0,01
GO:0001569	patterning of blood vessels	8.09e-05	<0,01
REACTOME_NRIF_SIGNALS_CELL_DEATH_FROM_THE_NUCLEUS	REACTOME_NRIF_SIGNALS_CELL_DEATH_FROM_THE_NUCLEUS	8.32e-05	<0,01
ENSG00000145675	PIK3R1 PPI subnetwork	8.32e-05	<0,01
ENSG00000188313	PLSCR1 PPI subnetwork	8.35e-05	<0,01
MP:0005048	thrombosis	8.36e-05	<0,01
ENSG00000163466	ARPC2 PPI subnetwork	8.38e-05	<0,01
GO:0005539	glycosaminoglycan binding	8.42e-05	<0,01
ENSG00000169031	COL4A3 PPI subnetwork	8.82e-05	<0,01
MP:0000297	abnormal atrioventricular cushion morphology	8.9e-05	<0,01
GO:0004620	phospholipase activity	8.98e-05	<0,01
MP:0001726	abnormal allantois morphology	9.09e-05	<0,01
MP:0000280	thin ventricular wall	9.16e-05	<0,01
GO:0001871	pattern binding	9.45e-05	<0,01
GO:0030247	polysaccharide binding	9.45e-05	<0,01
REACTOME_SIGNALING_BY_NOTCH	REACTOME_SIGNALING_BY_NOTCH	9.55e-05	<0,01
ENSG00000179218	CALR PPI subnetwork	9.57e-05	<0,01
ENSG00000113140	SPARC PPI subnetwork	9.64e-05	<0,01
ENSG00000164692	COL1A2 PPI subnetwork	9.85e-05	<0,01
ENSG00000136999	NOV PPI subnetwork	9.93e-05	<0,01
MP:0005031	abnormal trophoblast layer morphology	9.94e-05	<0,01
ENSG00000120693	SMAD9 PPI subnetwork	0.000102	<0,01
GO:0000981	sequence-specific DNA binding RNA polymerase II transcription factor activity	0.000104	<0,01
MP:0008554	decreased circulating tumor necrosis factor level	0.000104	<0,01
MP:0002705	dilated renal tubules	0.000104	<0,01
MP:0003921	abnormal heart left ventricle morphology	0.000107	<0,01
GO:0019903	protein phosphatase binding	0.000108	<0,01
ENSG00000102010	BMX PPI subnetwork	0.00011	<0,01
GO:0035239	tube morphogenesis	0.000111	<0,01
MP:0000250	abnormal vasoconstriction	0.000112	<0,01
KEGG_NOTCH_SIGNALING_PATHWAY	KEGG_NOTCH_SIGNALING_PATHWAY	0.000112	<0,01
ENSG00000105976	MET PPI subnetwork	0.000113	<0,01
MP:0002128	abnormal blood circulation	0.000114	<0,01
MP:0008478	increased spleen white pulp amount	0.00012	<0,01
GO:0042641	actomyosin	0.00012	<0,01
ENSG00000080824	HSP90AA1 PPI subnetwork	0.000123	<0,01
MP:0000295	trabecula carnea hypoplasia	0.000124	<0,01
ENSG00000180530	NRIP1 PPI subnetwork	0.000124	<0,01
GO:0016298	lipase activity	0.000125	<0,01
MP:0005178	increased circulating cholesterol level	0.000128	<0,01
ENSG00000179950	PUF60 PPI subnetwork	0.000129	<0,01
MP:0002833	increased heart weight	0.00013	<0,01
MP:0005312	pericardial effusion	0.000131	<0,01
ENSG00000101665	SMAD7 PPI subnetwork	0.000132	<0,01
GO:0030335	positive regulation of cell migration	0.000135	<0,01
GO:0005518	collagen binding	0.000136	<0,01
MP:0002078	abnormal glucose homeostasis	0.000139	<0,01
ENSG00000164733	CTSB PPI subnetwork	0.00014	<0,01
ENSG00000058272	PPP1R12A PPI subnetwork	0.00014	<0,01
ENSG00000100985	MMP9 PPI subnetwork	0.000141	<0,01
ENSG00000142156	COL6A1 PPI subnetwork	0.000142	<0,01
GO:0008289	lipid binding	0.000142	<0,01
ENSG00000102755	FLT1 PPI subnetwork	0.000142	<0,01
MP:0005621	abnormal cell physiology	0.000143	<0,01
ENSG00000014216	CAPN1 PPI subnetwork	0.000144	<0,01
MP:0004259	small placenta	0.000145	<0,01
KEGG_ADHERENS_JUNCTION	KEGG_ADHERENS_JUNCTION	0.000146	<0,01
MP:0002080	prenatal lethality	0.000147	<0,01
KEGG_ECM_RECEPTOR_INTERACTION	KEGG_ECM_RECEPTOR_INTERACTION	0.000149	<0,01
MP:0009642	abnormal blood homeostasis	0.000151	<0,01
MP:0002891	increased insulin sensitivity	0.000153	<0,01
GO:2000147	positive regulation of cell motility	0.000156	<0,01
ENSG00000145431	PDGFC PPI subnetwork	0.000156	<0,01
ENSG00000170962	PDGFD PPI subnetwork	0.000156	<0,01
ENSG00000159251	ACTC1 PPI subnetwork	0.000163	<0,01
GO:0048185	activin binding	0.000164	<0,01
REACTOME_SIGNALING_BY_VEGF	REACTOME_SIGNALING_BY_VEGF	0.000167	<0,01
REACTOME_VEGF_LIGAND:RECEPTOR_INTERACTIONS	REACTOME_VEGF_LIGAND:RECEPTOR_INTERACTIONS	0.000167	<0,01
MP:0001613	abnormal vasodilation	0.00017	<0,01
ENSG00000106804	C5 PPI subnetwork	0.00017	<0,01
REACTOME_PLATELET_AGGREGATION_PLUG_FORMATION	REACTOME_PLATELET_AGGREGATION_PLUG_FORMATION	0.000172	<0,01
ENSG00000008710	PKD1 PPI subnetwork	0.000173	<0,01
ENSG00000026508	CD44 PPI subnetwork	0.000175	<0,01
ENSG00000178209	PLEC PPI subnetwork	0.000176	<0,01
ENSG00000166333	ILK PPI subnetwork	0.000177	<0,01
MP:0005179	decreased circulating cholesterol level	0.000178	<0,01
ENSG00000188488	SERPINA5 PPI subnetwork	0.000178	<0,01
ENSG00000119729	RHOQ PPI subnetwork	0.000178	<0,01
ENSG00000185634	SHC4 PPI subnetwork	0.000181	<0,01
REACTOME_SIGNALING_BY_TGF_BETA	REACTOME_SIGNALING_BY_TGF_BETA	0.000188	<0,01
GO:0020037	heme binding	0.000193	<0,01
ENSG00000198467	TPM2 PPI subnetwork	0.000194	<0,01
GO:0005604	basement membrane	0.000195	<0,01
GO:0030036	actin cytoskeleton organization	0.000201	<0,01
ENSG00000213949	ITGA1 PPI subnetwork	0.000202	<0,01
GO:0008013	beta-catenin binding	0.000203	<0,01
MP:0003179	decreased platelet cell number	0.000204	<0,01
GO:0004713	protein tyrosine kinase activity	0.000205	<0,01
MP:0001634	internal hemorrhage	0.000207	<0,01
ENSG00000081052	COL4A4 PPI subnetwork	0.000209	<0,01
GO:0031099	regeneration	0.00021	<0,01
ENSG00000092969	TGFB2 PPI subnetwork	0.000211	<0,01
MP:0000364	abnormal vascular regression	0.000213	<0,01
GO:0040017	positive regulation of locomotion	0.000217	<0,01
ENSG00000007264	MATK PPI subnetwork	0.000219	<0,01
ENSG00000119699	TGFB3 PPI subnetwork	0.000219	<0,01
MP:0005590	increased vasodilation	0.000219	<0,01
ENSG00000125810	CD93 PPI subnetwork	0.000226	<0,01
MP:0002723	abnormal immune serum protein physiology	0.000226	<0,01
GO:0070412	R-SMAD binding	0.000234	<0,01
ENSG00000134202	GSTM3 PPI subnetwork	0.000235	<0,01
MP:0009657	failure of chorioallantoic fusion	0.000238	<0,01
GO:0003018	vascular process in circulatory system	0.000238	<0,01
GO:0008305	integrin complex	0.000241	<0,01
ENSG00000186831	ENSG00000186831 PPI subnetwork	0.000242	<0,01
MP:0003215	renal interstitial fibrosis	0.000242	<0,01
ENSG00000144061	NPHP1 PPI subnetwork	0.000242	<0,01
ENSG00000072518	MARK2 PPI subnetwork	0.000245	<0,01
KEGG_REGULATION_OF_ACTIN_CYTOSKELETON	KEGG_REGULATION_OF_ACTIN_CYTOSKELETON	0.000245	<0,01
ENSG00000148965	SAA4 PPI subnetwork	0.000249	<0,01
ENSG00000183386	FHL3 PPI subnetwork	0.00025	<0,01
REACTOME_METABOLISM_OF_LIPIDS_AND_LIPOPROTEINS	REACTOME_METABOLISM_OF_LIPIDS_AND_LIPOPROTEINS	0.000251	<0,01
GO:0005160	transforming growth factor beta receptor binding	0.000255	<0,01
MP:0003974	abnormal endocardium morphology	0.000259	<0,01
KEGG_PPAR_SIGNALING_PATHWAY	KEGG_PPAR_SIGNALING_PATHWAY	0.000267	<0,01
ENSG00000129083	COPB1 PPI subnetwork	0.000274	<0,01
MP:0002085	abnormal embryonic tissue morphology	0.000278	<0,01
GO:0035050	embryonic heart tube development	0.000281	<0,01
MP:0002192	hydrops fetalis	0.000284	<0,01
GO:0010876	lipid localization	0.000284	<0,01
ENSG00000139219	COL2A1 PPI subnetwork	0.000286	<0,01
MP:0002981	increased liver weight	0.000287	<0,01
MP:0002633	persistent truncus arteriosis	0.000289	<0,01
MP:0002413	abnormal megakaryocyte progenitor cell morphology	0.00029	<0,01
GO:0005543	phospholipid binding	0.000291	<0,01
MP:0000751	myopathy	0.000294	<0,01
GO:0035150	regulation of tube size	0.000299	<0,01
ENSG00000111229	ARPC3 PPI subnetwork	0.0003	<0,01
GO:0060840	artery development	0.000302	<0,01
ENSG00000170421	KRT8 PPI subnetwork	0.000307	<0,01
REACTOME_SEMAPHORIN_INTERACTIONS	REACTOME_SEMAPHORIN_INTERACTIONS	0.000307	<0,01
GO:0030522	intracellular receptor mediated signaling pathway	0.00031	<0,01
ENSG00000166033	HTRA1 PPI subnetwork	0.000312	<0,01
GO:0005506	iron ion binding	0.000322	<0,01
KEGG_SMALL_CELL_LUNG_CANCER	KEGG_SMALL_CELL_LUNG_CANCER	0.00033	<0,01
GO:0050880	regulation of blood vessel size	0.000331	<0,01
ENSG00000141646	SMAD4 PPI subnetwork	0.000334	<0,01
GO:0043534	blood vessel endothelial cell migration	0.000339	<0,01
MP:0008734	decreased susceptibility to endotoxin shock	0.000341	<0,01
ENSG00000106546	AHR PPI subnetwork	0.000347	<0,01
ENSG00000183072	NKX2-5 PPI subnetwork	0.000353	<0,01
GO:0006897	endocytosis	0.000361	<0,01
GO:0010324	membrane invagination	0.000361	<0,01
MP:0000477	abnormal intestine morphology	0.000365	<0,01
REACTOME_CHYLOMICRON:MEDIATED_LIPID_TRANSPORT	REACTOME_CHYLOMICRON:MEDIATED_LIPID_TRANSPORT	0.000366	<0,01
MP:0000598	abnormal liver morphology	0.00037	<0,01
REACTOME_NOTCH:HLH_TRANSCRIPTION_PATHWAY	REACTOME_NOTCH:HLH_TRANSCRIPTION_PATHWAY	0.000371	<0,01
REACTOME_NICD_TRAFFICS_TO_NUCLEUS	REACTOME_NICD_TRAFFICS_TO_NUCLEUS	0.000371	<0,01
MP:0000230	abnormal systemic arterial blood pressure	0.000371	<0,01
MP:0001935	decreased litter size	0.000374	<0,01
REACTOME_GRB2SOS_PROVIDES_LINKAGE_TO_MAPK_SIGNALING_FOR_INTERGRINS	REACTOME_GRB2SOS_PROVIDES_LINKAGE_TO_MAPK_SIGNALING_FOR_INTERGRINS	0.000375	<0,01
GO:0006869	lipid transport	0.000375	<0,01
ENSG00000100345	MYH9 PPI subnetwork	0.000381	<0,01
MP:0003333	liver fibrosis	0.000382	<0,01
ENSG00000164867	NOS3 PPI subnetwork	0.000385	<0,01
REACTOME_COMMON_PATHWAY	REACTOME_COMMON_PATHWAY	0.000386	<0,01
ENSG00000096968	JAK2 PPI subnetwork	0.000387	<0,01
GO:0005044	scavenger receptor activity	0.000391	<0,01
ENSG00000165410	CFL2 PPI subnetwork	0.000394	<0,01
GO:0090066	regulation of anatomical structure size	0.000408	<0,01
GO:0006909	phagocytosis	0.000408	<0,01
ENSG00000186340	THBS2 PPI subnetwork	0.000415	<0,01
GO:0010627	regulation of intracellular protein kinase cascade	0.000415	<0,01
ENSG00000135862	LAMC1 PPI subnetwork	0.000419	<0,01
MP:0008721	abnormal chemokine level	0.000424	<0,01
ENSG00000006747	SCIN PPI subnetwork	0.000426	<0,01
MP:0002842	increased systemic arterial blood pressure	0.000427	<0,01
MP:0000521	abnormal kidney cortex morphology	0.000438	<0,01
ENSG00000033800	PIAS1 PPI subnetwork	0.00044	<0,01
GO:0051345	positive regulation of hydrolase activity	0.000441	<0,01
ENSG00000100393	EP300 PPI subnetwork	0.000449	<0,01
MP:0008770	decreased survivor rate	0.00045	<0,01
GO:0001945	lymph vessel development	0.00045	<0,01
ENSG00000175899	A2M PPI subnetwork	0.000459	<0,01
ENSG00000117450	PRDX1 PPI subnetwork	0.000462	<0,01
ENSG00000126218	F10 PPI subnetwork	0.000463	<0,01
ENSG00000145715	RASA1 PPI subnetwork	0.000464	<0,01
MP:0003721	increased tumor growth/size	0.000467	<0,01
GO:0003707	steroid hormone receptor activity	0.000471	<0,01
ENSG00000106991	ENG PPI subnetwork	0.000473	<0,01
MP:0000343	altered response to myocardial infarction	0.000473	<0,01
MP:0000186	decreased circulating HDL cholesterol level	0.000473	<0,01
MP:0003400	kinked neural tube	0.000474	<0,01
REACTOME_FORMATION_OF_FIBRIN_CLOT_CLOTTING_CASCADE	REACTOME_FORMATION_OF_FIBRIN_CLOT_CLOTTING_CASCADE	0.000477	<0,01
MP:0005553	increased circulating creatinine level	0.000479	<0,01
MP:0001787	pericardial edema	0.000484	<0,01
ENSG00000163453	IGFBP7 PPI subnetwork	0.000487	<0,01
GO:0051017	actin filament bundle assembly	0.000489	<0,01
ENSG00000074800	ENO1 PPI subnetwork	0.000491	<0,01
MP:0002270	abnormal pulmonary alveolus morphology	0.000496	<0,01
ENSG00000099250	NRP1 PPI subnetwork	0.000499	<0,01
ENSG00000050820	BCAR1 PPI subnetwork	0.000499	<0,01
ENSG00000054523	KIF1B PPI subnetwork	0.000501	<0,01
ENSG00000041982	TNC PPI subnetwork	0.000503	<0,01
GO:0045766	positive regulation of angiogenesis	0.00051	<0,01
GO:0005911	cell-cell junction	0.000515	<0,01
MP:0000182	increased circulating LDL cholesterol level	0.000515	<0,01
REACTOME_P75NTR_RECRUITS_SIGNALLING_COMPLEXES	REACTOME_P75NTR_RECRUITS_SIGNALLING_COMPLEXES	0.000518	<0,01
ENSG00000084676	NCOA1 PPI subnetwork	0.000521	<0,01
ENSG00000163347	CLDN1 PPI subnetwork	0.000524	<0,01
GO:0005667	transcription factor complex	0.000525	<0,01
GO:0042632	cholesterol homeostasis	0.00053	<0,01
GO:0055092	sterol homeostasis	0.00053	<0,01
ENSG00000115904	SOS1 PPI subnetwork	0.000535	<0,01
MP:0008735	increased susceptibility to endotoxin shock	0.000541	<0,01
ENSG00000110880	CORO1C PPI subnetwork	0.000548	<0,01
ENSG00000188153	COL4A5 PPI subnetwork	0.000552	<0,01
ENSG00000100030	MAPK1 PPI subnetwork	0.000553	<0,01
GO:0019900	kinase binding	0.000558	<0,01
ENSG00000173372	C1QA PPI subnetwork	0.000563	<0,01
ENSG00000108679	LGALS3BP PPI subnetwork	0.000565	<0,01
ENSG00000131910	NR0B2 PPI subnetwork	0.000566	<0,01
MP:0000281	abnormal interventricular septum morphology	0.000566	<0,01
ENSG00000160282	FTCD PPI subnetwork	0.000572	<0,01
ENSG00000168542	COL3A1 PPI subnetwork	0.000573	<0,01
GO:0034364	high-density lipoprotein particle	0.000583	<0,01
GO:0005100	Rho GTPase activator activity	0.0006	<0,05
ENSG00000196396	PTPN1 PPI subnetwork	0.000601	<0,05
GO:0009792	embryo development ending in birth or egg hatching	0.000601	<0,05
ENSG00000186879	ENSG00000186879 PPI subnetwork	0.000604	<0,05
ENSG00000087303	NID2 PPI subnetwork	0.000605	<0,05
MP:0003887	increased hepatocyte apoptosis	0.000609	<0,05
ENSG00000149257	SERPINH1 PPI subnetwork	0.000611	<0,05
MP:0003799	impaired macrophage chemotaxis	0.00062	<0,05
MP:0008844	decreased subcutaneous adipose tissue amount	0.000623	<0,05
ENSG00000130402	ACTN4 PPI subnetwork	0.00063	<0,05
GO:0032994	protein-lipid complex	0.000642	<0,05
GO:0034358	plasma lipoprotein particle	0.000642	<0,05
MP:0003447	decreased tumor growth/size	0.000643	<0,05
MP:0001636	irregular heartbeat	0.000644	<0,05
REACTOME_SEMA4D_INDUCED_CELL_MIGRATION_AND_GROWTH:CONE_COLLAPSE	REACTOME_SEMA4D_INDUCED_CELL_MIGRATION_AND_GROWTH:CONE_COLLAPSE	0.000647	<0,05
ENSG00000061273	HDAC7 PPI subnetwork	0.000648	<0,05
ENSG00000197879	MYO1C PPI subnetwork	0.000652	<0,05
ENSG00000110395	CBL PPI subnetwork	0.000661	<0,05
GO:0030168	platelet activation	0.000661	<0,05
MP:0010454	abnormal truncus arteriosus septation	0.000662	<0,05
ENSG00000101336	HCK PPI subnetwork	0.000667	<0,05
MP:0011501	increased glomerular capsule space	0.000669	<0,05
MP:0004251	failure of heart looping	0.000676	<0,05
ENSG00000120063	GNA13 PPI subnetwork	0.000677	<0,05
MP:0004982	abnormal osteoclast morphology	0.000677	<0,05
ENSG00000106799	TGFBR1 PPI subnetwork	0.00068	<0,05
MP:0002962	increased urine protein level	0.000686	<0,05
MP:0001182	lung hemorrhage	0.000695	<0,05
MP:0005165	increased susceptibility to injury	0.0007	<0,05
ENSG00000127022	CANX PPI subnetwork	0.000721	<0,05
MP:0009356	decreased liver triglyceride level	0.000733	<0,05
ENSG00000152661	GJA1 PPI subnetwork	0.000734	<0,05
ENSG00000100097	LGALS1 PPI subnetwork	0.000735	<0,05
ENSG00000198909	MAP3K3 PPI subnetwork	0.000751	<0,05
GO:0003706	ligand-regulated transcription factor activity	0.000751	<0,05
MP:0001289	persistence of hyaloid vascular system	0.000755	<0,05
MP:0003402	decreased liver weight	0.000756	<0,05
GO:0004675	transmembrane receptor protein serine/threonine kinase activity	0.000756	<0,05
ENSG00000109320	NFKB1 PPI subnetwork	0.000785	<0,05
GO:0061061	muscle structure development	0.00079	<0,05
ENSG00000123416	TUBA1B PPI subnetwork	0.000803	<0,05
GO:0051248	negative regulation of protein metabolic process	0.000814	<0,05
REACTOME_MEMBRANE_TRAFFICKING	REACTOME_MEMBRANE_TRAFFICKING	0.000815	<0,05
GO:0005976	polysaccharide metabolic process	0.000819	<0,05
ENSG00000138798	EGF PPI subnetwork	0.000819	<0,05
MP:0006354	abnormal fourth branchial arch artery morphology	0.000819	<0,05
MP:0008596	increased circulating interleukin-6 level	0.000821	<0,05
ENSG00000171862	PTEN PPI subnetwork	0.000822	<0,05
ENSG00000085117	CD82 PPI subnetwork	0.000824	<0,05
MP:0001648	abnormal apoptosis	0.000825	<0,05
MP:0002151	abnormal neural tube morphology/development	0.000826	<0,05
REACTOME_CELL:EXTRACELLULAR_MATRIX_INTERACTIONS	REACTOME_CELL:EXTRACELLULAR_MATRIX_INTERACTIONS	0.000827	<0,05
ENSG00000188612	SUMO2 PPI subnetwork	0.000827	<0,05
GO:0007264	small GTPase mediated signal transduction	0.000829	<0,05
MP:0003717	pallor	0.00083	<0,05
MP:0002792	abnormal retinal vasculature morphology	0.000831	<0,05
KEGG_DORSO_VENTRAL_AXIS_FORMATION	KEGG_DORSO_VENTRAL_AXIS_FORMATION	0.000843	<0,05
GO:0048545	response to steroid hormone stimulus	0.000845	<0,05
ENSG00000179295	PTPN11 PPI subnetwork	0.000853	<0,05
GO:0001890	placenta development	0.000864	<0,05
REACTOME_COMPLEMENT_CASCADE	REACTOME_COMPLEMENT_CASCADE	0.000871	<0,05
GO:0071495	cellular response to endogenous stimulus	0.000875	<0,05
GO:0061134	peptidase regulator activity	0.000875	<0,05
MP:0003140	dilated heart atrium	0.000875	<0,05
GO:0061135	endopeptidase regulator activity	0.000882	<0,05
REACTOME_INNATE_IMMUNE_SYSTEM	REACTOME_INNATE_IMMUNE_SYSTEM	0.000888	<0,05
ENSG00000104969	SGTA PPI subnetwork	0.0009	<0,05
GO:0004866	endopeptidase inhibitor activity	0.000926	<0,05
ENSG00000100014	SPECC1L PPI subnetwork	0.000927	<0,05
MP:0004808	abnormal hematopoietic stem cell morphology	0.000944	<0,05
ENSG00000139567	ACVRL1 PPI subnetwork	0.000945	<0,05
ENSG00000100448	CTSG PPI subnetwork	0.000948	<0,05
GO:0034504	protein localization to nucleus	0.000948	<0,05
GO:0030246	carbohydrate binding	0.000958	<0,05
GO:0016849	phosphorus-oxygen lyase activity	0.000968	<0,05
GO:0003013	circulatory system process	0.00097	<0,05
ENSG00000130669	PAK4 PPI subnetwork	0.000976	<0,05
GO:0043009	chordate embryonic development	0.000982	<0,05
ENSG00000162704	ARPC5 PPI subnetwork	0.000988	<0,05
ENSG00000120265	PCMT1 PPI subnetwork	0.000989	<0,05
ENSG00000129473	BCL2L2 PPI subnetwork	0.00099	<0,05
MP:0004567	decreased myocardial fiber number	0.001	<0,05
GO:0016209	antioxidant activity	0.00102	<0,05
ENSG00000198802	ENSG00000198802 PPI subnetwork	0.00102	<0,05
ENSG00000100644	HIF1A PPI subnetwork	0.00102	<0,05
ENSG00000142192	APP PPI subnetwork	0.00102	<0,05
MP:0004007	abnormal lung vasculature morphology	0.00103	<0,05
GO:0051093	negative regulation of developmental process	0.00103	<0,05
GO:0001619	lysosphingolipid and lysophosphatidic acid receptor activity	0.00104	<0,05
MP:0004777	abnormal phospholipid level	0.00105	<0,05
REACTOME_DEVELOPMENTAL_BIOLOGY	REACTOME_DEVELOPMENTAL_BIOLOGY	0.00105	<0,05
ENSG00000133026	MYH10 PPI subnetwork	0.00106	<0,05
ENSG00000146674	IGFBP3 PPI subnetwork	0.00106	<0,05
ENSG00000139626	ITGB7 PPI subnetwork	0.00107	<0,05
ENSG00000010278	CD9 PPI subnetwork	0.00108	<0,05
MP:0000272	abnormal aorta morphology	0.00108	<0,05
MP:0004180	failure of initiation of embryo turning	0.00108	<0,05
MP:0002871	albuminuria	0.00109	<0,05
ENSG00000136603	SKIL PPI subnetwork	0.0011	<0,05
GO:0008015	blood circulation	0.00112	<0,05
ENSG00000123612	ACVR1C PPI subnetwork	0.00114	<0,05
ENSG00000144021	CIAO1 PPI subnetwork	0.00114	<0,05
MP:0002953	thick ventricular wall	0.00115	<0,05
ENSG00000125686	MED1 PPI subnetwork	0.00115	<0,05
ENSG00000050748	MAPK9 PPI subnetwork	0.00117	<0,05
GO:0033002	muscle cell proliferation	0.00117	<0,05
ENSG00000092841	MYL6 PPI subnetwork	0.00117	<0,05
MP:0003658	abnormal capillary morphology	0.00119	<0,05
MP:0002135	abnormal kidney morphology	0.00119	<0,05
ENSG00000121879	PIK3CA PPI subnetwork	0.00121	<0,05
MP:0001176	abnormal lung development	0.00122	<0,05
GO:0071900	regulation of protein serine/threonine kinase activity	0.00122	<0,05
MP:0004255	abnormal spongiotrophoblast layer morphology	0.00123	<0,05
REACTOME_CELL_DEATH_SIGNALLING_VIA_NRAGE_NRIF_AND_NADE	REACTOME_CELL_DEATH_SIGNALLING_VIA_NRAGE_NRIF_AND_NADE	0.00123	<0,05
MP:0002672	abnormal branchial arch artery morphology	0.00123	<0,05
REACTOME_NF:KB_IS_ACTIVATED_AND_SIGNALS_SURVIVAL	REACTOME_NF:KB_IS_ACTIVATED_AND_SIGNALS_SURVIVAL	0.00125	<0,05
MP:0001559	hyperglycemia	0.00125	<0,05
ENSG00000078061	ARAF PPI subnetwork	0.00127	<0,05
GO:0031406	carboxylic acid binding	0.00128	<0,05
ENSG00000162434	JAK1 PPI subnetwork	0.00128	<0,05
ENSG00000102882	MAPK3 PPI subnetwork	0.00129	<0,05
REACTOME_GAP_JUNCTION_ASSEMBLY	REACTOME_GAP_JUNCTION_ASSEMBLY	0.0013	<0,05
GO:0055088	lipid homeostasis	0.00131	<0,05
MP:0004047	abnormal milk composition	0.00131	<0,05
GO:0005520	insulin-like growth factor binding	0.00131	<0,05
ENSG00000165029	ABCA1 PPI subnetwork	0.00133	<0,05
GO:0009986	cell surface	0.00134	<0,05
GO:0061138	morphogenesis of a branching epithelium	0.00136	<0,05
MP:0003542	abnormal vascular endothelial cell development	0.00136	<0,05
REACTOME_CELL_SURFACE_INTERACTIONS_AT_THE_VASCULAR_WALL	REACTOME_CELL_SURFACE_INTERACTIONS_AT_THE_VASCULAR_WALL	0.00136	<0,05
MP:0004272	abnormal basement membrane morphology	0.00138	<0,05
ENSG00000127947	PTPN12 PPI subnetwork	0.00138	<0,05
REACTOME_DOWNSTREAM_SIGNAL_TRANSDUCTION	REACTOME_DOWNSTREAM_SIGNAL_TRANSDUCTION	0.00138	<0,05
MP:0003453	abnormal keratinocyte physiology	0.00139	<0,05
ENSG00000136574	GATA4 PPI subnetwork	0.00139	<0,05
ENSG00000116095	PLEKHA3 PPI subnetwork	0.0014	<0,05
GO:0051170	nuclear import	0.0014	<0,05
GO:0014706	striated muscle tissue development	0.0014	<0,05
GO:0060537	muscle tissue development	0.00141	<0,05
GO:0045334	clathrin-coated endocytic vesicle	0.00141	<0,05
GO:0030414	peptidase inhibitor activity	0.00141	<0,05
GO:0005319	lipid transporter activity	0.00142	<0,05
MP:0008553	increased circulating tumor necrosis factor level	0.00147	<0,05
ENSG00000136026	CKAP4 PPI subnetwork	0.00149	<0,05
GO:0003705	RNA polymerase II distal enhancer sequence-specific DNA binding transcription factor activity	0.00149	<0,05
MP:0004756	abnormal proximal convoluted tubule morphology	0.00149	<0,05
GO:0048407	platelet-derived growth factor binding	0.0015	<0,05
ENSG00000114423	CBLB PPI subnetwork	0.00151	<0,05
ENSG00000115221	ITGB6 PPI subnetwork	0.00151	<0,05
MP:0005606	increased bleeding time	0.00151	<0,05
ENSG00000150760	DOCK1 PPI subnetwork	0.00152	<0,05
MP:0002136	abnormal kidney physiology	0.00153	<0,05
ENSG00000164344	KLKB1 PPI subnetwork	0.00155	<0,05
ENSG00000018408	WWTR1 PPI subnetwork	0.0016	<0,05
GO:0007015	actin filament organization	0.00161	<0,05
GO:0043062	extracellular structure organization	0.00162	<0,05
GO:0030198	extracellular matrix organization	0.00162	<0,05
GO:0035023	regulation of Rho protein signal transduction	0.00163	<0,05
GO:0006606	protein import into nucleus	0.00163	<0,05
ENSG00000129465	RIPK3 PPI subnetwork	0.00165	<0,05
ENSG00000143379	SETDB1 PPI subnetwork	0.00166	<0,05
GO:0000792	heterochromatin	0.00167	<0,05
GO:0001763	morphogenesis of a branching structure	0.00167	<0,05
ENSG00000166598	HSP90B1 PPI subnetwork	0.00168	<0,05
GO:0070411	I-SMAD binding	0.00168	<0,05
MP:0002599	increased mean platelet volume	0.00169	<0,05
GO:0043086	negative regulation of catalytic activity	0.0017	<0,05
ENSG00000197045	GMFB PPI subnetwork	0.00171	<0,05
MP:0001846	increased inflammatory response	0.00172	<0,05
MP:0000322	increased granulocyte number	0.00172	<0,05
KEGG_THYROID_CANCER	KEGG_THYROID_CANCER	0.00172	<0,05
ENSG00000137992	DBT PPI subnetwork	0.00173	<0,05
GO:0090100	positive regulation of transmembrane receptor protein serine/threonine kinase signaling pathway	0.00173	<0,05
ENSG00000134954	ETS1 PPI subnetwork	0.00176	<0,05
GO:0005024	transforming growth factor beta-activated receptor activity	0.00179	<0,05
ENSG00000166170	BAG5 PPI subnetwork	0.00179	<0,05
GO:0019901	protein kinase binding	0.0018	<0,05
ENSG00000167751	KLK2 PPI subnetwork	0.00181	<0,05
REACTOME_REGULATION_OF_INSULIN:LIKE_GROWTH_FACTOR_IGF_ACTIVITY_BY_INSULIN:LIKE_GROWTH_FACTOR_BINDING_PROTEINS_IGFBPS	REACTOME_REGULATION_OF_INSULIN:LIKE_GROWTH_FACTOR_IGF_ACTIVITY_BY_INSULIN:LIKE_GROWTH_FACTOR_BINDING_PROTEINS_IGFBPS	0.00181	<0,05
MP:0002753	dilated heart left ventricle	0.00182	<0,05
ENSG00000072110	ACTN1 PPI subnetwork	0.00184	<0,05
GO:0032970	regulation of actin filament-based process	0.00185	<0,05
GO:0007584	response to nutrient	0.00185	<0,05
ENSG00000124181	PLCG1 PPI subnetwork	0.00185	<0,05
MP:0000183	decreased circulating LDL cholesterol level	0.00188	<0,05
ENSG00000168477	TNXB PPI subnetwork	0.00191	<0,05
ENSG00000111676	ATN1 PPI subnetwork	0.00193	<0,05
ENSG00000164924	YWHAZ PPI subnetwork	0.00194	<0,05
GO:0017015	regulation of transforming growth factor beta receptor signaling pathway	0.00195	<0,05
GO:0045178	basal part of cell	0.00195	<0,05
ENSG00000206439	TNF PPI subnetwork	0.00196	<0,05
ENSG00000206328	ENSG00000206328 PPI subnetwork	0.00196	<0,05
ENSG00000204490	TNF PPI subnetwork	0.00196	<0,05
GO:0005088	Ras guanyl-nucleotide exchange factor activity	0.00198	<0,05
ENSG00000105357	MYH14 PPI subnetwork	0.00198	<0,05
ENSG00000105647	PIK3R2 PPI subnetwork	0.00198	<0,05
MP:0011423	kidney cortex atrophy	0.00199	<0,05
GO:0005922	connexon complex	0.00202	<0,05
GO:0004867	serine-type endopeptidase inhibitor activity	0.00203	<0,05
GO:0010740	positive regulation of intracellular protein kinase cascade	0.00204	<0,05
MP:0002551	abnormal blood coagulation	0.00205	<0,05
ENSG00000051382	PIK3CB PPI subnetwork	0.00205	<0,05
GO:0030669	clathrin-coated endocytic vesicle membrane	0.00206	<0,05
ENSG00000137831	UACA PPI subnetwork	0.00206	<0,05
ENSG00000113758	DBN1 PPI subnetwork	0.00207	<0,05
ENSG00000185338	SOCS1 PPI subnetwork	0.00209	<0,05
ENSG00000084754	HADHA PPI subnetwork	0.0021	<0,05
MP:0003797	abnormal compact bone morphology	0.00211	<0,05
ENSG00000133216	EPHB2 PPI subnetwork	0.00212	<0,05
ENSG00000136153	LMO7 PPI subnetwork	0.00213	<0,05
GO:0045121	membrane raft	0.00213	<0,05
ENSG00000142208	AKT1 PPI subnetwork	0.00215	<0,05
ENSG00000086758	HUWE1 PPI subnetwork	0.00216	<0,05
ENSG00000198561	CTNND1 PPI subnetwork	0.00217	<0,05
GO:0030141	secretory granule	0.00217	<0,05
MP:0005508	abnormal skeleton morphology	0.0022	<0,05
GO:0015629	actin cytoskeleton	0.0022	<0,05
ENSG00000084207	GSTP1 PPI subnetwork	0.00222	<0,05
GO:0031625	ubiquitin protein ligase binding	0.00222	<0,05
ENSG00000184009	ACTG1 PPI subnetwork	0.00226	<0,05
ENSG00000167711	SERPINF2 PPI subnetwork	0.00227	<0,05
ENSG00000179348	GATA2 PPI subnetwork	0.00227	<0,05
MP:0006267	abnormal intercalated disc morphology	0.00227	<0,05
GO:0070328	triglyceride homeostasis	0.00227	<0,05
MP:0005278	abnormal cholesterol homeostasis	0.00227	<0,05
GO:0005614	interstitial matrix	0.00228	<0,05
GO:0070848	response to growth factor stimulus	0.00229	<0,05
MP:0006271	abnormal involution of the mammary gland	0.00229	<0,05
ENSG00000124145	SDC4 PPI subnetwork	0.00231	<0,05
MP:0001304	cataracts	0.00234	<0,05
MP:0003924	herniated diaphragm	0.00235	<0,05
ENSG00000099985	OSM PPI subnetwork	0.00236	<0,05
REACTOME_SIGNALLING_BY_NGF	REACTOME_SIGNALLING_BY_NGF	0.00237	<0,05
ENSG00000173039	RELA PPI subnetwork	0.00239	<0,05
ENSG00000140285	FGF7 PPI subnetwork	0.0024	<0,05
ENSG00000100852	ARHGAP5 PPI subnetwork	0.0024	<0,05
ENSG00000029363	BCLAF1 PPI subnetwork	0.00241	<0,05
GO:0015248	sterol transporter activity	0.00242	<0,05
GO:0017127	cholesterol transporter activity	0.00243	<0,05
ENSG00000100591	AHSA1 PPI subnetwork	0.00246	<0,05
GO:0033273	response to vitamin	0.00246	<0,05
ENSG00000122861	PLAU PPI subnetwork	0.00247	<0,05
MP:0000599	enlarged liver	0.00248	<0,05
MP:0000596	abnormal liver development	0.00249	<0,05
ENSG00000105695	MAG PPI subnetwork	0.00251	<0,05
MP:0004779	abnormal production of surfactant	0.00251	<0,05
REACTOME_P75NTR_SIGNALS_VIA_NF:KB	REACTOME_P75NTR_SIGNALS_VIA_NF:KB	0.00253	<0,05
ENSG00000087250	MT3 PPI subnetwork	0.00254	<0,05
MP:0002079	increased circulating insulin level	0.00255	<0,05
GO:0035257	nuclear hormone receptor binding	0.00257	<0,05
GO:0032956	regulation of actin cytoskeleton organization	0.00258	<0,05
MP:0011088	partial neonatal lethality	0.00258	<0,05
ENSG00000147202	DIAPH2 PPI subnetwork	0.00259	<0,05
ENSG00000067900	ROCK1 PPI subnetwork	0.0026	<0,05
ENSG00000118523	CTGF PPI subnetwork	0.00261	<0,05
GO:0048738	cardiac muscle tissue development	0.00262	<0,05
ENSG00000104856	RELB PPI subnetwork	0.00265	<0,05
MP:0008033	impaired lipolysis	0.00266	<0,05
MP:0005221	abnormal rostral-caudal axis patterning	0.00267	<0,05
MP:0002724	enhanced wound healing	0.00269	<0,05
MP:0010027	increased liver cholesterol level	0.0027	<0,05
ENSG00000080815	PSEN1 PPI subnetwork	0.00273	<0,05
ENSG00000127388	ENSG00000127388 PPI subnetwork	0.00274	<0,05
ENSG00000197558	ENSG00000197558 PPI subnetwork	0.00274	<0,05
ENSG00000144218	AFF3 PPI subnetwork	0.00274	<0,05
GO:0046982	protein heterodimerization activity	0.00274	<0,05
ENSG00000105855	ITGB8 PPI subnetwork	0.00275	<0,05
ENSG00000143375	CGN PPI subnetwork	0.00276	<0,05
ENSG00000075415	SLC25A3 PPI subnetwork	0.00278	<0,05
GO:0051247	positive regulation of protein metabolic process	0.00278	<0,05
MP:0010701	fusion of atlas and odontoid process	0.00278	<0,05
MP:0002109	abnormal limb morphology	0.00278	<0,05
ENSG00000106028	SSBP1 PPI subnetwork	0.00279	<0,05
GO:0002576	platelet degranulation	0.00279	<0,05
GO:0034385	triglyceride-rich lipoprotein particle	0.00284	<0,05
GO:0034361	very-low-density lipoprotein particle	0.00284	<0,05
ENSG00000196924	FLNA PPI subnetwork	0.00286	<0,05
ENSG00000102554	KLF5 PPI subnetwork	0.00287	<0,05
ENSG00000100302	RASD2 PPI subnetwork	0.00296	<0,05
ENSG00000130024	PHF10 PPI subnetwork	0.00296	<0,05
REACTOME_ACTIVATION_OF_CHAPERONE_GENES_BY_XBP1S	REACTOME_ACTIVATION_OF_CHAPERONE_GENES_BY_XBP1S	0.00296	<0,05
ENSG00000197561	ELANE PPI subnetwork	0.00296	<0,05
ENSG00000114739	ACVR2B PPI subnetwork	0.00298	<0,05
GO:0004857	enzyme inhibitor activity	0.00298	<0,05
GO:0008201	heparin binding	0.003	<0,05
ENSG00000142273	CBLC PPI subnetwork	0.00301	<0,05
ENSG00000122679	RAMP3 PPI subnetwork	0.00305	<0,05
ENSG00000196961	AP2A1 PPI subnetwork	0.00306	<0,05
ENSG00000169641	LUZP1 PPI subnetwork	0.00307	<0,05
ENSG00000121989	ACVR2A PPI subnetwork	0.00309	<0,05
MP:0004774	abnormal bile salt level	0.00312	<0,05
MP:0003723	abnormal long bone morphology	0.00312	<0,05
REACTOME_PROSTANOID_METABOLISM	REACTOME_PROSTANOID_METABOLISM	0.00312	<0,05
MP:0002628	hepatic steatosis	0.00315	<0,05
MP:0010551	abnormal coronary vessel morphology	0.00318	<0,05
KEGG_ARRHYTHMOGENIC_RIGHT_VENTRICULAR_CARDIOMYOPATHY_ARVC	KEGG_ARRHYTHMOGENIC_RIGHT_VENTRICULAR_CARDIOMYOPATHY_ARVC	0.0032	<0,05
ENSG00000058335	RASGRF1 PPI subnetwork	0.00321	<0,05
ENSG00000196700	ZNF512B PPI subnetwork	0.00322	<0,05
MP:0002727	decreased circulating insulin level	0.00322	<0,05
MP:0005146	decreased circulating VLDL cholesterol level	0.00323	<0,05
MP:0002843	decreased systemic arterial blood pressure	0.00325	<0,05
MP:0002972	abnormal cardiac muscle contractility	0.00325	<0,05
ENSG00000076928	ARHGEF1 PPI subnetwork	0.00327	<0,05
ENSG00000136997	MYC PPI subnetwork	0.00327	<0,05
GO:0030175	filopodium	0.00331	<0,05
GO:0030301	cholesterol transport	0.00333	<0,05
GO:0016763	transferase activity, transferring pentosyl groups	0.00336	<0,05
MP:0002626	increased heart rate	0.00337	<0,05
ENSG00000085063	CD59 PPI subnetwork	0.00339	<0,05
ENSG00000044574	HSPA5 PPI subnetwork	0.0034	<0,05
REACTOME_ACTIVATION_OF_CHAPERONES_BY_IRE1ALPHA	REACTOME_ACTIVATION_OF_CHAPERONES_BY_IRE1ALPHA	0.00341	<0,05
GO:0003007	heart morphogenesis	0.00341	<0,05
GO:0005605	basal lamina	0.00343	<0,05
MP:0008597	decreased circulating interleukin-6 level	0.00345	<0,05
GO:0042974	retinoic acid receptor binding	0.00347	<0,05
ENSG00000146535	GNA12 PPI subnetwork	0.00347	<0,05
GO:0048020	CCR chemokine receptor binding	0.00347	<0,05
MP:0001672	abnormal embryogenesis/ development	0.00348	<0,05
ENSG00000166484	MAPK7 PPI subnetwork	0.00348	<0,05
GO:0015918	sterol transport	0.00349	<0,05
GO:0016705	oxidoreductase activity, acting on paired donors, with incorporation or reduction of molecular oxygen	0.00349	<0,05
ENSG00000135903	PAX3 PPI subnetwork	0.00353	<0,05
GO:0030100	regulation of endocytosis	0.00355	<0,05
MP:0002275	abnormal type II pneumocyte morphology	0.00356	<0,05
GO:0005089	Rho guanyl-nucleotide exchange factor activity	0.00357	<0,05
MP:0000220	increased monocyte cell number	0.00359	<0,05
GO:0019915	lipid storage	0.0036	<0,05
KEGG_TGF_BETA_SIGNALING_PATHWAY	KEGG_TGF_BETA_SIGNALING_PATHWAY	0.00361	<0,05
GO:0033293	monocarboxylic acid binding	0.00362	<0,05
ENSG00000129691	ASH2L PPI subnetwork	0.00362	<0,05
MP:0003233	prolonged QT interval	0.00363	<0,05
MP:0000559	abnormal femur morphology	0.00365	<0,05
GO:0019199	transmembrane receptor protein kinase activity	0.00366	<0,05
MP:0005023	abnormal wound healing	0.00368	<0,05
GO:0019955	cytokine binding	0.00368	<0,05
ENSG00000095794	CREM PPI subnetwork	0.00369	<0,05
ENSG00000206258	TNXB PPI subnetwork	0.00371	<0,05
MP:0001954	respiratory distress	0.00372	<0,05
KEGG_BLADDER_CANCER	KEGG_BLADDER_CANCER	0.00373	<0,05
KEGG_PRIMARY_BILE_ACID_BIOSYNTHESIS	KEGG_PRIMARY_BILE_ACID_BIOSYNTHESIS	0.00375	<0,05
ENSG00000136286	MYO1G PPI subnetwork	0.00375	<0,05
ENSG00000011465	DCN PPI subnetwork	0.00376	<0,05
MP:0005333	decreased heart rate	0.00377	<0,05
ENSG00000141506	PIK3R5 PPI subnetwork	0.00378	<0,05
GO:0042692	muscle cell differentiation	0.00379	<0,05
MP:0008813	decreased common myeloid progenitor cell number	0.0038	<0,05
MP:0005317	increased triglyceride level	0.0038	<0,05
ENSG00000095139	ARCN1 PPI subnetwork	0.00381	<0,05
REACTOME_GAMMA:CARBOXYLATION_TRANSPORT_AND_AMINO:TERMINAL_CLEAVAGE_OF_PROTEINS	REACTOME_GAMMA:CARBOXYLATION_TRANSPORT_AND_AMINO:TERMINAL_CLEAVAGE_OF_PROTEINS	0.00383	<0,05
GO:0044419	interspecies interaction between organisms	0.00384	<0,05
GO:0014070	response to organic cyclic compound	0.00385	<0,05
REACTOME_FATTY_ACID_TRIACYLGLYCEROL_AND_KETONE_BODY_METABOLISM	REACTOME_FATTY_ACID_TRIACYLGLYCEROL_AND_KETONE_BODY_METABOLISM	0.00388	<0,05
ENSG00000005194	CIAPIN1 PPI subnetwork	0.0039	<0,05
GO:0042803	protein homodimerization activity	0.0039	<0,05
ENSG00000073009	IKBKG PPI subnetwork	0.00391	<0,05
GO:0031667	response to nutrient levels	0.00391	<0,05
ENSG00000198646	NCOA6 PPI subnetwork	0.00393	<0,05
MP:0010392	prolonged QRS complex duration	0.00393	<0,05
ENSG00000171564	FGB PPI subnetwork	0.00394	<0,05
MP:0000187	abnormal triglyceride level	0.00394	<0,05
GO:0005938	cell cortex	0.00395	<0,05
GO:0006957	complement activation, alternative pathway	0.00401	<0,05
ENSG00000186716	BCR PPI subnetwork	0.00402	<0,05
ENSG00000111859	NEDD9 PPI subnetwork	0.00411	<0,05
GO:0009894	regulation of catabolic process	0.00413	<0,05
ENSG00000160293	VAV2 PPI subnetwork	0.00414	<0,05
ENSG00000213639	PPP1CB PPI subnetwork	0.00414	<0,05
MP:0004810	decreased hematopoietic stem cell number	0.00415	<0,05
MP:0000601	small liver	0.00417	<0,05
ENSG00000104549	SQLE PPI subnetwork	0.00419	<0,05
ENSG00000134184	GSTM1 PPI subnetwork	0.00421	<0,05
GO:0043408	regulation of MAPK cascade	0.00421	<0,05
MP:0004502	decreased incidence of chemically-induced tumors	0.00426	<0,05
GO:0009991	response to extracellular stimulus	0.00426	<0,05
REACTOME_NUCLEAR_RECEPTOR_TRANSCRIPTION_PATHWAY	REACTOME_NUCLEAR_RECEPTOR_TRANSCRIPTION_PATHWAY	0.00429	<0,05
MP:0001125	abnormal oocyte morphology	0.00432	<0,05
REACTOME_REGULATED_PROTEOLYSIS_OF_P75NTR	REACTOME_REGULATED_PROTEOLYSIS_OF_P75NTR	0.00433	<0,05
GO:0060541	respiratory system development	0.00434	<0,05
ENSG00000157557	ETS2 PPI subnetwork	0.00434	<0,05
GO:0071363	cellular response to growth factor stimulus	0.00436	<0,05
REACTOME_INTRINSIC_PATHWAY	REACTOME_INTRINSIC_PATHWAY	0.00436	<0,05
ENSG00000115170	ACVR1 PPI subnetwork	0.00437	<0,05
ENSG00000111679	PTPN6 PPI subnetwork	0.00438	<0,05
GO:0048011	nerve growth factor receptor signaling pathway	0.00439	<0,05
GO:0035051	cardiac cell differentiation	0.0044	<0,05
MP:0005166	decreased susceptibility to injury	0.00441	<0,05
GO:0001938	positive regulation of endothelial cell proliferation	0.00442	<0,05
ENSG00000049759	NEDD4L PPI subnetwork	0.00442	<0,05
ENSG00000173757	STAT5B PPI subnetwork	0.00445	<0,05
ENSG00000140464	PML PPI subnetwork	0.00446	<0,05
GO:0051241	negative regulation of multicellular organismal process	0.00451	<0,05
MP:0008874	decreased physiological sensitivity to xenobiotic	0.00453	<0,05
MP:0001921	reduced fertility	0.00455	<0,05
GO:0016042	lipid catabolic process	0.00455	<0,05
MP:0009862	abnormal aorta elastic tissue morphology	0.00456	<0,05
MP:0001575	cyanosis	0.00458	<0,05
ENSG00000001167	NFYA PPI subnetwork	0.00458	<0,05
MP:0005282	decreased fatty acid level	0.00463	<0,05
ENSG00000107242	PIP5K1B PPI subnetwork	0.00464	<0,05
REACTOME_GAP_JUNCTION_TRAFFICKING_AND_REGULATION	REACTOME_GAP_JUNCTION_TRAFFICKING_AND_REGULATION	0.00468	<0,05
ENSG00000107562	CXCL12 PPI subnetwork	0.00472	<0,05
MP:0003896	prolonged PR interval	0.00474	<0,05
GO:0043296	apical junction complex	0.00475	<0,05
MP:0004772	abnormal bile secretion	0.00477	<0,05
MP:0010465	aberrant origin of the right subclavian artery	0.00479	<0,05
ENSG00000071909	MYO3B PPI subnetwork	0.00481	<0,05
ENSG00000167004	PDIA3 PPI subnetwork	0.00482	<0,05
MP:0004057	thin myocardium compact layer	0.00484	<0,05
ENSG00000158092	NCK1 PPI subnetwork	0.00484	<0,05
ENSG00000167657	DAPK3 PPI subnetwork	0.00485	<0,05
MP:0001177	atelectasis	0.00485	<0,05
GO:0008028	monocarboxylic acid transmembrane transporter activity	0.00485	<0,05
GO:0005099	Ras GTPase activator activity	0.00489	<0,05
ENSG00000006638	TBXA2R PPI subnetwork	0.00489	<0,05
REACTOME_TOLL_LIKE_RECEPTOR_3_TLR3_CASCADE	REACTOME_TOLL_LIKE_RECEPTOR_3_TLR3_CASCADE	0.00489	<0,05
REACTOME_TRIF_MEDIATED_TLR3_SIGNALING	REACTOME_TRIF_MEDIATED_TLR3_SIGNALING	0.00489	<0,05
MP:0008752	abnormal tumor necrosis factor level	0.0049	<0,05
REACTOME_FACTORS_INVOLVED_IN_MEGAKARYOCYTE_DEVELOPMENT_AND_PLATELET_PRODUCTION	REACTOME_FACTORS_INVOLVED_IN_MEGAKARYOCYTE_DEVELOPMENT_AND_PLATELET_PRODUCTION	0.00492	<0,05
MP:0009674	decreased birth weight	0.00495	<0,05
MP:0003383	abnormal gluconeogenesis	0.00498	<0,05
ENSG00000155966	AFF2 PPI subnetwork	0.00499	<0,05
ENSG00000112062	MAPK14 PPI subnetwork	0.00499	<0,05
GO:0051591	response to cAMP	0.00501	<0,05
GO:0005625	soluble fraction	0.00502	<0,05
MP:0005595	abnormal vascular smooth muscle physiology	0.00505	<0,05
MP:0011086	partial postnatal lethality	0.00508	<0,05
KEGG_ARACHIDONIC_ACID_METABOLISM	KEGG_ARACHIDONIC_ACID_METABOLISM	0.00509	<0,05
GO:0030324	lung development	0.00509	<0,05
ENSG00000117322	CR2 PPI subnetwork	0.00511	<0,05
MP:0005326	abnormal podocyte morphology	0.00513	<0,05
ENSG00000196586	MYO6 PPI subnetwork	0.00513	<0,05
GO:0032587	ruffle membrane	0.00514	<0,05
MP:0005560	decreased circulating glucose level	0.00514	<0,05
GO:0043535	regulation of blood vessel endothelial cell migration	0.00521	<0,20
GO:0030323	respiratory tube development	0.00522	<0,20
ENSG00000105851	PIK3CG PPI subnetwork	0.00523	<0,20
ENSG00000039560	RAI14 PPI subnetwork	0.00527	<0,20
GO:0030155	regulation of cell adhesion	0.00529	<0,20
GO:0031490	chromatin DNA binding	0.00529	<0,20
REACTOME_GAP_JUNCTION_TRAFFICKING	REACTOME_GAP_JUNCTION_TRAFFICKING	0.00536	<0,20
GO:0009897	external side of plasma membrane	0.00541	<0,20
MP:0003795	abnormal bone structure	0.00548	<0,20
ENSG00000173473	SMARCC1 PPI subnetwork	0.00551	<0,20
GO:0045907	positive regulation of vasoconstriction	0.00554	<0,20
MP:0002168	other aberrant phenotype	0.00554	<0,20
MP:0002416	abnormal proerythroblast morphology	0.00555	<0,20
ENSG00000182511	FES PPI subnetwork	0.00559	<0,20
GO:0016725	oxidoreductase activity, acting on CH or CH2 groups	0.00561	<0,20
ENSG00000075618	FSCN1 PPI subnetwork	0.00563	<0,20
ENSG00000186676	ENSG00000186676 PPI subnetwork	0.00568	<0,20
MP:0005087	decreased acute inflammation	0.00571	<0,20
GO:0009968	negative regulation of signal transduction	0.00571	<0,20
GO:0015026	coreceptor activity	0.00574	<0,20
MP:0011100	complete preweaning lethality	0.00575	<0,20
ENSG00000112936	C7 PPI subnetwork	0.00576	<0,20
ENSG00000136111	TBC1D4 PPI subnetwork	0.00582	<0,20
GO:0005902	microvillus	0.00582	<0,20
ENSG00000140443	IGF1R PPI subnetwork	0.00587	<0,20
MP:0005559	increased circulating glucose level	0.00587	<0,20
MP:0005464	abnormal platelet physiology	0.00589	<0,20
MP:0001606	impaired hematopoiesis	0.00592	<0,20
ENSG00000084674	APOB PPI subnetwork	0.00593	<0,20
ENSG00000131788	PIAS3 PPI subnetwork	0.00594	<0,20
ENSG00000141068	KSR1 PPI subnetwork	0.00596	<0,20
MP:0005294	abnormal heart ventricle morphology	0.00598	<0,20
GO:0004879	ligand-activated sequence-specific DNA binding RNA polymerase II transcription factor activity	0.006	<0,20
MP:0003055	abnormal long bone epiphyseal plate morphology	0.00602	<0,20
ENSG00000086061	DNAJA1 PPI subnetwork	0.00605	<0,20
ENSG00000124207	CSE1L PPI subnetwork	0.00607	<0,20
GO:0007178	transmembrane receptor protein serine/threonine kinase signaling pathway	0.00609	<0,20
GO:0005788	endoplasmic reticulum lumen	0.00611	<0,20
ENSG00000182636	NDN PPI subnetwork	0.00614	<0,20
ENSG00000112715	VEGFA PPI subnetwork	0.00614	<0,20
ENSG00000177425	PAWR PPI subnetwork	0.00619	<0,20
GO:0097006	regulation of plasma lipoprotein particle levels	0.0062	<0,20
ENSG00000213341	CHUK PPI subnetwork	0.00623	<0,20
MP:0000063	decreased bone mineral density	0.00623	<0,20
REACTOME_SIGNALING_BY_EGFR_IN_CANCER	REACTOME_SIGNALING_BY_EGFR_IN_CANCER	0.00623	<0,20
GO:0005792	microsome	0.00628	<0,20
ENSG00000126934	MAP2K2 PPI subnetwork	0.00631	<0,20
ENSG00000163017	ACTG2 PPI subnetwork	0.00632	<0,20
ENSG00000074181	NOTCH3 PPI subnetwork	0.00633	<0,20
GO:0032270	positive regulation of cellular protein metabolic process	0.00634	<0,20
GO:0048041	focal adhesion assembly	0.00637	<0,20
MP:0001175	abnormal lung morphology	0.00637	<0,20
ENSG00000162614	NEXN PPI subnetwork	0.00637	<0,20
ENSG00000186111	PIP5K1C PPI subnetwork	0.00638	<0,20
MP:0000218	increased leukocyte cell number	0.00641	<0,20
ENSG00000105221	AKT2 PPI subnetwork	0.00641	<0,20
ENSG00000072778	ACADVL PPI subnetwork	0.00647	<0,20
GO:0010883	regulation of lipid storage	0.00648	<0,20
MP:0001245	thick dermal layer	0.00649	<0,20
ENSG00000133313	CNDP2 PPI subnetwork	0.00652	<0,20
MP:0010872	increased trabecular bone mass	0.00652	<0,20
GO:0042598	vesicular fraction	0.00652	<0,20
ENSG00000143632	ACTA1 PPI subnetwork	0.00655	<0,20
MP:0011427	mesangial cell hyperplasia	0.00656	<0,20
ENSG00000078399	HOXA9 PPI subnetwork	0.00659	<0,20
MP:0003331	hepatocellular carcinoma	0.0066	<0,20
ENSG00000123836	PFKFB2 PPI subnetwork	0.00662	<0,20
GO:0019897	extrinsic to plasma membrane	0.00662	<0,20
GO:0044242	cellular lipid catabolic process	0.00665	<0,20
REACTOME_TOLL_LIKE_RECEPTOR_4_TLR4_CASCADE	REACTOME_TOLL_LIKE_RECEPTOR_4_TLR4_CASCADE	0.0067	<0,20
ENSG00000133030	MPRIP PPI subnetwork	0.00671	<0,20
ENSG00000164107	HAND2 PPI subnetwork	0.00672	<0,20
MP:0000352	decreased cell proliferation	0.00681	<0,20
ENSG00000182492	BGN PPI subnetwork	0.00683	<0,20
GO:0001558	regulation of cell growth	0.00688	<0,20
MP:0001701	incomplete embryo turning	0.00691	<0,20
GO:0003712	transcription cofactor activity	0.00692	<0,20
MP:0001683	absent mesoderm	0.00693	<0,20
KEGG_CHEMOKINE_SIGNALING_PATHWAY	KEGG_CHEMOKINE_SIGNALING_PATHWAY	0.00695	<0,20
GO:0003158	endothelium development	0.00698	<0,20
GO:0042310	vasoconstriction	0.00698	<0,20
ENSG00000141736	ERBB2 PPI subnetwork	0.00699	<0,20
ENSG00000146963	LUC7L2 PPI subnetwork	0.00701	<0,20
REACTOME_SIGNALING_BY_EGFR	REACTOME_SIGNALING_BY_EGFR	0.00704	<0,20
GO:0003950	NAD+ ADP-ribosyltransferase activity	0.00708	<0,20
MP:0001243	abnormal dermal layer morphology	0.00712	<0,20
MP:0001654	hepatic necrosis	0.00713	<0,20
MP:0003957	abnormal nitric oxide homeostasis	0.00715	<0,20
MP:0001680	abnormal mesoderm development	0.00719	<0,20
REACTOME_SYNTHESIS_OF_BILE_ACIDS_AND_BILE_SALTS_VIA_7ALPHA:HYDROXYCHOLESTEROL	REACTOME_SYNTHESIS_OF_BILE_ACIDS_AND_BILE_SALTS_VIA_7ALPHA:HYDROXYCHOLESTEROL	0.00719	<0,20
MP:0008788	abnormal fetal cardiomyocyte morphology	0.0072	<0,20
MP:0010402	ventricular septal defect	0.00721	<0,20
MP:0002442	abnormal leukocyte physiology	0.00722	<0,20
MP:0008577	increased circulating interferon-gamma level	0.00725	<0,20
MP:0005281	increased fatty acid level	0.00726	<0,20
ENSG00000077549	CAPZB PPI subnetwork	0.00732	<0,20
REACTOME_UNFOLDED_PROTEIN_RESPONSE	REACTOME_UNFOLDED_PROTEIN_RESPONSE	0.00733	<0,20
ENSG00000136518	ACTL6A PPI subnetwork	0.00735	<0,20
MP:0000298	absent atrioventricular cushions	0.00735	<0,20
GO:0016049	cell growth	0.00744	<0,20
MP:0002795	dilated cardiomyopathy	0.00745	<0,20
GO:0043498	cell surface binding	0.00747	<0,20
ENSG00000211949	ENSG00000211949 PPI subnetwork	0.00748	<0,20
GO:0030029	actin filament-based process	0.00749	<0,20
ENSG00000132780	NASP PPI subnetwork	0.00751	<0,20
ENSG00000055732	MCOLN3 PPI subnetwork	0.00752	<0,20
ENSG00000125503	PPP1R12C PPI subnetwork	0.00752	<0,20
GO:0010885	regulation of cholesterol storage	0.00756	<0,20
ENSG00000172725	CORO1B PPI subnetwork	0.00758	<0,20
ENSG00000001497	LAS1L PPI subnetwork	0.0076	<0,20
MP:0001541	abnormal osteoclast physiology	0.0076	<0,20
ENSG00000070371	CLTCL1 PPI subnetwork	0.00763	<0,20
MP:0002404	increased intestinal adenoma incidence	0.00764	<0,20
ENSG00000128487	SPECC1 PPI subnetwork	0.00766	<0,20
ENSG00000142599	RERE PPI subnetwork	0.00766	<0,20
GO:0032320	positive regulation of Ras GTPase activity	0.00767	<0,20
ENSG00000004975	DVL2 PPI subnetwork	0.00768	<0,20
MP:0003068	enlarged kidney	0.00772	<0,20
GO:0033344	cholesterol efflux	0.00775	<0,20
ENSG00000197321	SVIL PPI subnetwork	0.00778	<0,20
ENSG00000136250	AOAH PPI subnetwork	0.0078	<0,20
MP:0003044	impaired basement membrane formation	0.00781	<0,20
ENSG00000065609	SNAP91 PPI subnetwork	0.00783	<0,20
ENSG00000171992	SYNPO PPI subnetwork	0.00788	<0,20
MP:0001625	cardiac hypertrophy	0.00791	<0,20
MP:0008190	decreased transitional stage B cell number	0.00791	<0,20
ENSG00000169710	FASN PPI subnetwork	0.00792	<0,20
ENSG00000070882	OSBPL3 PPI subnetwork	0.00792	<0,20
GO:0005581	collagen	0.00796	<0,20
MP:0005185	decreased circulating progesterone level	0.00796	<0,20
GO:0051015	actin filament binding	0.00799	<0,20
MP:0002640	reticulocytosis	0.00806	<0,20
ENSG00000197063	MAFG PPI subnetwork	0.00821	<0,20
GO:0009755	hormone-mediated signaling pathway	0.00827	<0,20
MP:0000120	malocclusion	0.00827	<0,20
ENSG00000146648	EGFR PPI subnetwork	0.00827	<0,20
ENSG00000013297	CLDN11 PPI subnetwork	0.0083	<0,20
MP:0001696	failure to gastrulate	0.00833	<0,20
ENSG00000117601	SERPINC1 PPI subnetwork	0.00833	<0,20
GO:0051259	protein oligomerization	0.00837	<0,20
GO:0043256	laminin complex	0.00839	<0,20
ENSG00000113889	KNG1 PPI subnetwork	0.00839	<0,20
MP:0003641	small lung	0.00844	<0,20
REACTOME_AXON_GUIDANCE	REACTOME_AXON_GUIDANCE	0.0086	<0,20
MP:0000465	gastrointestinal hemorrhage	0.0086	<0,20
MP:0006144	increased systemic arterial systolic blood pressure	0.00861	<0,20
MP:0008438	abnormal cutaneous collagen fibril morphology	0.00862	<0,20
ENSG00000151422	FER PPI subnetwork	0.00862	<0,20
ENSG00000123124	WWP1 PPI subnetwork	0.00863	<0,20
ENSG00000185532	PRKG1 PPI subnetwork	0.00864	<0,20
GO:0045446	endothelial cell differentiation	0.00864	<0,20
MP:0000221	decreased leukocyte cell number	0.0087	<0,20
ENSG00000104365	IKBKB PPI subnetwork	0.0087	<0,20
ENSG00000180370	PAK2 PPI subnetwork	0.00873	<0,20
REACTOME_P75_NTR_RECEPTOR:MEDIATED_SIGNALLING	REACTOME_P75_NTR_RECEPTOR:MEDIATED_SIGNALLING	0.00874	<0,20
GO:0007517	muscle organ development	0.00879	<0,20
GO:0031253	cell projection membrane	0.0088	<0,20
MP:0004933	abnormal epididymis epithelium morphology	0.00881	<0,20
REACTOME_MYD88:INDEPENDENT_CASCADE_INITIATED_ON_PLASMA_MEMBRANE	REACTOME_MYD88:INDEPENDENT_CASCADE_INITIATED_ON_PLASMA_MEMBRANE	0.00883	<0,20
ENSG00000152256	PDK1 PPI subnetwork	0.00884	<0,20
GO:0010594	regulation of endothelial cell migration	0.0089	<0,20
REACTOME_CYTOCHROME_P450_:_ARRANGED_BY_SUBSTRATE_TYPE	REACTOME_CYTOCHROME_P450_:_ARRANGED_BY_SUBSTRATE_TYPE	0.00892	<0,20
ENSG00000177731	FLII PPI subnetwork	0.009	<0,20
GO:0040008	regulation of growth	0.00905	<0,20
GO:0000989	transcription factor binding transcription factor activity	0.00909	<0,20
GO:0005504	fatty acid binding	0.00909	<0,20
MP:0008525	decreased cranium height	0.00909	<0,20
GO:0048659	smooth muscle cell proliferation	0.0091	<0,20
ENSG00000113721	PDGFRB PPI subnetwork	0.00914	<0,20
GO:0001936	regulation of endothelial cell proliferation	0.00915	<0,20
GO:0046503	glycerolipid catabolic process	0.00922	<0,20
ENSG00000137710	RDX PPI subnetwork	0.00928	<0,20
GO:0006898	receptor-mediated endocytosis	0.00929	<0,20
REACTOME_SMOOTH_MUSCLE_CONTRACTION	REACTOME_SMOOTH_MUSCLE_CONTRACTION	0.00929	<0,20
GO:0051240	positive regulation of multicellular organismal process	0.00932	<0,20
GO:0046578	regulation of Ras protein signal transduction	0.00933	<0,20
ENSG00000119689	DLST PPI subnetwork	0.00938	<0,20
ENSG00000123159	GIPC1 PPI subnetwork	0.00939	<0,20
ENSG00000123091	RNF11 PPI subnetwork	0.00939	<0,20
ENSG00000169439	SDC2 PPI subnetwork	0.00946	<0,20
ENSG00000126561	STAT5A PPI subnetwork	0.00955	<0,20
ENSG00000105229	PIAS4 PPI subnetwork	0.00962	<0,20
ENSG00000044115	CTNNA1 PPI subnetwork	0.00963	<0,20
MP:0001689	incomplete somite formation	0.00966	<0,20
GO:0042304	regulation of fatty acid biosynthetic process	0.00966	<0,20
KEGG_LINOLEIC_ACID_METABOLISM	KEGG_LINOLEIC_ACID_METABOLISM	0.00968	<0,20
MP:0011097	complete embryonic lethality before turning of embryo	0.00976	<0,20
GO:0001935	endothelial cell proliferation	0.00977	<0,20
MP:0005339	increased susceptibility to atherosclerosis	0.00979	<0,20
GO:0003714	transcription corepressor activity	0.00981	<0,20
ENSG00000105610	KLF1 PPI subnetwork	0.00984	<0,20
MP:0003954	abnormal Reichert's membrane morphology	0.00986	<0,20
ENSG00000111537	IFNG PPI subnetwork	0.00986	<0,20
MP:0011096	complete embryonic lethality before somite formation	0.00986	<0,20
GO:0050900	leukocyte migration	0.00988	<0,20
REACTOME_PKA_ACTIVATION	REACTOME_PKA_ACTIVATION	0.00989	<0,20
ENSG00000050405	LIMA1 PPI subnetwork	0.00991	<0,20
ENSG00000100842	EFS PPI subnetwork	0.00992	<0,20
ENSG00000063438	AHRR PPI subnetwork	0.00994	<0,20
ENSG00000198563	DDX39B PPI subnetwork	0.00995	<0,20
ENSG00000215425	DDX39B PPI subnetwork	0.00995	<0,20
ENSG00000215412	ENSG00000215412 PPI subnetwork	0.00995	<0,20
MP:0005332	abnormal amino acid level	0.01	<0,20
MP:0001695	abnormal gastrulation	0.01	<0,20
ENSG00000170260	ZNF212 PPI subnetwork	0.01	<0,20
MP:0005565	increased blood urea nitrogen level	0.01	<0,20
GO:0005501	retinoid binding	0.01	<0,20
REACTOME_PKA:MEDIATED_PHOSPHORYLATION_OF_CREB	REACTOME_PKA:MEDIATED_PHOSPHORYLATION_OF_CREB	0.01	<0,20
KEGG_LEUKOCYTE_TRANSENDOTHELIAL_MIGRATION	KEGG_LEUKOCYTE_TRANSENDOTHELIAL_MIGRATION	0.01	<0,20
ENSG00000171557	FGG PPI subnetwork	0.01	<0,20
KEGG_PRION_DISEASES	KEGG_PRION_DISEASES	0.01	<0,20
REACTOME_ACTIVATED_TLR4_SIGNALLING	REACTOME_ACTIVATED_TLR4_SIGNALLING	0.01	<0,20
ENSG00000187741	FANCA PPI subnetwork	0.01	<0,20
MP:0000607	abnormal hepatocyte morphology	0.01	<0,20
ENSG00000083857	FAT1 PPI subnetwork	0.01	<0,20
REACTOME_TOLL_RECEPTOR_CASCADES	REACTOME_TOLL_RECEPTOR_CASCADES	0.01	<0,20
GO:0070160	occluding junction	0.01	<0,20
GO:0005923	tight junction	0.01	<0,20
ENSG00000103510	KAT8 PPI subnetwork	0.01	<0,20
ENSG00000110987	BCL7A PPI subnetwork	0.01	<0,20
GO:0015718	monocarboxylic acid transport	0.01	<0,20
GO:0006605	protein targeting	0.01	<0,20
GO:0010565	regulation of cellular ketone metabolic process	0.01	<0,20
GO:0006917	induction of apoptosis	0.01	<0,20
GO:0045296	cadherin binding	0.01	<0,20
REACTOME_PHASE_1_:_FUNCTIONALIZATION_OF_COMPOUNDS	REACTOME_PHASE_1_:_FUNCTIONALIZATION_OF_COMPOUNDS	0.01	<0,20
GO:0000988	protein binding transcription factor activity	0.01	<0,20
ENSG00000071051	NCK2 PPI subnetwork	0.01	<0,20
ENSG00000104312	RIPK2 PPI subnetwork	0.01	<0,20
GO:0048661	positive regulation of smooth muscle cell proliferation	0.01	<0,20
ENSG00000068438	FTSJ1 PPI subnetwork	0.01	<0,20
ENSG00000173210	ABLIM3 PPI subnetwork	0.01	<0,20
ENSG00000198618	ENSG00000198618 PPI subnetwork	0.01	<0,20
ENSG00000196262	PPIA PPI subnetwork	0.01	<0,20
ENSG00000182809	CRIP2 PPI subnetwork	0.01	<0,20
GO:0045445	myoblast differentiation	0.01	<0,20
ENSG00000125753	VASP PPI subnetwork	0.01	<0,20
REACTOME_PTM_GAMMA_CARBOXYLATION_HYPUSINE_FORMATION_AND_ARYLSULFATASE_ACTIVATION	REACTOME_PTM_GAMMA_CARBOXYLATION_HYPUSINE_FORMATION_AND_ARYLSULFATASE_ACTIVATION	0.01	<0,20
ENSG00000154380	ENAH PPI subnetwork	0.01	<0,20
ENSG00000186951	PPARA PPI subnetwork	0.01	<0,20
GO:0010878	cholesterol storage	0.01	<0,20
REACTOME_SIGNAL_TRANSDUCTION_BY_L1	REACTOME_SIGNAL_TRANSDUCTION_BY_L1	0.01	<0,20
GO:0048729	tissue morphogenesis	0.01	<0,20
ENSG00000107560	RAB11FIP2 PPI subnetwork	0.01	<0,20
MP:0010067	increased red blood cell distribution width	0.01	<0,20
ENSG00000171148	TADA3 PPI subnetwork	0.01	<0,20
ENSG00000181827	RFX7 PPI subnetwork	0.01	<0,20
GO:0000122	negative regulation of transcription from RNA polymerase II promoter	0.01	<0,20
ENSG00000138685	FGF2 PPI subnetwork	0.01	<0,20
GO:0045834	positive regulation of lipid metabolic process	0.01	<0,20
ENSG00000167553	TUBA1C PPI subnetwork	0.01	<0,20
REACTOME_XENOBIOTICS	REACTOME_XENOBIOTICS	0.01	<0,20
GO:0042311	vasodilation	0.01	<0,20
GO:0016829	lyase activity	0.01	<0,20
GO:0044420	extracellular matrix part	0.01	<0,20
GO:0048589	developmental growth	0.01	<0,20
MP:0011186	abnormal visceral endoderm morphology	0.01	<0,20
ENSG00000125730	C3 PPI subnetwork	0.01	<0,20
GO:0044264	cellular polysaccharide metabolic process	0.01	<0,20
ENSG00000137486	ARRB1 PPI subnetwork	0.01	<0,20
REACTOME_INITIAL_TRIGGERING_OF_COMPLEMENT	REACTOME_INITIAL_TRIGGERING_OF_COMPLEMENT	0.01	<0,20
GO:0043691	reverse cholesterol transport	0.01	<0,20
ENSG00000204390	HSPA1L PPI subnetwork	0.01	<0,20
ENSG00000097007	ABL1 PPI subnetwork	0.01	<0,20
ENSG00000095015	MAP3K1 PPI subnetwork	0.01	<0,20
KEGG_RENAL_CELL_CARCINOMA	KEGG_RENAL_CELL_CARCINOMA	0.01	<0,20
MP:0000493	rectal prolapse	0.01	<0,20
MP:0000133	abnormal long bone metaphysis morphology	0.01	<0,20
GO:0012502	induction of programmed cell death	0.01	<0,20
GO:0046965	retinoid X receptor binding	0.01	<0,20
MP:0005202	lethargy	0.01	<0,20
GO:0071813	lipoprotein particle binding	0.01	<0,20
GO:0071814	protein-lipid complex binding	0.01	<0,20
GO:0031100	organ regeneration	0.01	<0,20
ENSG00000130702	LAMA5 PPI subnetwork	0.01	<0,20
MP:0002896	abnormal bone mineralization	0.01	<0,20
ENSG00000134308	YWHAQ PPI subnetwork	0.01	<0,20
GO:0019216	regulation of lipid metabolic process	0.01	<0,20
ENSG00000161956	SENP3 PPI subnetwork	0.01	<0,20
GO:0016327	apicolateral plasma membrane	0.01	<0,20
GO:0031012	extracellular matrix	0.01	<0,20
GO:0032368	regulation of lipid transport	0.01	<0,20
MP:0011348	abnormal renal glomerulus basement membrane morphology	0.01	<0,20
GO:0043542	endothelial cell migration	0.01	<0,20
ENSG00000152234	ATP5A1 PPI subnetwork	0.01	<0,20
ENSG00000107882	SUFU PPI subnetwork	0.01	<0,20
MP:0003156	abnormal leukocyte migration	0.01	<0,20
ENSG00000108819	ENSG00000108819 PPI subnetwork	0.01	<0,20
ENSG00000142515	KLK3 PPI subnetwork	0.01	<0,20
KEGG_GLYCEROLIPID_METABOLISM	KEGG_GLYCEROLIPID_METABOLISM	0.01	<0,20
GO:0033627	cell adhesion mediated by integrin	0.01	<0,20
ENSG00000160789	LMNA PPI subnetwork	0.01	<0,20
MP:0000474	abnormal foregut morphology	0.01	<0,20
ENSG00000113658	SMAD5 PPI subnetwork	0.01	<0,20
ENSG00000011422	PLAUR PPI subnetwork	0.01	<0,20
ENSG00000130638	ATXN10 PPI subnetwork	0.01	<0,20
ENSG00000169967	MAP3K2 PPI subnetwork	0.01	<0,20
ENSG00000154229	PRKCA PPI subnetwork	0.01	<0,20
ENSG00000165806	CASP7 PPI subnetwork	0.01	<0,20
ENSG00000106070	GRB10 PPI subnetwork	0.01	<0,20
ENSG00000179409	GEMIN4 PPI subnetwork	0.01	<0,20
MP:0004686	decreased length of long bones	0.01	<0,20
ENSG00000070423	RNF126 PPI subnetwork	0.01	<0,20
MP:0011320	abnormal glomerular capillary morphology	0.01	<0,20
GO:0015485	cholesterol binding	0.01	<0,20
ENSG00000204361	FAM55B PPI subnetwork	0.01	<0,20
REACTOME_TOLL_LIKE_RECEPTOR_9_TLR9_CASCADE	REACTOME_TOLL_LIKE_RECEPTOR_9_TLR9_CASCADE	0.01	<0,20
GO:0017048	Rho GTPase binding	0.01	<0,20
REACTOME_SYNTHESIS_OF_BILE_ACIDS_AND_BILE_SALTS	REACTOME_SYNTHESIS_OF_BILE_ACIDS_AND_BILE_SALTS	0.01	<0,20
ENSG00000029725	RABEP1 PPI subnetwork	0.01	<0,20
ENSG00000197746	PSAP PPI subnetwork	0.01	<0,20
GO:0046777	protein autophosphorylation	0.01	<0,20
ENSG00000198780	FAM169A PPI subnetwork	0.01	<0,20
MP:0005289	increased oxygen consumption	0.01	<0,20
GO:0031401	positive regulation of protein modification process	0.01	<0,20
ENSG00000057294	PKP2 PPI subnetwork	0.01	<0,20
ENSG00000186350	RXRA PPI subnetwork	0.01	<0,20
ENSG00000122641	INHBA PPI subnetwork	0.01	<0,20
MP:0000067	osteopetrosis	0.01	<0,20
REACTOME_MYD88_DEPENDENT_CASCADE_INITIATED_ON_ENDOSOME	REACTOME_MYD88_DEPENDENT_CASCADE_INITIATED_ON_ENDOSOME	0.01	<0,20
REACTOME_TOLL_LIKE_RECEPTOR_78_TLR78_CASCADE	REACTOME_TOLL_LIKE_RECEPTOR_78_TLR78_CASCADE	0.01	<0,20
ENSG00000054118	THRAP3 PPI subnetwork	0.01	<0,20
ENSG00000101213	PTK6 PPI subnetwork	0.01	<0,20
ENSG00000168918	INPP5D PPI subnetwork	0.01	<0,20
ENSG00000010818	HIVEP2 PPI subnetwork	0.01	<0,20
GO:0009055	electron carrier activity	0.01	<0,20
ENSG00000092820	EZR PPI subnetwork	0.01	<0,20
GO:0004806	triglyceride lipase activity	0.01	<0,20
ENSG00000170581	STAT2 PPI subnetwork	0.01	<0,20
ENSG00000146950	SHROOM2 PPI subnetwork	0.01	<0,20
ENSG00000163586	FABP1 PPI subnetwork	0.01	<0,20
GO:0043491	protein kinase B signaling cascade	0.01	<0,20
GO:0005083	small GTPase regulator activity	0.01	<0,20
ENSG00000134853	PDGFRA PPI subnetwork	0.01	<0,20
MP:0010090	increased circulating creatine kinase level	0.01	<0,20
MP:0002998	abnormal bone remodeling	0.01	<0,20
ENSG00000105204	DYRK1B PPI subnetwork	0.01	<0,20
REACTOME_NEGATIVE_REGULATORS_OF_RIG:IMDA5_SIGNALING	REACTOME_NEGATIVE_REGULATORS_OF_RIG:IMDA5_SIGNALING	0.01	<0,20
GO:0019840	isoprenoid binding	0.01	<0,20
ENSG00000170486	KRT72 PPI subnetwork	0.01	<0,20
GO:0042383	sarcolemma	0.01	<0,20
GO:0042826	histone deacetylase binding	0.01	<0,20
MP:0009866	abnormal aorta wall morphology	0.01	<0,20
MP:0009660	abnormal induced retinal neovascularization	0.01	<0,20
MP:0003141	cardiac fibrosis	0.01	<0,20
MP:0002016	ovary cysts	0.01	<0,20
GO:0006954	inflammatory response	0.01	<0,20
MP:0002279	abnormal diaphragm morphology	0.01	<0,20
ENSG00000135503	ACVR1B PPI subnetwork	0.02	<0,20
ENSG00000148773	MKI67 PPI subnetwork	0.02	<0,20
ENSG00000068323	TFE3 PPI subnetwork	0.02	<0,20
MP:0005668	decreased circulating leptin level	0.02	<0,20
KEGG_CYTOKINE_CYTOKINE_RECEPTOR_INTERACTION	KEGG_CYTOKINE_CYTOKINE_RECEPTOR_INTERACTION	0.02	<0,20
ENSG00000065135	GNAI3 PPI subnetwork	0.02	<0,20
MP:0001547	abnormal lipid level	0.02	<0,20
ENSG00000081189	MEF2C PPI subnetwork	0.02	<0,20
ENSG00000132561	MATN2 PPI subnetwork	0.02	<0,20
ENSG00000204359	CFB PPI subnetwork	0.02	<0,20
ENSG00000166285	ENSG00000166285 PPI subnetwork	0.02	<0,20
MP:0003139	patent ductus arteriosus	0.02	<0,20
ENSG00000120156	TEK PPI subnetwork	0.02	<0,20
ENSG00000129048	CCRL1 PPI subnetwork	0.02	<0,20
GO:0007565	female pregnancy	0.02	<0,20
REACTOME_ADAPTIVE_IMMUNE_SYSTEM	REACTOME_ADAPTIVE_IMMUNE_SYSTEM	0.02	<0,20
ENSG00000121031	ENSG00000121031 PPI subnetwork	0.02	<0,20
MP:0002108	abnormal muscle morphology	0.02	<0,20
ENSG00000198211	TUBB3 PPI subnetwork	0.02	<0,20
MP:0004784	abnormal anterior cardinal vein morphology	0.02	<0,20
ENSG00000167244	IGF2 PPI subnetwork	0.02	<0,20
ENSG00000133104	SPG20 PPI subnetwork	0.02	<0,20
MP:0010868	increased bone trabecula number	0.02	<0,20
ENSG00000136110	LECT1 PPI subnetwork	0.02	<0,20
ENSG00000117335	CD46 PPI subnetwork	0.02	<0,20
GO:0032269	negative regulation of cellular protein metabolic process	0.02	<0,20
ENSG00000198734	F5 PPI subnetwork	0.02	<0,20
MP:0009404	centrally nucleated skeletal muscle fibers	0.02	<0,20
ENSG00000132693	CRP PPI subnetwork	0.02	<0,20
ENSG00000198911	SREBF2 PPI subnetwork	0.02	<0,20
ENSG00000120071	KIAA1267 PPI subnetwork	0.02	<0,20
GO:0043499	eukaryotic cell surface binding	0.02	<0,20
ENSG00000103126	AXIN1 PPI subnetwork	0.02	<0,20
MP:0005421	loose skin	0.02	<0,20
GO:0010745	negative regulation of macrophage derived foam cell differentiation	0.02	<0,20
MP:0003638	abnormal response/metabolism to endogenous compounds	0.02	<0,20
ENSG00000101331	C20orf160 PPI subnetwork	0.02	<0,20
REACTOME_PLATELET_SENSITIZATION_BY_LDL	REACTOME_PLATELET_SENSITIZATION_BY_LDL	0.02	<0,20
ENSG00000062038	CDH3 PPI subnetwork	0.02	<0,20
ENSG00000157764	BRAF PPI subnetwork	0.02	<0,20
MP:0003909	increased eating behavior	0.02	<0,20
ENSG00000002330	BAD PPI subnetwork	0.02	<0,20
ENSG00000120509	PDZD11 PPI subnetwork	0.02	<0,20
GO:0007229	integrin-mediated signaling pathway	0.02	<0,20
ENSG00000163486	SRGAP2 PPI subnetwork	0.02	<0,20
MP:0009399	increased skeletal muscle fiber size	0.02	<0,20
ENSG00000196455	PIK3R4 PPI subnetwork	0.02	<0,20
ENSG00000109471	IL2 PPI subnetwork	0.02	<0,20
GO:0030947	regulation of vascular endothelial growth factor receptor signaling pathway	0.02	<0,20
GO:0010810	regulation of cell-substrate adhesion	0.02	<0,20
ENSG00000106462	EZH2 PPI subnetwork	0.02	<0,20
GO:0032870	cellular response to hormone stimulus	0.02	<0,20
MP:0011024	abnormal branching involved in lung morphogenesis	0.02	<0,20
GO:0016709	oxidoreductase activity, acting on paired donors, with incorporation or reduction of molecular oxygen, NADH or NADPH as one donor, and incorporation of one atom of oxygen	0.02	<0,20
ENSG00000117461	PIK3R3 PPI subnetwork	0.02	<0,20
GO:0005913	cell-cell adherens junction	0.02	<0,20
GO:0051056	regulation of small GTPase mediated signal transduction	0.02	<0,20
MP:0002743	glomerulonephritis	0.02	<0,20
MP:0000691	enlarged spleen	0.02	<0,20
ENSG00000138835	RGS3 PPI subnetwork	0.02	<0,20
MP:0001127	small ovary	0.02	<0,20
GO:0030128	clathrin coat of endocytic vesicle	0.02	<0,20
MP:0004087	abnormal muscle fiber morphology	0.02	<0,20
ENSG00000118971	CCND2 PPI subnetwork	0.02	<0,20
GO:0000982	RNA polymerase II core promoter proximal region sequence-specific DNA binding transcription factor activity	0.02	<0,20
REACTOME_INTERFERON_SIGNALING	REACTOME_INTERFERON_SIGNALING	0.02	<0,20
ENSG00000182010	RTKN2 PPI subnetwork	0.02	<0,20
GO:0010638	positive regulation of organelle organization	0.02	<0,20
ENSG00000196220	SRGAP3 PPI subnetwork	0.02	<0,20
ENSG00000154162	CDH12 PPI subnetwork	0.02	<0,20
ENSG00000149930	TAOK2 PPI subnetwork	0.02	<0,20
ENSG00000112049	ENSG00000112049 PPI subnetwork	0.02	<0,20
KEGG_BASE_EXCISION_REPAIR	KEGG_BASE_EXCISION_REPAIR	0.02	<0,20
ENSG00000176165	FOXG1 PPI subnetwork	0.02	<0,20
ENSG00000168530	MYL1 PPI subnetwork	0.02	<0,20
ENSG00000069345	DNAJA2 PPI subnetwork	0.02	<0,20
ENSG00000153071	DAB2 PPI subnetwork	0.02	<0,20
ENSG00000173530	TNFRSF10D PPI subnetwork	0.02	<0,20
ENSG00000129250	KIF1C PPI subnetwork	0.02	<0,20
MP:0004158	right aortic arch	0.02	<0,20
MP:0009403	increased variability of skeletal muscle fiber size	0.02	<0,20
GO:0001085	RNA polymerase II transcription factor binding	0.02	<0,20
GO:0000790	nuclear chromatin	0.02	<0,20
GO:0004623	phospholipase A2 activity	0.02	<0,20
ENSG00000188404	SELL PPI subnetwork	0.02	<0,20
ENSG00000168036	CTNNB1 PPI subnetwork	0.02	<0,20
ENSG00000013364	MVP PPI subnetwork	0.02	<0,20
MP:0006126	abnormal outflow tract development	0.02	<0,20
ENSG00000168066	SF1 PPI subnetwork	0.02	<0,20
ENSG00000165731	RET PPI subnetwork	0.02	<0,20
MP:0005459	decreased percent body fat	0.02	<0,20
ENSG00000133265	HSPBP1 PPI subnetwork	0.02	<0,20
GO:0004709	MAP kinase kinase kinase activity	0.02	<0,20
ENSG00000108561	C1QBP PPI subnetwork	0.02	<0,20
GO:0002009	morphogenesis of an epithelium	0.02	<0,20
REACTOME_NFKB_AND_MAP_KINASES_ACTIVATION_MEDIATED_BY_TLR4_SIGNALING_REPERTOIRE	REACTOME_NFKB_AND_MAP_KINASES_ACTIVATION_MEDIATED_BY_TLR4_SIGNALING_REPERTOIRE	0.02	<0,20
GO:0016581	NuRD complex	0.02	<0,20
GO:0050673	epithelial cell proliferation	0.02	<0,20
REACTOME_ANTIGEN_PROCESSING:CROSS_PRESENTATION	REACTOME_ANTIGEN_PROCESSING:CROSS_PRESENTATION	0.02	<0,20
MP:0001273	decreased metastatic potential	0.02	<0,20
ENSG00000171608	PIK3CD PPI subnetwork	0.02	<0,20
ENSG00000215292	ENSG00000215292 PPI subnetwork	0.02	<0,20
ENSG00000204389	HSPA1A PPI subnetwork	0.02	<0,20
ENSG00000212860	ENSG00000212860 PPI subnetwork	0.02	<0,20
ENSG00000204388	HSPA1B PPI subnetwork	0.02	<0,20
ENSG00000212866	HSPA1B PPI subnetwork	0.02	<0,20
ENSG00000091831	ESR1 PPI subnetwork	0.02	<0,20
ENSG00000164400	CSF2 PPI subnetwork	0.02	<0,20
ENSG00000140319	SRP14 PPI subnetwork	0.02	<0,20
MP:0008182	decreased marginal zone B cell number	0.02	<0,20
ENSG00000121966	CXCR4 PPI subnetwork	0.02	<0,20
ENSG00000109814	UGDH PPI subnetwork	0.02	<0,20
GO:0005496	steroid binding	0.02	<0,20
GO:0090092	regulation of transmembrane receptor protein serine/threonine kinase signaling pathway	0.02	<0,20
GO:0045596	negative regulation of cell differentiation	0.02	<0,20
ENSG00000183735	TBK1 PPI subnetwork	0.02	<0,20
ENSG00000117020	AKT3 PPI subnetwork	0.02	<0,20
ENSG00000118690	ARMC2 PPI subnetwork	0.02	<0,20
GO:0032371	regulation of sterol transport	0.02	<0,20
GO:0032374	regulation of cholesterol transport	0.02	<0,20
ENSG00000100815	TRIP11 PPI subnetwork	0.02	<0,20
ENSG00000174744	BRMS1 PPI subnetwork	0.02	<0,20
ENSG00000182326	C1S PPI subnetwork	0.02	<0,20
ENSG00000110651	CD81 PPI subnetwork	0.02	<0,20
ENSG00000076604	TRAF4 PPI subnetwork	0.02	<0,20
MP:0006027	impaired lung alveolus development	0.02	<0,20
ENSG00000214265	SNURF PPI subnetwork	0.02	<0,20
GO:0051427	hormone receptor binding	0.02	<0,20
REACTOME_TRAF6_MEDIATED_INDUCTION_OF_NFKB_AND_MAP_KINASES_UPON_TLR78_OR_9_ACTIVATION	REACTOME_TRAF6_MEDIATED_INDUCTION_OF_NFKB_AND_MAP_KINASES_UPON_TLR78_OR_9_ACTIVATION	0.02	<0,20
ENSG00000154134	ROBO3 PPI subnetwork	0.02	<0,20
GO:0042379	chemokine receptor binding	0.02	<0,20
ENSG00000129152	MYOD1 PPI subnetwork	0.02	<0,20
MP:0002419	abnormal innate immunity	0.02	<0,20
GO:0030169	low-density lipoprotein particle binding	0.02	<0,20
MP:0002908	delayed wound healing	0.02	<0,20
GO:0045177	apical part of cell	0.02	<0,20
ENSG00000049540	ELN PPI subnetwork	0.02	<0,20
REACTOME_PKA_ACTIVATION_IN_GLUCAGON_SIGNALLING	REACTOME_PKA_ACTIVATION_IN_GLUCAGON_SIGNALLING	0.02	<0,20
ENSG00000145332	KLHL8 PPI subnetwork	0.02	<0,20
MP:0000639	abnormal adrenal gland morphology	0.02	<0,20
ENSG00000103942	HOMER2 PPI subnetwork	0.02	<0,20
MP:0003911	increased drinking behavior	0.02	<0,20
GO:0044087	regulation of cellular component biogenesis	0.02	<0,20
GO:0003713	transcription coactivator activity	0.02	<0,20
ENSG00000093167	LRRFIP2 PPI subnetwork	0.02	<0,20
MP:0002703	abnormal renal tubule morphology	0.02	<0,20
MP:0001194	dermatitis	0.02	<0,20
ENSG00000102804	TSC22D1 PPI subnetwork	0.02	<0,20
MP:0001688	abnormal somite development	0.02	<0,20
REACTOME_RAP1_SIGNALLING	REACTOME_RAP1_SIGNALLING	0.02	<0,20
ENSG00000106366	SERPINE1 PPI subnetwork	0.02	<0,20
MP:0001860	liver inflammation	0.02	<0,20
GO:0046875	ephrin receptor binding	0.02	<0,20
REACTOME_TRAF6_MEDIATED_INDUCTION_OF_PROINFLAMMATORY_CYTOKINES	REACTOME_TRAF6_MEDIATED_INDUCTION_OF_PROINFLAMMATORY_CYTOKINES	0.02	<0,20
MP:0005014	increased B cell number	0.02	<0,20
GO:0005057	receptor signaling protein activity	0.02	<0,20
ENSG00000131187	F12 PPI subnetwork	0.02	<0,20
MP:0008563	decreased interferon-alpha secretion	0.02	<0,20
MP:0002113	abnormal skeleton development	0.02	<0,20
GO:0005540	hyaluronic acid binding	0.02	<0,20
ENSG00000118680	MYL12B PPI subnetwork	0.02	<0,20
REACTOME_MYD88_CASCADE_INITIATED_ON_PLASMA_MEMBRANE	REACTOME_MYD88_CASCADE_INITIATED_ON_PLASMA_MEMBRANE	0.02	<0,20
REACTOME_TOLL_LIKE_RECEPTOR_10_TLR10_CASCADE	REACTOME_TOLL_LIKE_RECEPTOR_10_TLR10_CASCADE	0.02	<0,20
REACTOME_TOLL_LIKE_RECEPTOR_5_TLR5_CASCADE	REACTOME_TOLL_LIKE_RECEPTOR_5_TLR5_CASCADE	0.02	<0,20
ENSG00000100485	SOS2 PPI subnetwork	0.02	<0,20
ENSG00000107186	MPDZ PPI subnetwork	0.02	<0,20
MP:0008641	increased circulating interleukin-1 beta level	0.02	<0,20
MP:0004875	increased mean systemic arterial blood pressure	0.02	<0,20
MP:0010418	perimembraneous ventricular septal defect	0.02	<0,20
MP:0008565	decreased interferon-beta secretion	0.02	<0,20
MP:0008873	increased physiological sensitivity to xenobiotic	0.02	<0,20
ENSG00000105197	TIMM50 PPI subnetwork	0.02	<0,20
MP:0000750	abnormal muscle regeneration	0.02	<0,20
MP:0004876	decreased mean systemic arterial blood pressure	0.02	<0,20
GO:0032934	sterol binding	0.02	<0,20
MP:0004200	decreased fetal size	0.02	<0,20
ENSG00000151693	ASAP2 PPI subnetwork	0.02	<0,20
GO:0034368	protein-lipid complex remodeling	0.02	<0,20
GO:0034369	plasma lipoprotein particle remodeling	0.02	<0,20
GO:0034367	macromolecular complex remodeling	0.02	<0,20
ENSG00000109339	MAPK10 PPI subnetwork	0.02	<0,20
GO:0008081	phosphoric diester hydrolase activity	0.02	<0,20
ENSG00000175505	CLCF1 PPI subnetwork	0.02	<0,20
GO:0031329	regulation of cellular catabolic process	0.02	<0,20
ENSG00000179262	RAD23A PPI subnetwork	0.02	<0,20
ENSG00000111802	TDP2 PPI subnetwork	0.02	<0,20
ENSG00000102145	GATA1 PPI subnetwork	0.02	<0,20
ENSG00000102226	USP11 PPI subnetwork	0.02	<0,20
ENSG00000151498	ACAD8 PPI subnetwork	0.02	<0,20
REACTOME_MYD88MAL_CASCADE_INITIATED_ON_PLASMA_MEMBRANE	REACTOME_MYD88MAL_CASCADE_INITIATED_ON_PLASMA_MEMBRANE	0.02	<0,20
REACTOME_TOLL_LIKE_RECEPTOR_TLR1TLR2_CASCADE	REACTOME_TOLL_LIKE_RECEPTOR_TLR1TLR2_CASCADE	0.02	<0,20
REACTOME_TOLL_LIKE_RECEPTOR_TLR6TLR2_CASCADE	REACTOME_TOLL_LIKE_RECEPTOR_TLR6TLR2_CASCADE	0.02	<0,20
REACTOME_TOLL_LIKE_RECEPTOR_2_TLR2_CASCADE	REACTOME_TOLL_LIKE_RECEPTOR_2_TLR2_CASCADE	0.02	<0,20
ENSG00000163737	PF4 PPI subnetwork	0.02	<0,20
ENSG00000214021	TTLL3 PPI subnetwork	0.02	<0,20
GO:0001837	epithelial to mesenchymal transition	0.02	<0,20
ENSG00000015479	MATR3 PPI subnetwork	0.02	<0,20
ENSG00000100906	NFKBIA PPI subnetwork	0.02	<0,20
ENSG00000106992	AK1 PPI subnetwork	0.02	<0,20
MP:0005478	decreased circulating thyroxine level	0.02	<0,20
ENSG00000124151	NCOA3 PPI subnetwork	0.02	<0,20
KEGG_DILATED_CARDIOMYOPATHY	KEGG_DILATED_CARDIOMYOPATHY	0.02	<0,20
ENSG00000075624	ACTB PPI subnetwork	0.02	<0,20
KEGG_VEGF_SIGNALING_PATHWAY	KEGG_VEGF_SIGNALING_PATHWAY	0.02	<0,20
ENSG00000151729	SLC25A4 PPI subnetwork	0.02	<0,20
GO:0005578	proteinaceous extracellular matrix	0.02	<0,20
MP:0005637	abnormal iron homeostasis	0.02	<0,20
ENSG00000134259	NGF PPI subnetwork	0.02	<0,20
ENSG00000150337	FCGR1A PPI subnetwork	0.02	<0,20
MP:0002060	abnormal skin morphology	0.02	<0,20
ENSG00000111481	COPZ1 PPI subnetwork	0.02	<0,20
GO:0046890	regulation of lipid biosynthetic process	0.02	<0,20
GO:0008285	negative regulation of cell proliferation	0.02	<0,20
GO:0019825	oxygen binding	0.02	<0,20
ENSG00000174697	LEP PPI subnetwork	0.02	<0,20
ENSG00000082701	GSK3B PPI subnetwork	0.02	<0,20
ENSG00000143622	RIT1 PPI subnetwork	0.02	<0,20
ENSG00000166986	MARS PPI subnetwork	0.02	<0,20
GO:0072593	reactive oxygen species metabolic process	0.02	<0,20
ENSG00000170871	KIAA0232 PPI subnetwork	0.02	<0,20
ENSG00000104825	NFKBIB PPI subnetwork	0.02	<0,20
MP:0000136	abnormal microglial cell morphology	0.02	<0,20
GO:0071827	plasma lipoprotein particle organization	0.02	<0,20
GO:0071825	protein-lipid complex subunit organization	0.02	<0,20
MP:0008875	abnormal xenobiotic pharmacokinetics	0.02	<0,20
GO:0030864	cortical actin cytoskeleton	0.02	<0,20
GO:0046470	phosphatidylcholine metabolic process	0.02	<0,20
ENSG00000010810	FYN PPI subnetwork	0.02	<0,20
GO:0007219	Notch signaling pathway	0.02	<0,20
MP:0003436	decreased susceptibility to induced arthritis	0.02	<0,20
ENSG00000213044	ENSG00000213044 PPI subnetwork	0.02	<0,20
ENSG00000161939	C17orf49 PPI subnetwork	0.02	<0,20
GO:0051146	striated muscle cell differentiation	0.02	<0,20
ENSG00000125538	IL1B PPI subnetwork	0.02	<0,20
GO:0051635	bacterial cell surface binding	0.02	<0,20
ENSG00000095637	SORBS1 PPI subnetwork	0.02	<0,20
ENSG00000102753	KPNA3 PPI subnetwork	0.02	<0,20
MP:0008560	increased tumor necrosis factor secretion	0.02	<0,20
MP:0009355	increased liver triglyceride level	0.02	<0,20
GO:0031256	leading edge membrane	0.02	<0,20
GO:0008217	regulation of blood pressure	0.02	<0,20
ENSG00000128272	ATF4 PPI subnetwork	0.02	<0,20
ENSG00000067225	PKM2 PPI subnetwork	0.02	<0,20
ENSG00000172602	RND1 PPI subnetwork	0.02	<0,20
GO:0048660	regulation of smooth muscle cell proliferation	0.02	<0,20
MP:0003920	abnormal heart right ventricle morphology	0.02	<0,20
GO:0004602	glutathione peroxidase activity	0.02	<0,20
MP:0001533	abnormal skeleton physiology	0.02	<0,20
GO:0032321	positive regulation of Rho GTPase activity	0.03	<0,20
MP:0004783	abnormal cardinal vein morphology	0.03	<0,20
GO:0001968	fibronectin binding	0.03	<0,20
REACTOME_NUCLEAR_EVENTS_KINASE_AND_TRANSCRIPTION_FACTOR_ACTIVATION	REACTOME_NUCLEAR_EVENTS_KINASE_AND_TRANSCRIPTION_FACTOR_ACTIVATION	0.03	<0,20
REACTOME_CYTOKINE_SIGNALING_IN_IMMUNE_SYSTEM	REACTOME_CYTOKINE_SIGNALING_IN_IMMUNE_SYSTEM	0.03	<0,20
ENSG00000115884	SDC1 PPI subnetwork	0.03	<0,20
ENSG00000154262	ABCA6 PPI subnetwork	0.03	<0,20
ENSG00000175866	BAIAP2 PPI subnetwork	0.03	<0,20
ENSG00000161203	AP2M1 PPI subnetwork	0.03	<0,20
MP:0006269	abnormal mammary gland growth during pregnancy	0.03	<0,20
GO:0050839	cell adhesion molecule binding	0.03	<0,20
KEGG_WNT_SIGNALING_PATHWAY	KEGG_WNT_SIGNALING_PATHWAY	0.03	<0,20
ENSG00000149428	HYOU1 PPI subnetwork	0.03	<0,20
ENSG00000101266	CSNK2A1 PPI subnetwork	0.03	<0,20
MP:0005164	abnormal response to injury	0.03	<0,20
ENSG00000058262	SEC61A1 PPI subnetwork	0.03	<0,20
KEGG_TRYPTOPHAN_METABOLISM	KEGG_TRYPTOPHAN_METABOLISM	0.03	<0,20
ENSG00000164220	F2RL2 PPI subnetwork	0.03	<0,20
ENSG00000138722	MMRN1 PPI subnetwork	0.03	<0,20
ENSG00000162889	MAPKAPK2 PPI subnetwork	0.03	<0,20
MP:0001212	skin lesions	0.03	<0,20
ENSG00000075643	MOCOS PPI subnetwork	0.03	<0,20
GO:0005201	extracellular matrix structural constituent	0.03	<0,20
ENSG00000139514	SLC7A1 PPI subnetwork	0.03	<0,20
GO:0050920	regulation of chemotaxis	0.03	<0,20
MP:0008280	male germ cell apoptosis	0.03	<0,20
ENSG00000182446	NPLOC4 PPI subnetwork	0.03	<0,20
ENSG00000143520	FLG2 PPI subnetwork	0.03	<0,20
GO:0019001	guanyl nucleotide binding	0.03	<0,20
GO:0032561	guanyl ribonucleotide binding	0.03	<0,20
ENSG00000140396	NCOA2 PPI subnetwork	0.03	<0,20
MP:0001554	increased circulating free fatty acid level	0.03	<0,20
ENSG00000140564	FURIN PPI subnetwork	0.03	<0,20
REACTOME_G_ALPHA_1213_SIGNALLING_EVENTS	REACTOME_G_ALPHA_1213_SIGNALLING_EVENTS	0.03	<0,20
ENSG00000072062	PRKACA PPI subnetwork	0.03	<0,20
GO:0043034	costamere	0.03	<0,20
ENSG00000105371	ICAM4 PPI subnetwork	0.03	<0,20
MP:0000351	increased cell proliferation	0.03	<0,20
GO:0015908	fatty acid transport	0.03	<0,20
MP:0005558	decreased creatinine clearance	0.03	<0,20
GO:0034381	plasma lipoprotein particle clearance	0.03	<0,20
ENSG00000137561	TTPA PPI subnetwork	0.03	<0,20
MP:0003662	abnormal long bone epiphyseal plate proliferative zone	0.03	<0,20
GO:0001078	RNA polymerase II core promoter proximal region sequence-specific DNA binding transcription factor activity involved in negative regulation of transcription	0.03	<0,20
MP:0000219	increased neutrophil cell number	0.03	<0,20
MP:0000358	abnormal cell morphology	0.03	<0,20
ENSG00000197249	SERPINA1 PPI subnetwork	0.03	<0,20
MP:0004151	decreased circulating iron level	0.03	<0,20
ENSG00000108528	SLC25A11 PPI subnetwork	0.03	<0,20
GO:0019842	vitamin binding	0.03	<0,20
GO:0014909	smooth muscle cell migration	0.03	<0,20
ENSG00000105376	ICAM5 PPI subnetwork	0.03	<0,20
REACTOME_DIABETES_PATHWAYS	REACTOME_DIABETES_PATHWAYS	0.03	<0,20
GO:0030863	cortical cytoskeleton	0.03	<0,20
ENSG00000148498	PARD3 PPI subnetwork	0.03	<0,20
ENSG00000163162	RNF149 PPI subnetwork	0.03	<0,20
MP:0002682	decreased mature ovarian follicle number	0.03	<0,20
ENSG00000136169	SETDB2 PPI subnetwork	0.03	<0,20
ENSG00000174292	TNK1 PPI subnetwork	0.03	<0,20
ENSG00000101966	XIAP PPI subnetwork	0.03	<0,20
REACTOME_CREATION_OF_C4_AND_C2_ACTIVATORS	REACTOME_CREATION_OF_C4_AND_C2_ACTIVATORS	0.03	<0,20
ENSG00000125998	FAM83C PPI subnetwork	0.03	<0,20
KEGG_ALPHA_LINOLENIC_ACID_METABOLISM	KEGG_ALPHA_LINOLENIC_ACID_METABOLISM	0.03	<0,20
GO:0042058	regulation of epidermal growth factor receptor signaling pathway	0.03	<0,20
ENSG00000078579	FGF20 PPI subnetwork	0.03	<0,20
GO:0005811	lipid particle	0.03	<0,20
GO:0072376	protein activation cascade	0.03	<0,20
ENSG00000165025	SYK PPI subnetwork	0.03	<0,20
ENSG00000088926	F11 PPI subnetwork	0.03	<0,20
GO:0043434	response to peptide hormone stimulus	0.03	<0,20
GO:0003682	chromatin binding	0.03	<0,20
GO:0050679	positive regulation of epithelial cell proliferation	0.03	<0,20
MP:0000109	abnormal parietal bone morphology	0.03	<0,20
MP:0000131	abnormal long bone epiphysis morphology	0.03	<0,20
GO:0046461	neutral lipid catabolic process	0.03	<0,20
GO:0046464	acylglycerol catabolic process	0.03	<0,20
GO:0044269	glycerol ether catabolic process	0.03	<0,20
ENSG00000136488	CSH1 PPI subnetwork	0.03	<0,20
ENSG00000154415	PPP1R3A PPI subnetwork	0.03	<0,20
ENSG00000078900	TP73 PPI subnetwork	0.03	<0,20
ENSG00000165409	TSHR PPI subnetwork	0.03	<0,20
GO:0034637	cellular carbohydrate biosynthetic process	0.03	<0,20
ENSG00000106211	HSPB1 PPI subnetwork	0.03	<0,20
ENSG00000135930	EIF4E2 PPI subnetwork	0.03	<0,20
MP:0002446	abnormal macrophage morphology	0.03	<0,20
ENSG00000102225	CDK16 PPI subnetwork	0.03	<0,20
GO:0048008	platelet-derived growth factor receptor signaling pathway	0.03	<0,20
GO:0001892	embryonic placenta development	0.03	<0,20
REACTOME_CELL:CELL_COMMUNICATION	REACTOME_CELL:CELL_COMMUNICATION	0.03	<0,20
MP:0009289	decreased epididymal fat pad weight	0.03	<0,20
GO:0002040	sprouting angiogenesis	0.03	<0,20
GO:0004714	transmembrane receptor protein tyrosine kinase activity	0.03	<0,20
KEGG_AXON_GUIDANCE	KEGG_AXON_GUIDANCE	0.03	<0,20
ENSG00000107338	SHB PPI subnetwork	0.03	<0,20
ENSG00000142875	PRKACB PPI subnetwork	0.03	<0,20
MP:0000440	domed cranium	0.03	<0,20
GO:0048520	positive regulation of behavior	0.03	<0,20
GO:0006956	complement activation	0.03	<0,20
GO:0008009	chemokine activity	0.03	<0,20
ENSG00000133935	C14orf1 PPI subnetwork	0.03	<0,20
ENSG00000114942	EEF1B2 PPI subnetwork	0.03	<0,20
MP:0001120	abnormal uterus morphology	0.03	<0,20
ENSG00000115085	ZAP70 PPI subnetwork	0.03	<0,20
GO:0032319	regulation of Rho GTPase activity	0.03	<0,20
MP:0003084	abnormal skeletal muscle fiber morphology	0.03	<0,20
MP:0005309	increased circulating ammonia level	0.03	<0,20
MP:0002451	abnormal macrophage physiology	0.03	<0,20
REACTOME_TRAF3:DEPENDENT_IRF_ACTIVATION_PATHWAY	REACTOME_TRAF3:DEPENDENT_IRF_ACTIVATION_PATHWAY	0.03	<0,20
GO:0042805	actinin binding	0.03	<0,20
REACTOME_BETA:CATENIN_PHOSPHORYLATION_CASCADE	REACTOME_BETA:CATENIN_PHOSPHORYLATION_CASCADE	0.03	<0,20
ENSG00000197616	MYH6 PPI subnetwork	0.03	<0,20
GO:0050678	regulation of epithelial cell proliferation	0.03	<0,20
GO:0060562	epithelial tube morphogenesis	0.03	<0,20
GO:0005085	guanyl-nucleotide exchange factor activity	0.03	<0,20
MP:0004773	abnormal bile composition	0.03	<0,20
MP:0003105	abnormal heart atrium morphology	0.03	<0,20
ENSG00000185245	GP1BA PPI subnetwork	0.03	<0,20
ENSG00000038427	VCAN PPI subnetwork	0.03	<0,20
ENSG00000168610	STAT3 PPI subnetwork	0.03	<0,20
MP:0003109	short femur	0.03	<0,20
MP:0009230	abnormal sperm head morphology	0.03	<0,20
MP:0000270	abnormal heart tube morphology	0.03	<0,20
REACTOME_RIG:IMDA5_MEDIATED_INDUCTION_OF_IFN:ALPHABETA_PATHWAYS	REACTOME_RIG:IMDA5_MEDIATED_INDUCTION_OF_IFN:ALPHABETA_PATHWAYS	0.03	<0,20
MP:0001195	flaky skin	0.03	<0,20
ENSG00000174175	SELP PPI subnetwork	0.03	<0,20
REACTOME_NGF_SIGNALLING_VIA_TRKA_FROM_THE_PLASMA_MEMBRANE	REACTOME_NGF_SIGNALLING_VIA_TRKA_FROM_THE_PLASMA_MEMBRANE	0.03	<0,20
ENSG00000125352	RNF113A PPI subnetwork	0.03	<0,20
GO:0003785	actin monomer binding	0.03	<0,20
GO:0009607	response to biotic stimulus	0.03	<0,20
ENSG00000135341	MAP3K7 PPI subnetwork	0.03	<0,20
REACTOME_BILE_ACID_AND_BILE_SALT_METABOLISM	REACTOME_BILE_ACID_AND_BILE_SALT_METABOLISM	0.03	<0,20
ENSG00000188130	MAPK12 PPI subnetwork	0.03	<0,20
ENSG00000186660	ZFP91 PPI subnetwork	0.03	<0,20
GO:0000975	regulatory region DNA binding	0.03	<0,20
GO:0001067	regulatory region nucleic acid binding	0.03	<0,20
ENSG00000089597	GANAB PPI subnetwork	0.03	<0,20
MP:0000166	abnormal chondrocyte morphology	0.03	<0,20
GO:0003197	endocardial cushion development	0.03	<0,20
ENSG00000169045	HNRNPH1 PPI subnetwork	0.03	<0,20
KEGG_MELANOGENESIS	KEGG_MELANOGENESIS	0.03	<0,20
GO:0070325	lipoprotein particle receptor binding	0.03	<0,20
GO:0005525	GTP binding	0.03	<0,20
ENSG00000164077	MON1A PPI subnetwork	0.03	<0,20
MP:0004084	abnormal cardiac muscle relaxation	0.03	<0,20
REACTOME_PLATELET_HOMEOSTASIS	REACTOME_PLATELET_HOMEOSTASIS	0.03	<0,20
GO:0045598	regulation of fat cell differentiation	0.03	>=0,20
GO:0005072	transforming growth factor beta receptor, cytoplasmic mediator activity	0.03	>=0,20
ENSG00000127334	DYRK2 PPI subnetwork	0.03	>=0,20
MP:0003910	decreased eating behavior	0.03	>=0,20
GO:0043021	ribonucleoprotein complex binding	0.03	>=0,20
GO:0046930	pore complex	0.03	>=0,20
MP:0008279	arrest of spermiogenesis	0.03	>=0,20
ENSG00000173369	C1QB PPI subnetwork	0.03	>=0,20
GO:0001664	G-protein coupled receptor binding	0.03	>=0,20
ENSG00000157227	MMP14 PPI subnetwork	0.03	>=0,20
MP:0004130	abnormal muscle cell glucose uptake	0.03	>=0,20
ENSG00000065361	ERBB3 PPI subnetwork	0.03	>=0,20
REACTOME_PLC:GAMMA1_SIGNALLING	REACTOME_PLC:GAMMA1_SIGNALLING	0.03	>=0,20
GO:0055017	cardiac muscle tissue growth	0.03	>=0,20
ENSG00000165699	TSC1 PPI subnetwork	0.03	>=0,20
ENSG00000090339	ICAM1 PPI subnetwork	0.03	>=0,20
MP:0010300	increased skin tumor incidence	0.03	>=0,20
GO:0016684	oxidoreductase activity, acting on peroxide as acceptor	0.03	>=0,20
GO:0004601	peroxidase activity	0.03	>=0,20
ENSG00000164305	CASP3 PPI subnetwork	0.03	>=0,20
ENSG00000171401	KRT13 PPI subnetwork	0.03	>=0,20
GO:0051213	dioxygenase activity	0.03	>=0,20
GO:0003203	endocardial cushion morphogenesis	0.03	>=0,20
ENSG00000138594	TMOD3 PPI subnetwork	0.03	>=0,20
GO:0051184	cofactor transporter activity	0.03	>=0,20
GO:0009925	basal plasma membrane	0.03	>=0,20
ENSG00000073614	KDM5A PPI subnetwork	0.03	>=0,20
ENSG00000076641	PAG1 PPI subnetwork	0.03	>=0,20
ENSG00000077150	NFKB2 PPI subnetwork	0.03	>=0,20
GO:0019229	regulation of vasoconstriction	0.03	>=0,20
GO:0032835	glomerulus development	0.04	>=0,20
GO:0007220	Notch receptor processing	0.04	>=0,20
GO:0019433	triglyceride catabolic process	0.04	>=0,20
MP:0000600	liver hypoplasia	0.04	>=0,20
GO:0005720	nuclear heterochromatin	0.04	>=0,20
ENSG00000139372	TDG PPI subnetwork	0.04	>=0,20
ENSG00000126456	IRF3 PPI subnetwork	0.04	>=0,20
ENSG00000159023	EPB41 PPI subnetwork	0.04	>=0,20
ENSG00000174791	RIN1 PPI subnetwork	0.04	>=0,20
ENSG00000091140	DLD PPI subnetwork	0.04	>=0,20
GO:0051260	protein homooligomerization	0.04	>=0,20
MP:0009764	decreased sensitivity to induced morbidity/mortality	0.04	>=0,20
ENSG00000167193	CRK PPI subnetwork	0.04	>=0,20
ENSG00000141456	ENSG00000141456 PPI subnetwork	0.04	>=0,20
ENSG00000105397	TYK2 PPI subnetwork	0.04	>=0,20
MP:0008706	decreased interleukin-6 secretion	0.04	>=0,20
MP:0001191	abnormal skin condition	0.04	>=0,20
REACTOME_CAM_PATHWAY	REACTOME_CAM_PATHWAY	0.04	>=0,20
REACTOME_CALMODULIN_INDUCED_EVENTS	REACTOME_CALMODULIN_INDUCED_EVENTS	0.04	>=0,20
MP:0002989	small kidney	0.04	>=0,20
ENSG00000132464	ENAM PPI subnetwork	0.04	>=0,20
GO:0010743	regulation of macrophage derived foam cell differentiation	0.04	>=0,20
ENSG00000215778	ENSG00000215778 PPI subnetwork	0.04	>=0,20
ENSG00000160791	CCR5 PPI subnetwork	0.04	>=0,20
ENSG00000074319	TSG101 PPI subnetwork	0.04	>=0,20
GO:0045807	positive regulation of endocytosis	0.04	>=0,20
KEGG_MAPK_SIGNALING_PATHWAY	KEGG_MAPK_SIGNALING_PATHWAY	0.04	>=0,20
MP:0005013	increased lymphocyte cell number	0.04	>=0,20
MP:0004986	abnormal osteoblast morphology	0.04	>=0,20
REACTOME_IRAK2_MEDIATED_ACTIVATION_OF_TAK1_COMPLEX_UPON_TLR78_OR_9_STIMULATION	REACTOME_IRAK2_MEDIATED_ACTIVATION_OF_TAK1_COMPLEX_UPON_TLR78_OR_9_STIMULATION	0.04	>=0,20
MP:0009858	abnormal cellular extravasation	0.04	>=0,20
GO:0016701	oxidoreductase activity, acting on single donors with incorporation of molecular oxygen	0.04	>=0,20
GO:0031072	heat shock protein binding	0.04	>=0,20
MP:0000445	short snout	0.04	>=0,20
GO:0044448	cell cortex part	0.04	>=0,20
MP:0005533	increased body temperature	0.04	>=0,20
ENSG00000118137	APOA1 PPI subnetwork	0.04	>=0,20
ENSG00000215756	ENSG00000215756 PPI subnetwork	0.04	>=0,20
ENSG00000148400	NOTCH1 PPI subnetwork	0.04	>=0,20
GO:0044212	transcription regulatory region DNA binding	0.04	>=0,20
ENSG00000197822	OCLN PPI subnetwork	0.04	>=0,20
GO:0043627	response to estrogen stimulus	0.04	>=0,20
REACTOME_PLCG1_EVENTS_IN_ERBB2_SIGNALING	REACTOME_PLCG1_EVENTS_IN_ERBB2_SIGNALING	0.04	>=0,20
MP:0005342	abnormal intestinal lipid absorption	0.04	>=0,20
GO:0048568	embryonic organ development	0.04	>=0,20
GO:0045923	positive regulation of fatty acid metabolic process	0.04	>=0,20
MP:0005311	abnormal circulating amino acid level	0.04	>=0,20
ENSG00000131504	DIAPH1 PPI subnetwork	0.04	>=0,20
MP:0004969	pale kidney	0.04	>=0,20
ENSG00000145833	DDX46 PPI subnetwork	0.04	>=0,20
ENSG00000173402	DAG1 PPI subnetwork	0.04	>=0,20
ENSG00000130164	LDLR PPI subnetwork	0.04	>=0,20
GO:0010770	positive regulation of cell morphogenesis involved in differentiation	0.04	>=0,20
ENSG00000141378	PTRH2 PPI subnetwork	0.04	>=0,20
ENSG00000108604	SMARCD2 PPI subnetwork	0.04	>=0,20
KEGG_SYSTEMIC_LUPUS_ERYTHEMATOSUS	KEGG_SYSTEMIC_LUPUS_ERYTHEMATOSUS	0.04	>=0,20
REACTOME_ACTIVATION_OF_CHAPERONES_BY_ATF6:ALPHA	REACTOME_ACTIVATION_OF_CHAPERONES_BY_ATF6:ALPHA	0.04	>=0,20
ENSG00000146232	NFKBIE PPI subnetwork	0.04	>=0,20
ENSG00000145692	BHMT PPI subnetwork	0.04	>=0,20
GO:0043410	positive regulation of MAPK cascade	0.04	>=0,20
ENSG00000060140	STYK1 PPI subnetwork	0.04	>=0,20
ENSG00000125508	SRMS PPI subnetwork	0.04	>=0,20
GO:0051707	response to other organism	0.04	>=0,20
GO:0042770	signal transduction in response to DNA damage	0.04	>=0,20
ENSG00000197956	S100A6 PPI subnetwork	0.04	>=0,20
GO:0006958	complement activation, classical pathway	0.04	>=0,20
GO:0005537	mannose binding	0.04	>=0,20
MP:0004229	abnormal embryonic erythropoiesis	0.04	>=0,20
ENSG00000119414	PPP6C PPI subnetwork	0.04	>=0,20
ENSG00000162692	VCAM1 PPI subnetwork	0.04	>=0,20
ENSG00000116106	EPHA4 PPI subnetwork	0.04	>=0,20
REACTOME_PLATELET_ADHESION_TO_EXPOSED_COLLAGEN	REACTOME_PLATELET_ADHESION_TO_EXPOSED_COLLAGEN	0.04	>=0,20
GO:0004497	monooxygenase activity	0.04	>=0,20
ENSG00000077097	TOP2B PPI subnetwork	0.04	>=0,20
ENSG00000170677	SOCS6 PPI subnetwork	0.04	>=0,20
MP:0003071	decreased vascular permeability	0.04	>=0,20
ENSG00000129354	AP1M2 PPI subnetwork	0.04	>=0,20
ENSG00000139618	BRCA2 PPI subnetwork	0.04	>=0,20
MP:0011506	glomerular crescent	0.04	>=0,20
GO:0050921	positive regulation of chemotaxis	0.04	>=0,20
ENSG00000067560	RHOA PPI subnetwork	0.04	>=0,20
ENSG00000146729	GBAS PPI subnetwork	0.04	>=0,20
ENSG00000182718	ANXA2 PPI subnetwork	0.04	>=0,20
ENSG00000167601	AXL PPI subnetwork	0.04	>=0,20
GO:0016922	ligand-dependent nuclear receptor binding	0.04	>=0,20
ENSG00000112249	ASCC3 PPI subnetwork	0.04	>=0,20
ENSG00000012223	LTF PPI subnetwork	0.04	>=0,20
GO:0005903	brush border	0.04	>=0,20
ENSG00000171223	JUNB PPI subnetwork	0.04	>=0,20
ENSG00000137955	RABGGTB PPI subnetwork	0.04	>=0,20
GO:0047555	3',5'-cyclic-GMP phosphodiesterase activity	0.04	>=0,20
MP:0004187	cardia bifida	0.04	>=0,20
ENSG00000166501	PRKCB PPI subnetwork	0.04	>=0,20
MP:0004471	short nasal bone	0.04	>=0,20
KEGG_HYPERTROPHIC_CARDIOMYOPATHY_HCM	KEGG_HYPERTROPHIC_CARDIOMYOPATHY_HCM	0.04	>=0,20
REACTOME_SIGNALING_BY_NODAL	REACTOME_SIGNALING_BY_NODAL	0.04	>=0,20
GO:0017038	protein import	0.04	>=0,20
GO:0055007	cardiac muscle cell differentiation	0.04	>=0,20
MP:0005438	abnormal glycogen homeostasis	0.04	>=0,20
MP:0003704	abnormal hair follicle development	0.04	>=0,20
GO:0016702	oxidoreductase activity, acting on single donors with incorporation of molecular oxygen, incorporation of two atoms of oxygen	0.04	>=0,20
ENSG00000107566	ERLIN1 PPI subnetwork	0.04	>=0,20
ENSG00000149131	SERPING1 PPI subnetwork	0.04	>=0,20
REACTOME_TRYPTOPHAN_CATABOLISM	REACTOME_TRYPTOPHAN_CATABOLISM	0.04	>=0,20
ENSG00000177951	BET1L PPI subnetwork	0.04	>=0,20
GO:0004175	endopeptidase activity	0.04	>=0,20
GO:0035265	organ growth	0.04	>=0,20
MP:0010825	abnormal lung saccule morphology	0.04	>=0,20
MP:0010856	dilated respiratory conducting tubes	0.04	>=0,20
MP:0005168	abnormal female meiosis	0.04	>=0,20
ENSG00000071127	WDR1 PPI subnetwork	0.04	>=0,20
GO:0090287	regulation of cellular response to growth factor stimulus	0.04	>=0,20
ENSG00000204983	PRSS1 PPI subnetwork	0.04	>=0,20
MP:0000167	decreased chondrocyte cell number	0.04	>=0,20
ENSG00000110955	ATP5B PPI subnetwork	0.04	>=0,20
ENSG00000125447	GGA3 PPI subnetwork	0.04	>=0,20
ENSG00000144908	ALDH1L1 PPI subnetwork	0.04	>=0,20
ENSG00000142039	CCDC97 PPI subnetwork	0.04	>=0,20
GO:0043235	receptor complex	0.04	>=0,20
REACTOME_ACTIVATED_TAK1_MEDIATES_P38_MAPK_ACTIVATION	REACTOME_ACTIVATED_TAK1_MEDIATES_P38_MAPK_ACTIVATION	0.04	>=0,20
MP:0000414	alopecia	0.04	>=0,20
MP:0005293	impaired glucose tolerance	0.04	>=0,20
ENSG00000124575	HIST1H1D PPI subnetwork	0.04	>=0,20
MP:0005006	abnormal osteoblast physiology	0.04	>=0,20
REACTOME_ERKMAPK_TARGETS	REACTOME_ERKMAPK_TARGETS	0.04	>=0,20
MP:0006317	decreased urine sodium level	0.04	>=0,20
ENSG00000066654	THUMPD1 PPI subnetwork	0.04	>=0,20
MP:0003560	osteoarthritis	0.04	>=0,20
GO:0008395	steroid hydroxylase activity	0.04	>=0,20
KEGG_BASAL_CELL_CARCINOMA	KEGG_BASAL_CELL_CARCINOMA	0.04	>=0,20
ENSG00000106052	TAX1BP1 PPI subnetwork	0.04	>=0,20
MP:0008713	abnormal cytokine level	0.04	>=0,20
GO:0008063	Toll signaling pathway	0.04	>=0,20
MP:0000278	abnormal myocardial fiber morphology	0.04	>=0,20
ENSG00000107643	MAPK8 PPI subnetwork	0.04	>=0,20
REACTOME_TRANSCRIPTIONAL_REGULATION_OF_WHITE_ADIPOCYTE_DIFFERENTIATION	REACTOME_TRANSCRIPTIONAL_REGULATION_OF_WHITE_ADIPOCYTE_DIFFERENTIATION	0.04	>=0,20
ENSG00000162924	REL PPI subnetwork	0.04	>=0,20
GO:0002252	immune effector process	0.04	>=0,20
KEGG_ENDOCYTOSIS	KEGG_ENDOCYTOSIS	0.04	>=0,20
MP:0004014	abnormal uterine environment	0.04	>=0,20
GO:0005126	cytokine receptor binding	0.04	>=0,20
MP:0001790	abnormal immune system physiology	0.05	>=0,20
MP:0003886	abnormal embryonic epiblast morphology	0.05	>=0,20
ENSG00000164362	TERT PPI subnetwork	0.05	>=0,20
ENSG00000107779	BMPR1A PPI subnetwork	0.05	>=0,20
GO:0046486	glycerolipid metabolic process	0.05	>=0,20
ENSG00000105568	PPP2R1A PPI subnetwork	0.05	>=0,20
ENSG00000141232	TOB1 PPI subnetwork	0.05	>=0,20
ENSG00000188529	SRSF10 PPI subnetwork	0.05	>=0,20
ENSG00000138592	USP8 PPI subnetwork	0.05	>=0,20
ENSG00000188994	ZNF292 PPI subnetwork	0.05	>=0,20
ENSG00000163806	SPDYA PPI subnetwork	0.05	>=0,20
ENSG00000126001	CEP250 PPI subnetwork	0.05	>=0,20
GO:0031400	negative regulation of protein modification process	0.05	>=0,20
GO:0014031	mesenchymal cell development	0.05	>=0,20
REACTOME_CLASSICAL_ANTIBODY:MEDIATED_COMPLEMENT_ACTIVATION	REACTOME_CLASSICAL_ANTIBODY:MEDIATED_COMPLEMENT_ACTIVATION	0.05	>=0,20
REACTOME_REGULATION_OF_APOPTOSIS	REACTOME_REGULATION_OF_APOPTOSIS	0.05	>=0,20
ENSG00000116560	SFPQ PPI subnetwork	0.05	>=0,20
GO:0016918	retinal binding	0.05	>=0,20
ENSG00000170759	KIF5B PPI subnetwork	0.05	>=0,20
ENSG00000196954	CASP4 PPI subnetwork	0.05	>=0,20
GO:0043123	positive regulation of I-kappaB kinase/NF-kappaB cascade	0.05	>=0,20
ENSG00000163810	TGM4 PPI subnetwork	0.05	>=0,20
KEGG_GAP_JUNCTION	KEGG_GAP_JUNCTION	0.05	>=0,20
GO:0035097	histone methyltransferase complex	0.05	>=0,20
GO:0034708	methyltransferase complex	0.05	>=0,20
ENSG00000117118	SDHB PPI subnetwork	0.05	>=0,20
GO:0000302	response to reactive oxygen species	0.05	>=0,20
GO:0030949	positive regulation of vascular endothelial growth factor receptor signaling pathway	0.05	>=0,20
GO:0008624	induction of apoptosis by extracellular signals	0.05	>=0,20
ENSG00000170315	UBB PPI subnetwork	0.05	>=0,20
GO:0010595	positive regulation of endothelial cell migration	0.05	>=0,20
MP:0006138	congestive heart failure	0.05	>=0,20
GO:0051051	negative regulation of transport	0.05	>=0,20
GO:0002455	humoral immune response mediated by circulating immunoglobulin	0.05	>=0,20
ENSG00000070388	FGF22 PPI subnetwork	0.05	>=0,20
ENSG00000111241	FGF6 PPI subnetwork	0.05	>=0,20
ENSG00000107831	FGF8 PPI subnetwork	0.05	>=0,20
ENSG00000162344	FGF19 PPI subnetwork	0.05	>=0,20
ENSG00000158815	FGF17 PPI subnetwork	0.05	>=0,20
ENSG00000156427	FGF18 PPI subnetwork	0.05	>=0,20
MP:0002746	abnormal semilunar valve morphology	0.05	>=0,20
REACTOME_DEGRADATION_OF_BETA:CATENIN_BY_THE_DESTRUCTION_COMPLEX	REACTOME_DEGRADATION_OF_BETA:CATENIN_BY_THE_DESTRUCTION_COMPLEX	0.05	>=0,20
REACTOME_SIGNALING_BY_WNT	REACTOME_SIGNALING_BY_WNT	0.05	>=0,20
GO:0008301	DNA binding, bending	0.05	>=0,20
GO:0050764	regulation of phagocytosis	0.05	>=0,20
REACTOME_ER:PHAGOSOME_PATHWAY	REACTOME_ER:PHAGOSOME_PATHWAY	0.05	>=0,20
GO:0010874	regulation of cholesterol efflux	0.05	>=0,20
ENSG00000115484	CCT4 PPI subnetwork	0.05	>=0,20
GO:0005583	fibrillar collagen	0.05	>=0,20
ENSG00000124006	OBSL1 PPI subnetwork	0.05	>=0,20
GO:0034330	cell junction organization	0.05	>=0,20
GO:0070201	regulation of establishment of protein localization	0.05	>=0,20
MP:0003209	abnormal pulmonary elastic fiber morphology	0.05	>=0,20
MP:0008008	early cellular replicative senescence	0.05	>=0,20
ENSG00000137285	TUBB2B PPI subnetwork	0.05	>=0,20
GO:0043401	steroid hormone mediated signaling pathway	0.05	>=0,20
GO:0048551	metalloenzyme inhibitor activity	0.05	>=0,20
GO:0008191	metalloendopeptidase inhibitor activity	0.05	>=0,20
REACTOME_ENDOGENOUS_STEROLS	REACTOME_ENDOGENOUS_STEROLS	0.05	>=0,20
ENSG00000163631	ALB PPI subnetwork	0.05	>=0,20
MP:0008809	increased spleen iron level	0.05	>=0,20
GO:0003006	developmental process involved in reproduction	0.05	>=0,20
GO:0034142	toll-like receptor 4 signaling pathway	0.05	>=0,20
ENSG00000136634	IL10 PPI subnetwork	0.05	>=0,20
ENSG00000100599	RIN3 PPI subnetwork	0.05	>=0,20
GO:0071375	cellular response to peptide hormone stimulus	0.05	>=0,20
MP:0003606	kidney failure	0.05	>=0,20
ENSG00000150867	PIP4K2A PPI subnetwork	0.05	>=0,20
MP:0003120	abnormal tracheal cartilage morphology	0.05	>=0,20
ENSG00000109272	PF4V1 PPI subnetwork	0.05	>=0,20
ENSG00000205813	ENSG00000205813 PPI subnetwork	0.05	>=0,20
GO:0005763	mitochondrial small ribosomal subunit	0.05	>=0,20
GO:0000314	organellar small ribosomal subunit	0.05	>=0,20
ENSG00000103742	IGDCC4 PPI subnetwork	0.05	>=0,20
ENSG00000072694	FCGR2B PPI subnetwork	0.05	>=0,20
GO:0034375	high-density lipoprotein particle remodeling	0.05	>=0,20
MP:0003409	decreased width of hypertrophic chondrocyte zone	0.05	>=0,20
MP:0009814	increased prostaglandin level	0.05	>=0,20
ENSG00000196365	LONP1 PPI subnetwork	0.05	>=0,20
ENSG00000185499	MUC1 PPI subnetwork	0.05	>=0,20
ENSG00000133805	AMPD3 PPI subnetwork	0.05	>=0,20
ENSG00000136146	MED4 PPI subnetwork	0.05	>=0,20
ENSG00000026025	VIM PPI subnetwork	0.05	>=0,20
MP:0004423	abnormal squamosal bone morphology	0.05	>=0,20
ENSG00000130726	TRIM28 PPI subnetwork	0.05	>=0,20
MP:0001786	skin edema	0.05	>=0,20
ENSG00000145907	G3BP1 PPI subnetwork	0.05	>=0,20
ENSG00000143226	FCGR2A PPI subnetwork	0.05	>=0,20
ENSG00000168907	PLA2G4F PPI subnetwork	0.05	>=0,20
ENSG00000116478	HDAC1 PPI subnetwork	0.05	>=0,20
GO:0030674	protein binding, bridging	0.05	>=0,20
MP:0004215	abnormal myocardial fiber physiology	0.05	>=0,20
ENSG00000166888	STAT6 PPI subnetwork	0.05	>=0,20
ENSG00000183311	TUBB PPI subnetwork	0.05	>=0,20
ENSG00000196230	TUBB PPI subnetwork	0.05	>=0,20
ENSG00000137379	ENSG00000137379 PPI subnetwork	0.05	>=0,20
GO:0031272	regulation of pseudopodium assembly	0.05	>=0,20
GO:0060429	epithelium development	0.05	>=0,20
MP:0001764	abnormal homeostasis	0.05	>=0,20
ENSG00000135404	CD63 PPI subnetwork	0.05	>=0,20
GO:0031344	regulation of cell projection organization	0.05	>=0,20
ENSG00000105662	CRTC1 PPI subnetwork	0.05	>=0,20
MP:0000069	kyphoscoliosis	0.05	>=0,20
REACTOME_ANTIVIRAL_MECHANISM_BY_IFN:STIMULATED_GENES	REACTOME_ANTIVIRAL_MECHANISM_BY_IFN:STIMULATED_GENES	0.05	>=0,20
REACTOME_ISG15_ANTIVIRAL_MECHANISM	REACTOME_ISG15_ANTIVIRAL_MECHANISM	0.05	>=0,20
ENSG00000103035	PSMD7 PPI subnetwork	0.05	>=0,20
MP:0010724	thick interventricular septum	0.05	>=0,20
ENSG00000100284	TOM1 PPI subnetwork	0.05	>=0,20
GO:0043022	ribosome binding	0.05	>=0,20
MP:0009548	abnormal platelet aggregation	0.05	>=0,20
GO:0052547	regulation of peptidase activity	0.05	>=0,20
MP:0001685	abnormal endoderm development	0.05	>=0,20
GO:0019217	regulation of fatty acid metabolic process	0.05	>=0,20
MP:0004841	abnormal small intestine crypts of Lieberkuhn morphology	0.05	>=0,20
MP:0005542	corneal vascularization	0.05	>=0,20
GO:0051918	negative regulation of fibrinolysis	0.05	>=0,20
GO:0005916	fascia adherens	0.05	>=0,20
ENSG00000068615	REEP1 PPI subnetwork	0.05	>=0,20
ENSG00000124571	XPO5 PPI subnetwork	0.05	>=0,20
ENSG00000168497	SDPR PPI subnetwork	0.05	>=0,20
REACTOME_INTERFERON_ALPHABETA_SIGNALING	REACTOME_INTERFERON_ALPHABETA_SIGNALING	0.05	>=0,20
ENSG00000198104	OR2T6 PPI subnetwork	0.05	>=0,20
ENSG00000122122	SASH3 PPI subnetwork	0.05	>=0,20
ENSG00000143398	PIP5K1A PPI subnetwork	0.05	>=0,20
ENSG00000125740	FOSB PPI subnetwork	0.05	>=0,20
MP:0005669	increased circulating leptin level	0.05	>=0,20
REACTOME_UBIQUITIN:DEPENDENT_DEGRADATION_OF_CYCLIN_D	REACTOME_UBIQUITIN:DEPENDENT_DEGRADATION_OF_CYCLIN_D	0.05	>=0,20
REACTOME_UBIQUITIN:DEPENDENT_DEGRADATION_OF_CYCLIN_D1	REACTOME_UBIQUITIN:DEPENDENT_DEGRADATION_OF_CYCLIN_D1	0.05	>=0,20
ENSG00000163440	PDCL2 PPI subnetwork	0.05	>=0,20
ENSG00000140009	ESR2 PPI subnetwork	0.05	>=0,20
ENSG00000206419	ENSG00000206419 PPI subnetwork	0.05	>=0,20
ENSG00000204599	TRIM39 PPI subnetwork	0.05	>=0,20
ENSG00000206495	TRIM39 PPI subnetwork	0.05	>=0,20
GO:0010608	posttranscriptional regulation of gene expression	0.05	>=0,20
ENSG00000115233	PSMD14 PPI subnetwork	0.05	>=0,20
ENSG00000120709	FAM53C PPI subnetwork	0.05	>=0,20
ENSG00000004799	PDK4 PPI subnetwork	0.05	>=0,20
ENSG00000064703	DDX20 PPI subnetwork	0.05	>=0,20
ENSG00000109971	HSPA8 PPI subnetwork	0.05	>=0,20
MP:0009395	increased nucleated erythrocyte cell number	0.05	>=0,20
ENSG00000150527	CTAGE5 PPI subnetwork	0.05	>=0,20
MP:0008883	abnormal enterocyte proliferation	0.05	>=0,20
ENSG00000122218	COPA PPI subnetwork	0.05	>=0,20
ENSG00000170017	ALCAM PPI subnetwork	0.05	>=0,20
GO:0035258	steroid hormone receptor binding	0.05	>=0,20
ENSG00000088247	KHSRP PPI subnetwork	0.05	>=0,20
ENSG00000169194	IL13 PPI subnetwork	0.05	>=0,20
ENSG00000069431	ABCC9 PPI subnetwork	0.05	>=0,20
[truncated: 8,970 more rows]
