# Supplementary material for: Enhancer promoter interactome and Mendelian randomization identify network of druggable vascular genes in coronary artery disease
Source: Hum Genomics. 2022 Mar 4;16:8. doi: 10.1186/s40246-022-00381-4 (PMC8895522; doi:10.1186/s40246-022-00381-4)
Supplement: Supplementary file 3 — Additional file 3. Supplemental Table 3: Pathway enrichment for anchor loops in HCASMCs (KEGG). [file 40246_2022_381_MOESM3_ESM.xlsx]

## Sheet: Feuil1
Supplemental Table 3: Pathway enrichment for anchor loops in HCASMCs (KEGG) .
TermID	Term	Pval	logP	Genes in Term	Target Genes in Term	Fraction of Targets in Term	Total Target Genes	Total Genes	Entrez Gene IDs
hsa04144	Endocytosis	1.35839e-10	-22.7195	260	223	0.0446	5000	7255	7879,64744,6643,3799,160,155382,27128,3482,867,4218,7189,408,51699,2065,57154,10565,3480,56288,116987,50807,138429,5590,64411,29934,55048,8218,2261,274,9744,1213,6011,2868,154,3306,91782,830,23362,9101,51028,7456,51160,381,10015,1211,26119,2352,2321,9922,7852,2263,83737,50855,57403,147179,1956,23325,1785,7042,10092,22905,84313,1173,11031,84552,1175,116985,382,9146,5662,4193,857,25978,27183,84249,…
hsa01100	Metabolic pathways	2.77909e-09	-19.7011	1272	963	0.1926	5000	7255	515,3990,4907,23545,84735,55300,51056,11112,100528030,3293,34,3073,140838,64131,8942,55821,4710,2180,9091,39,2584,5319,3705,9331,440138,5424,6241,54480,253782,10423,3706,1581,3030,3633,2673,4843,23530,2744,2799,15,1585,54539,6342,259230,25885,81490,28,9486,7388,1586,120071,50,85007,9550,654364,10975,2643,10170,56994,341392,7084,54575,521,80142,1350,6472,5373,29925,30815,4190,4594,4128,3712,51109,…
hsa05200	Pathways in cancer	4.35862e-09	-19.2511	395	322	0.0644	5000	7255	25780,5731,624,5468,5332,5899,1871,2767,5747,6258,5290,4893,5228,6923,998,9618,6256,3569,6513,3911,5605,5888,4609,6789,3913,5881,5330,5728,3918,5601,3915,841,387,4436,6921,4791,2257,1030,8030,11186,1147,8817,111,1017,7043,1488,861,7048,6776,6093,8323,7157,6688,332,23365,7477,3845,23566,7046,51384,1499,3674,1856,22798,9915,1399,5371,5156,329,5879,112398,1282,8321,8822,1950,5914,5155,2064,1436,581,…
ko04810	Regulation of actin cytoskeleton	1.69824e-08	-17.8911	212	181	0.0362	5000	7255	22800,8874,10672,623,3695,7114,2258,3693,3689,3682,7430,2263,3696,2256,3655,5604,5500,55845,673,2261,3680,2335,10627,9965,3691,2768,200576,54434,9475,5154,2909,8503,2147,10152,26281,3675,3678,7414,3673,8074,4627,5829,369,345456,2245,5295,3684,2248,5293,3687,81624,5296,2246,8976,22808,5880,3645,1132,5499,54776,55740,56034,5291,5962,2149,8395,55970,1398,91807,128239,8826,4478,6548,8823,8396,26999,7…
hsa04070	Phosphatidylinositol signaling system	5.42777e-08	-16.7292	97	89	0.0178	5000	7255	1606,801,3612,56623,84812,23396,1608,55529,27124,8821,8760,8898,23236,160851,4534,163688,8396,3613,90809,8395,5305,9807,1609,5291,51763,5336,64419,5330,5333,5728,5335,5286,8776,5289,5296,3710,5331,8527,9110,79837,3707,5332,5295,253430,5298,9107,8871,5293,5290,51447,8394,810,55300,8897,8867,9162,117283,64768,8503,91860,55613,55361,89869,5582,5297,805,9108,5578,3632,3705,3708,8526,10423,200576,3706…
ko04140	Autophagy - animal	5.53602e-08	-16.7094	128	114	0.0228	5000	7255	11345,23192,3845,6199,23130,664,1965,5594,9711,5567,89849,10645,9474,8678,6198,8673,208,5295,55626,3146,5170,5290,5293,79065,26100,440275,8408,83734,4893,6885,5515,57521,53349,5296,64223,6009,55102,5289,10533,5605,7248,9110,5516,22808,8660,5728,5601,9342,5602,5291,3667,285973,64419,1613,55578,115201,84938,1514,2081,83452,5566,1508,5568,23710,8503,60673,5595,3480,84971,10325,118471,1612,3265,5580,…
ko04071	Sphingolipid signaling pathway	7.45951e-07	-14.1086	118	104	0.0208	5000	7255	5528,5581,7132,5590,5523,5520,8503,2773,2770,5595,5525,2776,9475,5582,427,5526,637,7186,2206,5599,1509,5529,2534,2771,3265,123099,5894,5579,91012,5337,596,259230,10672,53637,4846,140,8877,10558,79603,5578,81537,253782,2768,8560,6610,5604,56848,3845,2207,23236,6300,340485,1432,4217,6093,7157,8439,5970,29956,581,208,55844,5594,5879,5527,56624,9294,8879,5600,5296,5603,4363,9517,8698,5880,5605,5516,5…
hsa00562	Inositol phosphate metabolism	8.74297e-07	-13.9498	71	66	0.0132	5000	7255	5297,9108,3632,5291,51763,4329,3705,5294,5336,64419,10423,200576,5330,5333,5728,3706,5335,5286,8776,113026,3631,5289,3633,5331,9110,3635,79837,5332,3707,253430,3628,5298,9107,8871,3636,80271,5293,5290,5287,8394,3612,51477,56623,23007,9651,55300,84812,23396,8897,8867,27124,8821,23236,8898,64768,7167,4534,8396,138429,9562,3613,55613,8395,89869,55361,5305
hsa04066	HIF-1 signaling pathway	4.90289e-06	-12.2257	101	89	0.0178	5000	7255	3939,5582,6194,9470,2023,2056,3101,1387,3459,9978,8503,5595,3480,2026,2033,6774,405,3460,5211,5054,817,3458,2872,2597,2475,7428,4846,3091,8569,815,596,2321,4843,1027,112399,3099,5579,284,1536,7422,3479,7076,818,3162,5604,3098,5578,1977,5162,6199,5209,3570,4055,1956,8453,112398,5594,5163,2064,6198,7037,208,1950,51378,5970,1906,5290,5293,7010,7018,1978,6923,4790,5295,5605,6513,226,5296,3643,5230,35…
ko04961	Endocrine and other factor-regulated calcium reabsorption	5.80271e-06	-12.0572	47	45	0.009	5000	7255	160,56302,477,1785,2099,5567,1175,1173,480,2776,8766,161,5566,6546,490,5582,23236,481,5568,2778,5330,1213,3817,8218,7421,5745,5578,478,23439,486,482,163,5332,624,1212,476,3816,793,115,5579,112,26052,483,5331,1211
ko05418	Fluid shear stress and atherosclerosis	1.36073e-05	-11.2049	142	120	0.024	5000	7255	596,3554,406902,2950,808,7295,3690,4846,6612,3163,5327,2353,1535,3685,445,805,2952,7850,1536,2947,5607,7422,51806,59341,3162,6613,3320,71,7056,10365,8503,5590,7132,2817,5598,8517,90,9181,1514,51588,3725,5154,91860,1843,3326,4313,3458,3791,5562,5599,387082,221357,810,9817,25828,3383,4259,5880,2948,6385,3551,5296,5603,5600,858,2940,7341,6885,5175,4790,3552,1906,2946,5290,5293,5747,6347,5295,6382,11…
ko04722	Neurotrophin signaling pathway	1.6858e-05	-10.9907	119	102	0.0204	5000	7255	596,53358,9252,9261,10818,5894,808,3656,2885,815,4794,356,805,2932,399694,5607,673,51806,25759,5604,2889,818,5664,5595,4145,25970,8503,6654,5598,7161,3725,91860,6197,4215,817,2309,2549,5599,7189,468,10019,5580,8767,810,3265,397,5605,3551,5296,5603,5600,998,4793,4790,4893,5293,5290,11213,5170,5295,10603,5336,3667,5291,5609,5602,4792,5335,387,57498,5601,5781,3654,6300,4914,10782,6272,3845,163688,71…
ko04666	Fc gamma R-mediated phagocytosis	1.84189e-05	-10.9021	91	80	0.016	5000	7255	4067,3985,8395,1398,2213,1073,8398,5582,10163,382,8853,2209,10094,7409,5581,255189,56848,50807,5595,7410,27040,8503,6199,10093,10092,1399,4082,5879,4651,2212,5594,1785,1794,8612,23396,5580,2214,7408,100137049,10109,8394,208,6198,3984,5321,5295,10810,10095,8877,998,5293,5290,9846,3636,5579,5894,5296,8976,55616,5880,3635,5788,5337,3055,5604,2934,6850,5338,7454,5335,10552,274,10451,65108,5578,123745…
hsa04141	Protein processing in endoplasmic reticulum	1.88826e-05	-10.8773	166	138	0.0276	5000	7255	6396,23640,11253,7494,55666,4780,5609,5602,10952,10277,5601,80331,3312,10427,10294,821,10961,1409,51128,6747,267,10960,55768,91445,23480,51465,29927,55741,11231,6238,1650,440275,3310,7327,5886,22872,10802,85479,56681,581,23193,27102,3337,55968,4121,80700,91319,824,1603,1965,26270,6400,56893,55432,201595,7415,8720,55829,4217,6185,811,51360,9532,118424,22926,50613,5610,10970,27248,3306,6746,7323,65…
hsa04510	Focal adhesion	1.91526e-05	-10.8631	199	163	0.0326	5000	7255	394,2534,7059,3265,3675,3678,340156,7414,896,3673,5599,7408,3791,1284,29780,7058,9475,103910,1297,9564,5582,5154,3725,2317,3679,7409,5649,2909,71,3480,5595,8503,6654,5604,10398,25759,2889,3479,7422,1311,1277,5500,399694,3909,10451,673,2335,10627,3680,2932,3691,5578,3688,3685,10298,93408,595,3371,331,3695,10319,2885,3693,3690,7450,5501,5579,3914,2002,3696,5894,2321,53358,596,3655,1399,5156,329,665…
hsa04014	Ras signaling pathway	2.00821e-05	-10.8157	227	184	0.0368	5000	7255	91860,26291,5582,5566,26279,5319,5568,1942,255189,9771,10235,6654,5595,3265,2903,3791,2788,2783,2885,2250,27,11145,9462,8315,30814,51365,2260,5894,2002,5337,2114,2786,3479,25759,51806,399694,6237,5578,2247,805,2790,10298,1944,7535,1969,163688,3845,27040,5879,5156,8399,56924,1435,5908,1950,51378,4803,8822,5906,5155,5062,84647,1436,208,25780,5899,5869,9846,4893,5290,7010,998,5228,4763,8681,5605,532…
ko04662	B cell receptor signaling pathway	2.02005e-05	-10.8098	71	64	0.0128	5000	7255	5532,4773,27071,4775,930,5879,6655,5594,3265,208,5534,1380,5970,5530,5533,8517,4772,3725,4067,84433,2213,5595,7410,6654,8503,29760,3845,7409,8519,971,4792,10451,5604,10892,6850,5881,8915,5336,2353,4794,1147,2932,11025,5291,4793,4790,5293,5290,2885,4893,3636,933,25780,5295,695,975,974,5880,3635,5605,3551,5579,5894,5296
ko05211	Renal cell carcinoma	2.56238e-05	-10.572	65	59	0.0118	5000	7255	106821730,8503,6654,9978,5595,201163,3845,2033,2271,3725,7040,1398,7043,1387,208,5906,5155,5062,2549,56924,112398,8453,5908,405,5594,2034,3265,7042,7039,5879,6655,1399,9915,5605,6513,5296,112399,5894,4893,7428,5293,5290,2885,998,3091,6923,5295,369,4233,10298,5291,54583,6921,673,7422,2113,2889,5604,5781
ko01521	EGFR tyrosine kinase inhibitor resistance	3.39831e-05	-10.2896	79	70	0.014	5000	7255	5605,53358,596,5296,2263,5894,3569,5579,4893,3716,2885,5293,5290,4763,1978,5295,369,5336,4233,3084,5578,5291,2932,56034,2247,1977,2261,673,3717,399694,7422,5335,3479,598,25759,5604,5728,6714,8503,6654,6199,5159,10018,3480,5595,3570,3845,5582,5154,6194,9470,2065,581,3791,2064,208,6198,2309,1950,2475,5155,2549,6774,1956,5594,3265,7039,6655,558,5156
ko04390	Hippo signaling pathway	3.85879e-05	-10.1626	154	128	0.0256	5000	7255	896,3996,26524,80326,7478,7473,1742,29119,7475,5054,51176,4087,1857,55233,324,8324,6591,3993,7534,25937,8945,7476,81029,353500,7479,1740,122786,166824,3398,654,71,56288,7161,8994,7159,1454,5590,374,7471,5520,7005,23513,5500,7003,6934,10413,8312,2736,7855,2932,7480,10297,23418,7481,85407,595,10971,8313,23291,7482,3689,5501,50855,64398,8322,1496,7532,7042,1739,3397,1453,329,7531,7529,1490,658,27113…
ko05205	Proteoglycans in cancer	4.00509e-05	-10.1254	203	165	0.033	5000	7255	1839,6655,5879,5594,7042,2316,5567,8322,1956,2318,8321,208,60,6198,7057,4659,2064,4660,7040,1432,857,7157,8323,4478,4193,29102,6093,8826,3845,6548,23365,7477,287,2535,7410,6300,6714,1499,6199,51384,5781,5499,5335,54776,859,387,89780,967,3593,1026,960,5962,5291,286,5336,4233,6382,5328,5170,5747,369,7484,81578,5829,1655,1975,5295,998,4893,5293,5290,406991,6385,54361,858,5296,7448,5600,5603,3710,460…
ko04750	Inflammatory mediator regulation of TRP channels	4.17095e-05	-10.0848	97	84	0.0168	5000	7255	59341,5601,239,51806,5335,3553,5500,5499,818,109,3479,5330,5336,3708,5602,5578,5291,123745,3556,805,7442,113,5293,5606,5290,115,5734,5295,624,623,55515,815,5321,5332,3709,3554,8681,5331,808,3710,112,5296,5603,5600,5579,5501,5580,5567,5588,8605,810,2150,9311,8989,41,801,817,51393,4803,100137049,5029,5599,5582,162514,3269,40,8398,5566,111,1432,2776,91860,8503,4914,6300,196883,6714,3356,2778,255189,…
ko04015	Rap1 signaling pathway	4.77763e-05	-9.94898	210	170	0.034	5000	7255	2248,998,5228,4893,5293,5606,5290,7010,345456,5899,5332,3684,5295,2357,25780,5331,22808,5605,5880,2246,5296,5603,5600,3643,5335,387,285,2264,5330,5881,5898,8631,4233,8817,7424,2257,5291,26037,56034,999,5909,1969,2149,1944,1398,1432,111,84612,7410,27040,5159,5584,83593,3674,1499,6714,6300,3937,2533,23236,23566,3845,8823,163688,5028,4301,7094,5908,5900,1956,1435,5879,5217,1399,5156,5594,3397,60,208…
hsa04142	Lysosome	4.89644e-05	-9.92442	123	104	0.0208	5000	7255	10312,8120,58511,411,8905,1203,1200,26985,164,26088,1201,4891,54,23431,967,6609,9741,23659,8546,10947,2517,27074,1512,1519,4126,8763,6272,2581,138050,23163,4668,4125,1075,9583,1513,1510,10053,8722,5660,3074,1176,4669,1211,2799,162,51606,2990,1522,950,256471,23457,1212,6448,22901,2720,2760,410,4864,3373,9516,285362,8218,533,535,1520,9114,10239,8907,1213,7805,130340,2548,2629,1508,537,2717,23062,94…
hsa04216	Ferroptosis	5.86125e-05	-9.74456	40	38	0.0076	5000	7255	4891,10162,23516,440738,9474,2181,2512,7419,2879,7037,5094,7417,2730,2182,3162,51703,2937,1536,5621,2495,23657,5093,246,10533,2729,6303,84557,30061,8031,2180,81631,64116,1356,23305,6520,55240,7157,7018
hsa04520	Adherens junction	5.93318e-05	-9.73237	72	64	0.0128	5000	7255	6615,5795,81607,387,81,5787,7454,6934,5881,52,4233,6932,999,2241,6885,117178,998,10458,4008,5792,10810,8976,5880,9855,10580,2260,51701,3643,1956,7414,5879,1496,2534,87,29119,5594,60,51176,2064,4087,6591,1495,5818,8826,10163,7048,1387,7082,5770,1459,4088,5595,3480,1457,71,56288,7046,6714,1499,1500,5819,2033,7525,4301
hsa00564	Glycerophospholipid metabolism	6.69284e-05	-9.61189	95	82	0.0164	5000	7255	8605,8443,8612,1119,1608,8399,9162,162466,56994,56261,84803,55500,154141,23646,5130,84647,10162,1606,100137049,50487,5319,8398,26279,1609,23761,10555,54675,9663,23171,253558,160851,56894,79143,8760,55224,255189,3931,23659,57678,8525,129642,9468,43,5338,5320,10390,5833,2820,23175,254531,8526,10423,81579,64900,9791,64600,151056,9489,391013,137964,123745,122618,54947,11145,5321,81490,64850,56895,150…
ko05100	Bacterial invasion of epithelial cells	7.36432e-05	-9.51628	76	67	0.0134	5000	7255	5296,858,26052,1211,4735,53358,23607,8976,10095,1212,5295,5747,10801,5829,5290,5293,998,5291,124404,3688,999,2335,23176,10459,4233,81873,7454,2017,1213,25759,79658,23624,8218,387,55752,391,399694,10552,859,10094,1499,10093,6714,8503,71,1398,23157,10163,9564,857,1495,867,2549,1731,60,10109,3611,29119,1496,5879,1399,10092,63916,7414,3678,1785,55964
hsa04910	Insulin signaling pathway	7.57827e-05	-9.48764	138	115	0.023	5000	7255	801,6198,208,90673,5567,2645,5564,5594,1399,6655,6199,5584,2538,163688,2319,3845,2194,23265,89801,5770,8835,1398,6720,8651,5602,51763,5291,5261,3667,80201,5601,5499,5836,10580,5255,5605,7248,8660,5507,5296,6009,3643,3551,5105,5260,5290,5293,5577,4893,1978,57521,5295,10603,5792,369,5106,5170,2872,5140,2475,867,5599,5562,5313,3265,810,8503,6654,2308,5595,5565,32,5568,5590,3991,5566,6194,9470,9021,3…
ko04660	T cell receptor signaling pathway	8.38145e-05	-9.3869	103	88	0.0176	5000	7255	7535,4772,1432,916,919,4690,6300,940,106821730,27040,915,7410,1326,920,3937,3845,56924,4773,5594,1739,6655,4775,1493,5534,208,5133,5970,5062,4893,5290,5293,998,6885,4793,4790,5295,5170,5605,5788,5600,5603,5296,3551,387,10125,3558,5601,4792,5335,10892,917,1147,3565,5609,5291,3932,3725,8517,5533,5530,84433,6654,8503,1437,5595,7409,8440,5588,5532,3265,2534,9020,3458,867,9402,959,3567,2885,5894,10451…
ko05213	Endometrial cancer	9.17275e-05	-9.29669	50	46	0.0092	5000	7255	1496,29119,5594,3611,3265,6655,1956,1950,1495,2064,51176,842,2309,324,208,7157,3845,6654,8503,1499,5595,6934,5604,5728,673,999,2932,5291,10297,6932,8312,5295,369,595,5170,4292,5293,2885,5290,4893,5894,5296,2002,5605,8313,4609
ko04120	Ubiquitin mediated proteolysis	9.25585e-05	-9.28767	137	114	0.0228	5000	7255	10055,7326,9886,8916,4734,8697,10401,29882,23624,22954,57448,26091,6500,7320,7323,672,3093,7328,7428,11065,9820,1643,7332,7321,378884,92912,331,140739,23291,7329,6502,83737,7322,23221,9320,51366,25898,991,84447,9817,51343,9063,867,55284,7189,8945,29945,51588,6477,9021,9039,4591,8454,9978,57154,51434,51619,7317,51529,54926,51433,8924,64326,246184,330,8065,10277,27339,23327,55236,9246,55070,10393,8…
hsa04110	Cell cycle	9.83143e-05	-9.22734	124	104	0.0208	5000	7255	545,1027,890,6502,4174,8318,9232,7465,595,701,10971,699,4616,1874,6500,2932,8555,10274,5934,23594,3065,10735,8556,8697,29882,3066,994,2033,246184,898,9126,9133,51433,51434,51529,8454,9978,1387,9088,29945,7534,9700,1111,7709,10926,7029,4087,51343,8243,991,5591,896,1021,5001,4171,5885,983,4999,4609,5347,1871,1022,1031,8379,4172,5933,64682,1647,11200,1026,1030,4176,996,1870,10459,4998,891,10393,8317…
ko04137	Mitophagy - animal	0.000103299	-9.17788	65	58	0.0116	5000	7255	5601,139341,4077,7942,598,9958,10370,11337,285973,65018,8878,5602,23786,6237,9451,10241,3091,192111,9101,79065,4893,8408,64786,55626,22800,4286,9927,54543,22808,51024,7879,664,665,55288,3265,2309,1869,8678,9474,468,5599,5970,55669,7157,3725,6667,29110,11345,89941,7030,1459,1457,6714,3845,23710,7314,8887,10133
hsa04068	FoxO signaling pathway	0.000108446	-9.12926	132	110	0.022	5000	7255	894,1950,7874,208,664,7042,10733,5564,5594,6655,4303,1956,2538,3845,7046,6300,604,1017,1432,7043,7040,4088,11345,7048,4193,116986,5602,5291,1647,1026,80854,3667,1030,1147,891,102800317,6789,5728,5601,1901,23411,3643,5296,51701,5600,5603,5105,3551,3569,8698,5347,5605,8660,5295,9454,369,5170,5106,100533105,5293,5290,4893,5599,5562,4087,2309,3265,6648,6774,10110,9133,2033,10769,1454,23710,6654,8503,…
hsa04670	Leukocyte transendothelial migration	0.00013255	-8.92855	114	96	0.0192	5000	7255	5600,5603,5296,5880,5747,5829,3684,26285,5295,24146,998,5175,49861,5290,5293,100506658,7294,5291,5336,81,5781,5335,387,1003,4301,4633,7410,1366,83593,1499,6300,137075,1432,1365,4478,6093,1495,5906,60,4688,7412,399,5879,29895,100132463,1496,87,50848,5908,7430,3689,5579,7852,10411,9073,5010,9076,23562,3683,10627,3688,5578,1535,7070,93408,10398,53842,9071,1536,6494,10451,7409,1500,2909,71,2770,2773,…
ko05214	Glioma	0.000134821	-8.91156	64	57	0.0114	5000	7255	6655,5156,810,3265,5594,7039,1956,5155,1950,2475,208,817,801,1869,91860,7157,4193,5154,5582,3845,163688,5159,3480,5595,8503,6654,25759,5728,5604,3479,818,399694,5335,673,51806,805,1026,5291,5578,5336,1870,595,1871,815,369,5295,4893,5293,2885,5290,1021,5579,5296,5894,808,53358,5605
ko05212	Pancreatic cancer	0.000134821	-8.91156	64	57	0.0114	5000	7255	8517,7157,7043,4088,7040,7048,8503,7046,5595,3845,5900,6774,1956,5594,7042,7039,5879,4087,842,2064,208,6772,1869,1950,5970,5599,3716,5293,5290,998,4790,5295,595,5899,1871,369,5337,5880,5888,5296,5894,9459,3551,1021,673,675,5601,7422,5881,598,5898,5604,1147,10928,1870,5291,5602
ko04370	VEGF signaling pathway	0.00013635	-8.90028	59	53	0.0106	5000	7255	7422,5335,5604,25759,5881,5336,5291,123745,5578,998,8877,5293,5290,4846,4893,5829,3315,5747,5321,5295,9261,5880,8681,5605,5579,7867,5894,5296,5600,5603,8605,4773,5532,5879,3265,5594,208,5534,3791,842,100137049,5533,5530,5582,1432,5595,9047,8503,6714,6300,3845,255189,56848
hsa05215	Prostate cancer	0.000150839	-8.7993	87	75	0.015	5000	7255	2932,56034,5291,1026,6932,1147,1870,4824,3479,6934,5604,5728,673,4792,1027,2950,2263,5894,2260,5296,3551,3645,5605,596,10488,5295,369,5170,1871,595,2885,5293,5290,4893,4790,5970,2475,1950,1385,90993,468,5155,2064,51176,842,1869,208,7039,5594,3265,5156,9134,6655,1956,2033,3845,84699,898,6654,8503,2308,1499,3480,5595,3320,5159,9586,1017,1387,3326,64764,5154,4193,7157,8517
ko04150	mTOR signaling pathway	0.000152459	-8.78862	151	124	0.0248	5000	7255	7248,55615,5605,245973,3643,6009,64223,5296,54361,3551,5293,5290,4893,57600,8408,1978,57521,5295,1975,7484,5170,1147,6396,23175,2887,9894,54468,8131,5291,3667,89780,387,79726,389541,5728,6199,51384,2535,1856,7477,3845,92335,8323,253260,208,6198,8321,6195,8322,5594,9550,6196,6655,84335,6446,523,51256,7482,153129,81617,10542,5894,6502,5579,51606,7481,6794,8140,2885,55004,529,526,10670,528,7855,5454…
hsa04664	Fc epsilon RI signaling pathway	0.000167853	-8.69242	68	60	0.012	5000	7255	5578,5609,123745,5291,5602,5336,3565,5604,5881,6850,5335,3596,5601,10451,3562,5296,5603,5600,5894,5605,8681,695,5880,3635,5170,5321,5295,4893,9846,3567,5606,5293,5290,2885,5599,100137049,2206,208,5879,6655,5594,3265,2534,8605,240,7409,3937,3845,2207,255189,1437,27040,7410,5595,6300,6654,8503,4067,241,1432
hsa04919	Thyroid hormone signaling pathway	0.000212433	-8.45689	116	97	0.0194	5000	7255	90390,25942,2099,1827,3265,477,842,480,2475,8841,5582,29079,5566,89869,1387,8503,2308,7068,71,5595,5568,2033,113026,9862,3066,4854,5604,9968,488,23439,3685,3065,478,2932,5578,3690,3091,8648,10025,476,486,595,482,9969,483,5894,5579,5567,5214,2648,84812,5594,7067,6772,208,60,6567,5208,1735,8850,4193,7157,1733,1499,6714,3845,6548,23236,481,4851,5335,9611,5469,5333,5330,5350,8202,23389,5336,5291,9440…
ko04010	MAPK signaling pathway	0.000218012	-8.43096	255	201	0.0402	5000	7255	8681,5605,6722,4609,5603,4893,5606,5495,998,4763,3552,25780,3315,1147,59283,4296,8817,123745,3164,5922,2257,59284,4791,1647,5601,929,5881,776,6789,2264,6300,4208,7046,1326,3845,5971,4217,7157,8986,7043,7048,5534,3727,208,1950,51347,8822,4803,5906,5155,5062,5908,5879,4775,5156,1399,3554,9261,5894,2260,2002,2885,2250,8911,4616,8569,9344,2353,784,6237,5578,2247,8913,8649,10235,6654,1846,2122,5595,55…
hsa04931	Insulin resistance	0.000234252	-8.35911	107	90	0.018	5000	7255	8660,6513,5105,3551,8473,3569,5507,3643,5296,4790,5465,5293,5290,5170,5106,10488,5295,5792,6720,3667,5602,5291,9945,4792,5601,5728,5781,5836,5499,10062,9586,6199,28965,2538,10724,11000,57761,64764,5770,208,6198,5970,6195,11001,1385,90673,5524,5564,6196,6945,5501,5579,57818,2673,1374,5571,10999,4846,5834,5837,200186,92579,10998,2932,79660,6514,5500,22877,133522,6517,376497,32,5565,8503,2308,5590,8…
hsa05220	Chronic myeloid leukemia	0.000258516	-8.26055	71	62	0.0124	5000	7255	3551,1021,1027,5894,5296,53358,4609,5605,369,1871,595,5295,4790,5290,5293,2885,4893,9846,1026,5291,1870,3065,1147,5604,5781,23624,25759,598,4792,399694,3066,673,3845,5595,2122,8503,7046,6654,7048,6776,4088,7040,861,7043,1398,1488,7157,8517,4193,5970,867,1869,208,1487,25,1399,6655,7042,6777,5594,3265,613
hsa04611	Platelet activation	0.000281696	-8.17468	123	102	0.0204	5000	7255	112,7450,5501,51206,695,3709,5742,10672,4846,113,3690,2266,115,3688,10627,5294,3708,9002,109,1277,5500,255189,2909,5568,9138,5590,8503,2773,2770,83706,196883,10235,71,5595,2778,103910,2776,4067,9475,6916,5566,7408,100137049,2534,2771,340156,3673,3710,5600,5296,5603,5739,8681,5331,5295,84876,5332,5321,5293,2243,5290,123745,5291,8773,5336,5499,6850,5330,10125,387,85366,5028,23365,5023,2207,23236,28…
hsa05131	Shigellosis	0.000359411	-7.93105	65	57	0.0114	5000	7255	23291,7322,5600,5603,3551,8976,10095,10392,345456,4790,4793,998,5602,960,3688,1147,81873,10459,2017,7454,5601,10552,4792,391,64127,10094,6300,10093,6714,71,5595,5216,1398,1432,9475,10163,6093,3576,8517,102724594,5970,5599,8945,1729,9474,25,10109,60,5594,5217,10092,1399,5879,7414,8767,63916,3678
hsa04380	Osteoclast differentiation	0.000360522	-7.92796	130	107	0.0214	5000	7255	7297,1147,8651,5336,5602,5291,5609,4791,54,8878,5601,3553,4792,4982,6850,8061,799,5603,5600,5296,3551,5290,2354,5293,3716,10379,9846,3552,4790,6885,4286,5295,5468,5534,1436,1513,4688,6772,3727,208,5970,140885,1385,8792,1435,4773,7042,2212,5594,5879,7046,6300,6773,3937,5971,2215,3454,4772,6688,1432,7040,2213,7048,2274,7006,1535,2353,11025,9103,2355,1536,126014,5604,695,3554,10454,2885,3690,54209,9…
ko04210	Apoptosis	0.000373048	-7.8938	138	113	0.0226	5000	7255	4170,841,330,7846,5601,4792,5366,4001,1147,8717,5291,5602,1647,4893,5293,5290,4790,4000,5295,5170,5605,5783,84790,5296,3710,3551,3562,8772,317,1676,824,55367,1965,5594,6709,329,5414,581,10376,208,60,1513,27113,5970,112714,4803,8722,4217,7157,6708,84823,1075,7277,4914,1512,8795,1519,332,8793,3845,79861,1520,598,56616,5604,356,2353,3708,1522,9451,4616,331,3709,596,578,5894,823,8797,9131,143,843,326…
hsa01522	Endocrine resistance	0.000389231	-7.85134	96	81	0.0162	5000	7255	6199,6654,8503,196883,6714,6300,3480,5595,2778,182,5568,3845,6667,3725,4193,7157,5566,4313,111,1432,2064,581,1869,6198,208,2475,5599,1956,5567,2099,3265,5594,6655,1839,5605,596,53358,112,5894,1027,638,5603,5296,5600,5293,2885,5290,113,115,4893,1031,5295,2852,2100,369,5747,1871,595,10683,8647,54567,1870,2353,5602,5291,1026,4851,5601,673,399694,9611,5469,3479,109,4854,5604,25759,3714,8202,1565,10498
hsa05231	Choline metabolism in cancer	0.000510017	-7.58107	99	83	0.0166	5000	7255	9468,5601,8525,126969,5335,7454,5881,5338,5604,8526,2353,5291,123745,5578,5602,56034,4893,5290,2885,5293,3091,1978,10810,5295,5321,5170,5337,5605,8681,7248,5880,8527,8976,5296,6009,5894,10434,5579,56994,5900,9162,1956,1608,8612,1119,23396,8605,3265,5594,6655,5879,204962,5156,56261,23446,6198,208,8394,5130,1950,100137049,1606,2475,5155,5599,6583,6580,3725,6667,5154,5582,1609,10163,8395,6199,8503,6…
ko05231	Choline metabolism in cancer	0.000510017	-7.58107	99	83	0.0166	5000	7255	5594,3265,204962,5879,6655,5156,56261,9162,5900,56994,1956,1119,1608,23396,8612,8605,1606,1950,100137049,2475,5155,6583,6580,5599,23446,8394,208,6198,5130,8395,10163,1609,5582,6667,3725,5154,255189,57153,160851,3845,6654,8503,6199,5159,5595,5338,5881,7454,5604,8525,9468,5601,5335,126969,5578,123745,5291,56034,5602,8526,2353,10810,5295,5170,5321,4893,2885,5293,5290,3091,1978,6009,5296,5894,10434,5…
hsa04270	Vascular smooth muscle contraction	0.000900875	-7.01214	121	99	0.0198	5000	7255	72,5578,805,3708,2768,109,3778,10398,5604,673,51806,5500,5894,112,9826,808,30814,5579,5501,3709,10672,140465,10268,113,115,10267,100137049,146,157855,4637,27345,810,340156,5580,5588,255189,5581,5568,135,9138,800,196883,5595,2778,27094,10335,2776,10266,91860,9475,5582,136,5319,5566,26279,391013,94274,123745,64600,81579,5320,5499,776,5330,387,54776,3710,4882,5739,5605,8681,5331,5322,369,2767,5321,5…
ko04114	Oocyte meiosis	0.00108938	-6.82214	124	101	0.0202	5000	7255	64506,80315,7534,9700,8945,5529,817,245711,810,8243,991,5532,246184,898,9126,5528,5568,9133,51433,388333,3480,5595,51434,51529,5525,9978,8454,196883,6197,91860,89869,9088,5526,5566,5533,5530,29945,151648,805,6500,3708,5604,8697,818,3479,29882,109,5500,51806,5501,112,23291,808,100996746,9232,3709,22849,441272,10971,815,699,9985,113,115,132864,6195,801,5534,7531,7529,9134,7532,6196,5594,10734,5527,…
ko00592	alpha-Linolenic acid metabolism	0.00109935	-6.81304	25	24	0.0048	5000	7255	5321,30,26279,8398,11145,5319,30814,255189,51,5322,8681,8310,8605,8399,151056,81579,64600,9415,100137049,50487,123745,391013,5320,84647
hsa05210	Colorectal cancer	0.00122881	-6.70171	60	52	0.0104	5000	7255	332,3845,7046,8503,1499,5595,7043,7040,4088,7048,3725,7157,5599,54205,51176,581,4087,842,324,208,7042,5594,5879,5900,5894,5296,5880,8313,596,4609,5295,369,595,4292,5290,5293,2956,2932,5602,5291,10297,6932,8312,26060,2353,5881,6934,5604,5601,387,673,4436
hsa05219	Bladder cancer	0.00122928	-6.70133	41	37	0.0074	5000	7255	7380,3576,7157,4193,4893,369,23604,1871,595,1613,4313,9252,5595,1890,4609,6714,5605,3845,5894,7422,1956,673,2261,5604,1839,4312,3265,1612,5594,1869,1870,7057,2064,11186,1026,999,1950
hsa04310	Wnt signaling pathway	0.00127741	-6.66292	143	115	0.023	5000	7255	2033,1454,7471,5568,1457,8454,4041,9978,8607,1387,9475,6477,7479,5530,5533,23002,5566,5582,3725,81029,6907,5599,7476,8945,324,8324,817,51176,56998,1487,147111,1857,7475,4040,7473,5532,144165,896,7478,80326,57216,5579,7482,59343,23291,8313,25805,815,595,166336,85407,7481,10297,2932,6500,5578,7480,64840,5467,8312,7855,818,6934,81839,122011,23236,7477,1856,2535,10023,51384,1499,1452,27130,1459,1488,…
hsa04012	ErbB signaling pathway	0.00129643	-6.64814	86	72	0.0144	5000	7255	399694,5335,673,5601,23624,25759,5604,818,5336,10298,3084,1026,5578,5609,5291,2932,5602,27,1978,4893,5293,5290,2885,815,5747,369,5295,53358,4609,5605,2002,5579,5296,1027,5894,8440,2069,56924,1956,1839,145957,6655,1399,5594,3265,6777,7039,817,208,6198,25,2064,2549,5062,5599,1950,2475,867,5582,3725,2065,4690,6776,1398,5595,6714,106821730,8503,6654,6199,3845,374
ko05132	Salmonella infection	0.00129643	-6.64814	86	72	0.0144	5000	7255	7879,3606,2316,5594,5585,3460,1783,5217,10092,3831,5879,4627,2919,3458,10109,60,5586,5970,2318,5599,10163,3725,6093,2317,3576,147700,5216,4628,1432,89953,9475,7082,79784,6300,3459,10093,71,83547,5595,1781,1437,3929,10094,929,5601,29941,3553,10552,51143,391,7454,1778,81873,2353,2921,5602,2920,3552,4790,998,10095,345456,64837,8976,23207,4615,7100,4843,5600,5603,79659,3569
ko04012	ErbB signaling pathway	0.00129643	-6.64814	86	72	0.0144	5000	7255	2064,25,208,817,6198,867,2475,1950,5062,5599,2549,1956,56924,8440,2069,6777,7039,5594,3265,1399,1839,6655,145957,6654,8503,6199,106821730,6714,5595,3845,374,5582,3725,1398,4690,6776,2065,10298,3084,5336,2932,5602,5578,5291,5609,1026,5601,673,5335,399694,818,5604,23624,25759,5605,53358,4609,1027,5894,5296,5579,2002,2885,5290,5293,4893,1978,27,5295,369,815,5747
ko05130	Pathogenic Escherichia coli infection	0.00136025	-6.60009	55	48	0.0096	5000	7255	347733,7430,7100,10383,84790,8976,10971,10095,9076,998,100506658,999,3688,5578,81873,23643,7280,10381,7454,10382,2017,3875,79861,10552,7846,929,387,10094,71,1499,10093,7277,4690,9475,9181,6093,7534,84617,112714,81027,10109,60,4691,25,10376,10092,2534,8440
hsa05221	Acute myeloid leukemia	0.00136025	-6.60009	55	48	0.0096	5000	7255	6932,1050,5291,5467,1147,5604,6934,5292,673,3551,5296,5894,4609,5605,2322,595,369,5295,4790,1978,4893,5293,5290,2885,5914,5970,2475,208,6198,11040,51176,6655,5371,5594,3265,6777,7704,6774,3845,5595,8503,6654,6199,3728,6776,861,8517,6688
hsa05130	Pathogenic Escherichia coli infection	0.00136025	-6.60009	55	48	0.0096	5000	7255	81873,23643,7280,3688,5578,999,10552,3875,79861,387,7846,929,10381,7454,10382,2017,10383,84790,8976,7430,347733,7100,998,100506658,10971,9076,10095,60,4691,10109,25,10376,84617,7534,81027,112714,8440,10092,2534,71,10093,1499,7277,10094,9181,6093,9475,4690
ko05222	Small cell lung cancer	0.00195234	-6.23873	84	70	0.014	5000	7255	3551,6256,1021,3914,1027,6502,4843,9618,5296,1163,596,4609,3911,3655,1871,595,5747,5295,331,3912,4790,10319,6258,5293,5290,2335,1030,5291,3688,1870,3685,1147,5728,3918,598,3913,3910,4792,330,3909,3915,898,2272,7188,3674,7185,8503,1017,7157,8517,7186,5915,1288,7189,54205,5970,4149,1869,208,9063,1284,842,9134,329,22798,3675,1282,317,7187,3673
ko05223	Non-small cell lung cancer	0.00197878	-6.22527	58	50	0.01	5000	7255	1950,208,2309,1869,842,2064,6655,5594,3265,6777,7039,6774,1956,3845,2272,27436,83593,5595,8503,6654,6776,7157,5915,5582,5578,5291,5336,1870,11186,5604,6789,5335,673,3718,6256,5579,1021,5296,5894,5605,1871,5170,595,369,5295,4893,6258,5290,2885,5293
hsa05224	Breast cancer	0.0020593	-6.18539	144	115	0.023	5000	7255	6655,5594,1956,8322,8822,8321,1950,1869,6198,208,2064,1452,7157,8323,3845,8823,7477,2535,1856,51384,6199,10023,1499,26508,5728,8202,4851,89780,23401,1026,2257,23462,6932,4791,23493,5291,8817,1870,7484,369,1871,10683,5295,2248,5293,5290,4893,1021,54361,5296,2246,4609,5605,7475,26281,4040,3265,7473,2099,80326,7478,8074,7476,2475,8324,324,51176,1857,26291,7479,6667,3725,81029,3280,7471,182,3480,5595…
ko04912	GnRH signaling pathway	0.00208085	-6.17498	92	76	0.0152	5000	7255	91860,4313,111,2776,1432,5566,3725,2185,3845,23236,255189,5598,5568,163688,5595,2778,6654,196883,6714,6300,810,6655,1839,3265,5594,8605,4216,1956,5567,5580,468,5599,100137049,801,4215,817,2767,2797,5321,5332,815,998,2885,113,5606,115,4893,5579,2002,112,5894,3710,808,4323,5600,5603,5331,3709,5605,8681,5337,5604,5330,818,776,109,5338,2796,5601,51806,805,5602,123745,5609,5578,3708
ko05203	Viral carcinogenesis	0.00216028	-6.13752	201	157	0.0314	5000	7255	581,7529,7531,7419,7874,1385,55869,5970,8359,894,3572,5567,4055,7187,1960,387332,8362,1233,8347,2648,5594,87,1739,1108,7532,8344,5879,9134,6714,5700,718,9586,85236,1959,8366,3249,79885,27044,3845,4193,5902,8850,8363,8360,10014,8368,7157,7533,8365,1017,10013,64764,51564,6776,8717,85477,5291,5922,4791,1030,1026,6672,841,387,4792,2957,9734,22938,6850,81,5366,2934,6722,983,5296,3718,7337,1021,5933,37…
hsa04668	TNF signaling pathway	0.00220211	-6.11834	108	88	0.0176	5000	7255	2921,2353,5604,11035,83737,6364,9252,10454,192111,3976,2920,7133,8737,5599,468,8837,90993,6374,9020,23118,257397,843,3383,7128,197259,182,7132,7188,84699,8503,3726,7185,5595,10059,1437,9021,602,3725,7186,8517,5602,5609,5291,7424,1147,8717,5601,330,841,4792,3553,4323,5600,5603,5296,8772,3551,3569,6352,5295,10488,6347,5293,5290,5606,8809,1906,4790,1051,6885,5970,1385,2919,7412,208,9530,5594,329,143…
hsa05166	HTLV-I infection	0.00237984	-6.04072	256	197	0.0394	5000	7255	467,29882,598,2005,7850,7480,115,9519,200186,701,22800,7482,56655,3689,7478,896,7473,6777,7417,7475,1857,4215,8324,7476,5599,3932,466,3601,3725,5154,5533,8517,1387,196883,8503,1437,51529,51434,51433,7132,7471,246184,89780,3558,4792,23373,6929,2113,821,917,2224,10393,4603,1870,7514,5291,996,4605,11200,1026,3716,5425,64682,5293,94241,4790,3561,1031,5423,5295,292,7484,5426,22808,5296,3718,3551,54361…
ko04146	Peroxisome	0.00238834	-6.03716	83	69	0.0138	5000	7255	5192,283927,2180,1610,55670,1384,51268,10455,23305,728635,570,2053,6647,51,5191,5190,1891,2182,3295,5052,8443,5195,8504,215,6648,9409,8799,11001,25824,4598,5189,2181,54677,10654,390916,30,23600,4358,84769,3417,7498,3155,92960,84188,4843,8309,5824,847,8310,55711,6342,11264,5828,10005,54363,5825,373156,51703,8800,3418,55825,5830,26063,5264,5826,23417,10901,10478,8540
ko00280	Valine, leucine and isoleucine degradation	0.00245701	-6.00881	48	42	0.0084	5000	7255	594,1738,39,223,593,30,10449,4594,549,5096,3032,316,501,587,34,3155,217,5095,64064,56922,64087,11112,5019,3157,27034,3033,3030,18,586,259307,3712,38,219,4329,3028,1629,1892,36,197322,84693,65985,26275
hsa05160	Hepatitis C	0.00253501	-5.97756	131	105	0.021	5000	7255	5291,5602,1026,1147,7297,8717,4938,949,5519,5601,4792,5600,5296,5603,3551,6256,975,5516,5518,5295,26285,4939,5170,369,3716,4893,10379,3646,5465,100506658,440275,5293,5290,439996,24146,5515,4790,49861,8554,1950,5970,27102,55844,208,6772,5594,100132463,1965,6655,10197,9641,7187,1956,3845,6300,137075,10062,1366,6773,1432,29110,23586,3949,3434,3576,7157,1365,3454,3659,2932,23562,148022,5610,9071,5384…
ko05230	Central carbon metabolism in cancer	0.00297168	-5.81863	65	55	0.011	5000	7255	5296,5894,2263,2260,2744,441531,3099,5605,6513,6510,4609,5295,9997,2322,27165,4893,5223,5293,8140,5290,3091,3417,3098,5291,80201,4233,5604,5728,2261,6514,3845,5213,4914,8503,5159,57103,5595,3101,5162,9123,3939,7157,2475,51548,2064,208,5594,3265,2645,5211,5163,5156,5315,1956,5214
M00130	Inositol phosphate metabolism, PI=> PIP2 => Ins(1,4,5)P3 => Ins(1,3,4,5)P4	0.00299936	-5.80936	22	21	0.0042	5000	7255	138429,5297,23236,5331,5336,8394,84812,55361,8395,89869,3706,5333,5330,55300,5332,3707,80271,113026,5335,23396,5298
ko04916	Melanogenesis	0.00375858	-5.58371	101	82	0.0164	5000	7255	89780,51806,818,6934,109,5330,5604,7855,2932,7480,5578,805,6932,113,7481,115,1906,4893,1638,10488,4286,434,7484,5332,815,5443,5605,5331,5894,112,7482,808,54361,5579,8322,5567,7478,80326,4157,7473,3265,2771,5594,810,7475,51176,1857,8324,801,817,8321,1385,90993,7476,5582,81029,8323,7479,5566,111,2776,1387,91860,64764,51384,2770,2773,1499,196883,5595,2778,2535,1856,5568,7477,7306,163688,84699,3845,2…
hsa00270	Cysteine and methionine metabolism	0.00514839	-5.26907	45	39	0.0078	5000	7255	84245,191,635,259307,4191,58478,262,4507,6723,1786,4144,10768,4548,10993,113675,1788,2730,3945,55256,2937,3948,586,23382,102724560,160287,92483,4143,6611,2806,2729,7263,1789,1491,875,2805,3939,587,4190,27430
hsa04371	Apelin signaling pathway	0.00523331	-5.25271	138	109	0.0218	5000	7255	23710,5568,5581,182,5565,5595,196883,2773,10365,2770,91860,55811,2776,6194,5566,3991,5562,2475,5140,4087,5054,810,2771,3265,4207,340156,4843,808,112,5894,2786,3709,595,2783,22800,2791,5327,10672,2788,8877,5571,115,4846,113,9759,805,187,6237,30849,5294,3708,11337,2793,2790,3714,4854,5604,2782,109,51806,23236,4205,4635,3845,6548,163688,56848,6543,85366,4633,7046,4208,94235,4638,6199,11345,4088,111,…
hsa04933	AGE-RAGE signaling pathway in diabetic complications	0.00533957	-5.23261	99	80	0.016	5000	7255	5054,1729,4087,1284,581,6772,7412,208,5970,1958,5599,6774,5580,1282,84812,6777,7042,3265,3383,5594,5879,7056,7046,8503,6300,2308,5595,5581,5590,3845,23236,3725,1288,3576,4772,4313,4088,7043,7040,1432,6776,2152,7048,7424,5336,5602,5291,5578,2335,5601,113026,5292,7422,5335,1277,3717,1536,3553,5330,5333,596,5331,1027,5600,5296,5603,5579,3569,5290,5293,4846,1906,4893,3552,4790,998,5295,6347,5332,595
ko01200	Carbon metabolism	0.00599983	-5.11602	114	91	0.0182	5000	7255	4524,5096,4594,5631,4190,5162,1738,6472,5095,1431,729020,7167,230,221823,5214,5091,26227,4199,2645,50,113675,6470,1892,84693,9563,132158,4191,8802,5223,9104,6888,6392,229,226,6391,441531,5226,3419,5230,54363,8803,10993,6390,29968,5723,48,2746,3418,80201,5232,4329,26007,414328,2023,2805,2098,2271,3101,39,55902,1743,128,2806,5213,34,2026,2875,283871,5313,5315,84706,5211,3420,25796,7086,1737,2597,38…
ko05016	Huntington's disease	0.00625389	-5.07455	193	149	0.0298	5000	7255	54205,146754,90993,4694,7802,513,515,4719,4712,440567,842,4697,246721,10476,1327,160,1767,7052,1742,7417,1337,6874,516,25942,6648,4715,518,84699,2033,201625,2902,4713,4710,1340,100532726,506,509,1346,2876,83544,1387,64446,548644,2776,127602,6667,4707,7381,539,3708,3065,9001,4724,5437,5441,1213,3066,5434,8218,10540,7386,3092,126328,1211,54539,163,7385,1212,23186,51164,498,7388,9519,517,9167,5978,5…
ko00620	Pyruvate metabolism	0.00738448	-4.90837	39	34	0.0068	5000	7255	9380,3948,5091,5313,4199,160287,5315,3945,98,1737,97,134526,31,38,219,4191,197257,4190,501,2271,3939,1738,5106,55902,39,5162,223,2739,10873,32,3029,5105,92483,217
hsa04920	Adipocytokine signaling pathway	0.00741815	-4.90383	69	57	0.0114	5000	7255	51094,8660,6513,5443,6256,3551,5105,57818,1374,4793,4790,79602,5571,6794,6258,5465,5106,181,92579,1147,8717,4794,3667,5602,3717,4792,5601,51703,5781,6517,32,5565,81616,126129,23205,2538,7132,7186,8517,3952,23305,9021,2180,208,2181,5599,5562,2475,9370,7133,5970,5588,10645,6774,3953,2182,5564
ko04115	p53 signaling pathway	0.00741815	-4.90383	69	57	0.0114	5000	7255	4193,55240,637,7157,1017,6477,3486,8795,9133,7161,51512,898,64326,317,83667,896,55367,2810,9540,25898,9538,9134,842,3732,581,5054,27113,4194,7057,894,54205,143686,8493,1111,64065,1643,64393,5268,900,4616,595,983,545,1021,841,92344,27244,3479,51246,5728,5366,901,891,1026,6241,1647,11200
ko04920	Adipocytokine signaling pathway	0.00741815	-4.90383	69	57	0.0114	5000	7255	23305,3952,8517,7186,2180,9021,81616,5565,32,23205,2538,7132,126129,6774,3953,5588,10645,5564,2182,2181,208,5970,7133,9370,2475,5599,5562,5465,6258,6794,4790,4793,5571,79602,181,92579,5106,5443,6513,8660,51094,1374,3551,5105,6256,57818,5601,51703,4792,3717,5781,6517,8717,4794,1147,5602,3667
ko01524	Platinum drug resistance	0.0075524	-4.88589	73	60	0.012	5000	7255	2941,841,1317,330,2947,5980,4436,9446,5429,598,5366,4258,356,672,5291,2952,2949,1026,2946,2956,5293,5290,538,331,5295,4292,5170,596,4259,7507,5296,578,2940,2950,2948,8772,317,5594,221357,329,842,7155,581,2064,208,27113,7153,2067,54205,540,653689,4193,4217,637,7157,8503,5595,1244,119391,332
M00684	JAK-STAT signaling	0.00805309	-4.8217	19	18	0.0036	5000	7255	6772,8651,6773,6778,7297,3718,9655,6775,30837,9306,1154,3717,6774,3716,6776,6777,9021,8835
ko04130	SNARE interactions in vesicular transport	0.00816413	-4.808	34	30	0.006	5000	7255	9342,6810,415117,2054,6843,6809,8676,10791,662,10282,10228,8673,10490,9341,6804,8675,10652,55014,8773,55850,8674,8677,9527,8417,9570,53407,6811,112755,9554,6844
ko05216	Thyroid cancer	0.0087492	-4.73879	29	26	0.0052	5000	7255	8030,51176,999,6932,673,5594,6934,3265,5604,1499,5605,4914,4609,5595,7849,10342,3845,6256,4893,7170,6258,7157,7175,8031,595,5468
hsa04932	Non-alcoholic fatty liver disease (NAFLD)	0.009452	-4.66153	149	116	0.0232	5000	7255	5465,4728,5290,5293,4790,3552,998,4720,5295,84701,6392,4725,6391,8660,51094,3643,5296,3551,6256,3569,5601,841,4731,4722,3553,4729,51079,6390,29796,7384,7494,6720,4296,5602,5291,374291,1050,3667,4217,3576,9377,7040,4698,1350,10062,4696,4702,3570,4709,4714,4706,4717,1965,5564,1347,1329,1351,10975,5879,581,56901,208,4705,1339,125965,5970,55967,9167,7388,9451,5571,79602,7385,54539,6945,83737,126328,7…
ko04922	Glucagon signaling pathway	0.0101045	-4.59478	103	82	0.0164	5000	7255	57818,5105,441531,92483,150094,1374,3710,808,3276,23411,5331,6513,3709,5255,5106,815,5332,200186,92579,5837,10488,5571,102724428,5223,5834,5260,5465,805,5261,31,3708,5836,5330,818,5257,6514,57223,51806,160287,126129,23236,84699,2033,5568,163688,23235,2538,9586,2778,32,5565,2308,64764,91860,5162,1387,2776,5566,5533,5530,2642,3939,5562,468,5531,90993,1385,55671,5140,208,817,801,5534,5315,810,3945,5…
hsa01230	Biosynthesis of amino acids	0.0110377	-4.50644	75	61	0.0122	5000	7255	586,5723,10993,8277,29968,48,445,3418,22934,5232,3417,5223,27430,501,5831,435,2752,29920,6888,226,5832,229,441531,5230,3419,5214,5091,5313,26227,102724560,4548,4144,5315,84706,50,113675,5211,3420,65263,7086,6470,2597,2023,95,2805,5631,587,1491,875,2806,6472,1431,5213,2026,2875,729020,7167,230,384,221823,4143
hsa04971	Gastric acid secretion	0.0110377	-4.50644	75	61	0.0122	5000	7255	495,51806,6750,5330,3773,109,818,3708,887,478,23439,3776,805,5578,115,113,482,815,5332,6752,476,3772,483,5331,9992,3709,7430,5579,112,808,3710,5567,6522,340156,810,477,2771,60,480,817,801,5566,2520,91807,3784,5582,91860,2776,111,2778,196883,4638,2770,2773,3766,481,23236,6548,5568,163688,85366
hsa05169	Epstein-Barr virus infection	0.0110492	-4.5054	203	155	0.031	5000	7255	9020,246721,3516,3458,23118,26993,8737,5710,5713,952,5599,7189,7534,5718,956,6774,953,7128,5704,3383,5707,8503,7185,1457,5568,7188,5719,2033,958,3725,5566,7186,8517,548644,1387,4067,4794,5610,3065,3306,2961,2959,2932,3587,9759,3683,3066,5434,5441,4734,5437,84265,55703,596,10454,6502,890,1027,2268,51728,2960,9519,9451,171568,5757,10971,7529,5709,1380,27102,7531,5702,208,7874,5970,6693,387332,7187,…
hsa_M00412	ESCRT-III complex	0.0114342	-4.47114	12	12	0.0024	5000	7255	51510,92421,29082,79643,128866,57132,27243,25978,100526767,51652,91782,5119
hsa04917	Prolactin signaling pathway	0.0132467	-4.32401	70	57	0.0114	5000	7255	4790,2001,5293,5290,2885,4893,1586,2100,595,5295,53358,5605,5894,5603,5296,5600,6514,399694,3717,5601,5604,25759,8651,2353,2932,30837,5602,1154,3659,5291,6776,9021,1432,8835,5595,8503,6654,6300,6714,3845,9655,2592,2099,6774,6655,2645,6777,5594,3265,2309,6772,208,8792,5599,5970,894,9306
ko00640	Propanoate metabolism	0.0136565	-4.29354	32	28	0.0056	5000	7255	32,5095,34,92483,3939,8802,5096,4594,593,39,1738,55902,594,26275,84693,23417,1892,4329,1629,38,31,160287,18,8803,3948,3030,3945,55862
ko04136	Autophagy - other	0.0136565	-4.29354	32	28	0.0056	5000	7255	55062,9474,8678,285973,11337,30849,2475,9776,79065,26100,83734,5515,57521,115201,55054,11345,84938,23192,10533,3476,60673,5516,84971,23130,64223,55102,23710,5289
hsa00640	Propanoate metabolism	0.0136565	-4.29354	32	28	0.0056	5000	7255	23417,1892,26275,84693,1629,4329,38,31,3948,3030,160287,8803,18,55862,3945,32,5095,34,92483,5096,4594,3939,8802,593,39,1738,55902,594
hsa00565	Ether lipid metabolism	0.0141679	-4.25677	45	38	0.0076	5000	7255	5337,8681,9514,5322,255189,30814,79888,5048,11145,5319,54947,122618,8398,26279,5050,5321,133121,84647,8540,10390,5320,254531,391013,50487,123745,100137049,64600,81579,7368,5051,151056,8399,56994,8605,5049,8612,23646,5338
hsa03030	DNA replication	0.0153521	-4.1765	36	31	0.0062	5000	7255	57804,2237,5424,4176,5557,6118,54107,79621,4173,5985,5422,4175,4174,246243,5984,5426,1763,6117,3978,5981,10714,56655,4171,23649,5982,4172,5425,6119,5558,10535,84153
hsa03040	Spliceosome	0.0158613	-4.14387	134	104	0.0208	5000	7255	51340,10915,51639,55660,11017,9775,9129,153527,25766,9879,6627,102724594,11325,6637,23020,10286,6634,9092,84844,10285,3192,51729,100534599,6434,11338,3183,3306,58517,55119,4116,9939,3190,220988,10929,10450,10907,23350,4686,22985,6635,29896,9416,10946,27316,6633,51690,6626,6628,151903,10084,144983,25949,8175,6625,9410,11157,84991,9716,83443,24148,6632,57187,4809,25804,51503,84950,6629,26827,6631,5…
ko00900	Terpenoid backbone biosynthesis	0.0159534	-4.13808	22	20	0.004	5000	7255	57107,91734,51449,3422,3157,2224,39,4597,3156,10654,9986,2339,2342,4598,116150,79947,38,23590,9453,10269
hsa_M00404	COPII complex	0.0166024	-4.09821	11	11	0.0022	5000	7255	22872,10802,51128,10427,9871,10484,25956,56681,6396,10483,9632
M00035	Methionine degradation	0.0166024	-4.09821	11	11	0.0022	5000	7255	10768,4144,1789,191,875,4143,1788,1786,23382,102724560,27430
M00404	COPII complex	0.0166024	-4.09821	11	11	0.0022	5000	7255	10427,51128,10802,22872,9632,10483,56681,6396,25956,10484,9871
ko04658	Th1 and Th2 cell differentiation	0.0170448	-4.07191	92	73	0.0146	5000	7255	3593,3560,5602,3565,3595,2353,4794,1147,7297,54567,9794,3714,917,4854,3717,4792,3596,3566,5335,5601,4851,3558,3718,3551,5600,5603,10683,3594,3559,3561,4793,4790,3716,864,3567,5599,5970,3516,3458,6772,2625,5534,4775,5594,3460,6777,55534,4773,5588,5532,6775,920,182,27040,915,5595,3459,6300,6778,919,916,6776,1432,4772,5530,8517,5533,30009,84441,4094,7535,3932,3725
ko04962	Vasopressin-regulated water reabsorption	0.0176178	-4.03884	44	37	0.0074	5000	7255	360,396,1778,359,51626,90993,1385,51143,5567,6810,10540,1639,1783,109,5868,9586,2778,1781,397,79659,6844,140735,84699,5568,112,5566,8655,8766,51164,115,551,5869,10671,64764,554,5878,10488
hsa04064	NF-kappa B signaling pathway	0.0193767	-3.94368	95	75	0.015	5000	7255	9020,597,257397,7412,23118,8737,5970,142,7189,8792,959,8837,7187,4055,7128,55367,5588,3383,329,29760,27040,7185,1457,7132,7188,3929,79092,7535,958,23586,3932,5971,51588,7186,8517,8740,3576,7706,84433,1459,4067,1147,8717,5328,114609,10673,5336,8915,23643,4791,148022,330,929,3553,4792,23085,5335,29775,6850,10892,598,3654,3554,695,10454,596,4615,7329,5579,3551,2920,6885,4790,4616,331
hsa04152	AMPK signaling pathway	0.0203527	-3.89454	121	94	0.0188	5000	7255	6720,5291,3667,5519,10890,7248,5516,51094,8660,23411,5296,6009,3643,5105,5293,5290,8408,1978,6885,5515,57521,5518,5295,10488,5862,5468,5170,5106,6198,208,55844,1385,79966,5208,1938,5527,23216,5214,10645,5564,51552,6199,9586,2538,5209,126129,92335,2194,64764,23417,51719,31,29904,3479,6517,84335,81617,1374,890,57818,6794,79602,5571,200186,92579,3156,595,2309,9370,4218,2475,90993,5562,5529,3953,5211…
hsa05142	Chagas disease (American trypanosomiasis)	0.0211413	-3.85652	102	80	0.016	5000	7255	1147,356,2353,5291,5602,3593,148022,841,5601,3558,3553,4792,54106,917,5519,3654,5330,6352,2769,4615,5331,5516,5603,5296,5600,1636,4843,3569,8772,3551,5293,5290,5515,4790,624,5518,5295,2767,6347,5332,4087,5054,55844,208,3458,5970,7189,5599,8837,2774,2771,3460,5594,7042,3459,718,6300,2773,2770,7046,8503,915,2778,5595,9630,7132,5520,23236,3725,8517,811,3576,2776,4088,1432,7040,7043,916,919,7048
hsa04550	Signaling pathways regulating pluripotency of stem cells	0.0216979	-3.83054	139	107	0.0214	5000	7255	208,658,4090,3572,5978,8321,5080,8322,80712,1852,5594,3397,1856,4086,2535,51384,6300,1499,3845,8820,7477,8323,659,84333,4088,1432,3624,64211,5291,6929,3977,55183,4762,89780,7994,657,2264,5462,4609,6498,5605,54361,3718,6926,84108,5603,5600,5296,5293,5290,3716,4893,7484,5295,3211,8324,3399,324,91,1857,4087,9314,7044,7476,7473,6774,80326,7478,7475,3265,5595,3480,8503,3398,7471,463,7479,4211,90,81029…
hsa00600	Sphingolipid metabolism	0.0224857	-3.79488	47	39	0.0078	5000	7255	56848,2629,8879,9517,7357,2717,340485,91012,55331,9514,259230,10825,427,2581,129807,8877,10558,55627,81537,29956,79603,9331,125981,7368,2720,253782,410,57704,339221,8560,123099,6610,55512,56624,8612,64781,166929,2531,6609
hsa04340	Hedgehog signaling pathway	0.0224857	-3.79488	47	39	0.0078	5000	7255	8945,409,2932,894,102800317,1456,2736,64399,1453,156,23432,50846,122011,5567,1455,53944,2735,11127,1454,5568,23291,596,2737,64750,5727,8454,57154,8643,2121,595,339745,8405,2619,51684,1452,157,5566,8452,408
ko00600	Sphingolipid metabolism	0.0224857	-3.79488	47	39	0.0078	5000	7255	8560,339221,57704,55512,6610,123099,56624,6609,166929,2531,64781,8612,9331,79603,29956,81537,7368,125981,253782,2720,410,259230,10825,2581,427,55627,10558,129807,8877,8879,2629,56848,2717,7357,9517,55331,340485,91012,9514
hsa04720	Long-term potentiation	0.0226709	-3.78667	67	54	0.0108	5000	7255	3708,5578,805,673,51806,5500,818,5499,5604,5330,3709,10411,5605,5331,5894,808,3710,5501,5579,4893,369,5332,815,5534,2905,801,817,6195,5906,2903,468,2906,5567,5532,5908,3265,6196,5594,810,5595,2902,5568,163688,2033,3845,23236,5582,5566,5530,5533,2776,1387,6197,91860
hsa03013	RNA transport	0.0238028	-3.73795	171	130	0.026	5000	7255	23191,55706,8480,57187,8890,5901,8893,26999,1983,26827,84321,9818,8672,3837,4686,1965,5905,22985,5903,8891,5976,1968,8761,400966,138716,1981,23225,8892,1975,8666,94026,26986,8086,10775,1917,3646,65110,91181,10284,10250,1978,10419,79228,7341,54913,55110,8665,8668,8021,10921,129401,8661,57510,10248,1979,11260,54960,26019,9984,4928,56000,6396,8662,7514,8669,60528,57122,10073,80336,51095,79760,9470,1…
hsa_M00001	Glycolysis (Embden-Meyerhof pathway), glucose => pyruvate	0.0256386	-3.66366	25	22	0.0044	5000	7255	80201,5232,3098,2597,5313,5214,5315,5211,2645,229,226,5213,7167,3099,441531,2026,5230,230,2023,5223,3101,2821
ko04657	IL-17 signaling pathway	0.0261904	-3.64236	93	73	0.0146	5000	7255	841,23765,6280,5601,4792,3553,225689,3596,8717,1147,2353,3565,2932,2921,5602,2920,3567,2354,6885,1051,4790,6347,6426,6361,8061,5600,5603,9618,6364,132014,3569,3551,8772,5597,7187,27189,7128,5594,6372,1440,4312,27190,29761,9641,2919,257397,3727,3458,23118,6278,5970,10758,6374,5599,7189,29110,3725,8517,7186,3576,1432,84818,3326,6300,3320,1437,3934,5595,1994,7188,51433,5598,6279
ko04530	Tight junction	0.0266649	-3.62441	170	129	0.0258	5000	7255	84552,5906,112714,653857,4621,55844,60,2064,10376,5872,4629,5879,87,1739,5564,100132463,50848,5567,4771,4301,5584,1366,84612,4633,137075,7277,6714,8735,4628,11346,861,1365,4217,6093,27134,4478,92359,5602,5609,5962,23327,5519,81,7454,776,23370,7846,5601,387,22989,57530,8976,84790,5516,55114,123720,5518,26285,49861,51762,5515,24146,998,100506658,93643,5599,5562,7408,149461,79778,4218,54566,51735,13…
ko00760	Nicotinate and nicotinamide metabolism	0.028753	-3.54901	29	25	0.005	5000	7255	133686,10135,4860,316,56953,65220,5169,22978,349565,54981,115024,23530,93100,683,23057,4837,27231,30833,51251,4907,84618,64802,55191,23475,952
hsa04914	Progesterone-mediated oocyte maturation	0.029267	-3.5313	96	75	0.015	5000	7255	3326,6197,9088,1017,111,1432,5566,29945,246184,8881,3845,5568,51433,9133,387778,388333,5595,3480,51434,51529,3320,2773,2770,8503,196883,6300,245711,51343,6196,2771,5594,5567,5599,64506,80315,132864,6195,5140,208,441272,369,5295,699,113,5290,5293,8379,115,64682,112,5894,100996746,5603,5600,5296,890,983,5347,22849,5604,8697,29882,3479,109,995,5601,994,673,993,5602,996,5291,10459,10393,891
hsa03018	RNA degradation	0.0296594	-3.51798	77	61	0.0122	5000	7255	54464,56915,10766,118460,115752,23644,4849,54512,5073,9337,5393,23517,170506,22803,27258,10438,26986,9924,51013,27257,87178,64282,3313,10950,28960,80349,51010,4850,7832,167227,1656,57472,23016,4848,11340,219988,23658,29883,23404,10140,5211,23019,25904,51690,5214,8761,11044,196513,55802,3329,11157,9125,80336,2023,25804,84186,255967,80153,2026,5213,246175
hsa04659	Th17 cell differentiation	0.0300335	-3.50544	107	83	0.0166	5000	7255	5534,2625,4087,3458,6772,2475,5970,5599,3572,5914,6774,4773,5532,5588,6777,5594,3460,4775,196,6778,7046,3459,6300,5595,27040,915,3320,920,3570,3725,7535,59067,3932,30009,50943,4772,5533,8517,5530,6095,1432,7040,861,4088,6776,3326,7048,916,919,4794,7297,1147,3565,2353,5602,9466,3556,3560,5601,3558,3566,5335,3717,3553,4792,917,3554,50615,50616,5603,5600,6256,3551,3569,3718,6258,3716,3561,4793,4790,…
ko00051	Fructose and mannose metabolism	0.030903	-3.4769	33	28	0.0056	5000	7255	5208,55556,80201,4351,26007,7264,3098,5372,231,5211,5214,197258,7167,3099,5209,230,57016,57103,5373,226,29925,229,29926,5210,5213,3101,6652,3795
ko04960	Aldosterone-regulated sodium reabsorption	0.0323142	-3.43225	37	31	0.0062	5000	7255	5295,476,486,5170,482,5582,5290,5293,53828,3291,3643,5296,3845,5579,481,8503,6446,5595,483,5594,3479,477,23327,2810,5578,5291,9351,3667,23439,478,480
ko03320	PPAR signaling pathway	0.0357675	-3.33072	72	57	0.0114	5000	7255	10998,1376,5467,5360,2172,1622,1582,1593,51703,1581,376497,2173,2170,364,8310,6342,10580,51129,5105,6256,8309,1374,10999,116519,6258,5465,5106,5468,5170,30,729359,2181,7316,2168,79966,9415,11001,9370,440503,2710,4199,123,2182,3611,4312,10062,4973,81616,126129,34,6319,28965,23205,51,335,23305,2180
hsa05120	Epithelial cell signaling in Helicobacter pylori infection	0.0368025	-3.30219	68	54	0.0108	5000	7255	537,5803,6300,6714,7082,4067,8992,1432,8517,3576,3725,5599,5970,127124,23545,155066,2919,9020,1839,527,5879,9550,50848,1445,1956,3577,3551,51606,5600,5603,10312,245973,523,6352,28964,529,526,10392,998,4790,5602,6868,5336,4233,1147,528,5781,102,4792,5335,9114,533,535,5601
ko04915	Estrogen signaling pathway	0.0373008	-3.28874	98	76	0.0152	5000	7255	805,5291,2353,3708,3306,25759,5604,5330,109,399694,3312,51806,2288,5296,808,3710,5894,112,5331,53358,5605,3709,5332,2100,2852,10488,5295,2289,3310,4893,115,4846,5290,113,5293,2885,90993,468,1385,208,9568,801,1839,6655,810,5594,3265,2771,2099,5567,5580,1956,23236,3845,84699,163688,5568,3320,2778,9586,5595,196883,6714,8503,6654,2770,2773,91860,64764,3326,2776,111,4313,5566,6667,3725
hsa00240	Pyrimidine metabolism	0.0392782	-3.23708	105	81	0.0162	5000	7255	84618,1841,4907,51251,246721,956,139596,7372,5557,953,54107,7371,790,654364,7083,9533,79077,1890,11128,1723,10714,7378,1503,124583,64425,7084,115024,56953,377841,5558,9583,5169,548644,55718,57804,29922,10201,5439,5424,318,6241,54963,5434,661,221830,51733,4831,5437,30833,5422,5431,5441,22978,10622,7296,51727,55703,5426,5430,5433,84265,56655,51728,151531,4833,4830,129607,5435,23649,6240,84172,1633,…
hsa_M00389	APC/C complex	0.0397491	-3.22517	14	13	0.0026	5000	7255	10393,51434,51529,996,51433,8881,246184,64682,29945,8697,29882,991,51343
hsa04330	Notch signaling pathway	0.0406049	-3.20387	48	39	0.0078	5000	7255	55851,9612,5986,196403,6868,9253,3516,3065,1487,1857,9794,54567,3714,4854,3955,22938,2648,3066,55534,23220,83464,5663,4851,2033,3280,182,1856,5664,10683,8650,388585,171558,1387,1840,1488,51107,84441,8850,113878
ko01212	Fatty acid metabolism	0.0406049	-3.20387	48	39	0.0078	5000	7255	34,54995,126129,23205,51,1374,6319,9200,81616,8310,39,201562,10449,2180,60481,30,3032,79071,9524,2194,5538,23305,79966,37,9415,38,31,55825,36,1892,1376,2181,51102,51144,2182,3033,3030,51703,51495
ko04964	Proximal tubule bicarbonate reclamation	0.0428538	-3.14996	23	20	0.004	5000	7255	2744,481,5105,480,483,2747,1468,478,23439,2746,10991,482,358,5106,486,27165,477,476,4190,762
hsa04211	Longevity regulating pathway	0.0464486	-3.06941	89	69	0.0138	5000	7255	51094,8660,84335,847,7248,112,23411,5296,3643,6009,1978,4790,79602,57521,5571,5293,113,5290,6794,8408,115,4893,5468,5295,10488,26060,3667,1977,9821,5291,27244,3479,109,5565,3480,9586,6199,8503,196883,2308,60673,84699,3845,5568,7157,5566,9470,64764,111,2309,6198,208,9474,581,468,90993,9776,143686,5562,9370,2475,5970,1385,10645,83667,6648,5567,3265,5564
hsa00410	beta-Alanine metabolism	0.0482667	-3.03101	31	26	0.0052	5000	7255	4329,55748,219,26275,6723,23417,1892,84735,220,8639,339896,51733,18,3030,217,57571,314,34,2571,222,6611,223,54498,501,221,218
ko04062	Chemokine signaling pathway	0.0492935	-3.00996	182	136	0.0272	5000	7255	6011,6346,10344,109,2833,2782,5604,3055,2826,25759,10451,2931,673,3717,399694,2921,2932,2790,2868,2793,2788,2791,2783,2885,113,643,115,2920,5894,112,7852,5579,2268,6364,2786,2829,2869,53358,6777,2771,3265,3577,6774,5580,1794,56477,409,6374,2309,4067,9475,2185,408,9564,5566,8517,131890,5568,5590,7409,1237,2773,2770,8503,6654,10235,196883,5595,56288,2870,1234,156,7454,5330,387,4792,10850,6355,5291,…
hsa00511	Other glycan degradation	0.0493013	-3.0098	18	16	0.0032	5000	7255	175,129807,4123,284004,10825,2517,4125,3074,57704,23324,2519,2720,3073,2629,64772,4126
