# Supplementary material for: Enhancer promoter interactome and Mendelian randomization identify network of druggable vascular genes in coronary artery disease
Source: Hum Genomics. 2022 Mar 4;16:8. doi: 10.1186/s40246-022-00381-4 (PMC8895522; doi:10.1186/s40246-022-00381-4)
Supplement: Supplementary file 4 — Additional file 4. Supplemental Table 4: heritability of cis-anchor loops. [file 40246_2022_381_MOESM4_ESM.xlsx]

## Sheet: Feuil1
Supplemental Table 4: heritability of cis-anchor loops.
Category	Prop,_SNPs	Prop,_h2	Prop,_h2_std_error	Enrichment	Enrichment_std_error	Enrichment_p
anchor_loop_HCASMCL2_0	0.0915476	0.21787	0.0322063	2.37986	0.351798	5.90419e-05
