# Supplementary material for: Enhancer promoter interactome and Mendelian randomization identify network of druggable vascular genes in coronary artery disease
Source: Hum Genomics. 2022 Mar 4;16:8. doi: 10.1186/s40246-022-00381-4 (PMC8895522; doi:10.1186/s40246-022-00381-4)
Supplement: Supplementary file 5 — Additional file 5. Supplemental Table 5: SNP-enhancer-promoter loop pairs. [file 40246_2022_381_MOESM5_ESM.xlsx]

## Sheet: Feuil1
Supplemental Table 5: SNP-enhancer-promoter loop pairs.
Name	Gene_id	SNP_chr	SNP_pos_hg19	rs_ID
ZC3H12A	ENSG00000163874.11_6	chr1	38411350	rs11485595
MEAF6	ENSG00000163875.16_6	chr1	38411350	rs11485595
SNIP1	ENSG00000163877.11_6	chr1	38411350	rs11485595
DNALI1	ENSG00000163879.11_6	chr1	38411350	rs11485595
MTF1	ENSG00000188786.10_6	chr1	38411350	rs11485595
FHL3	ENSG00000183386.10_6	chr1	38411350	rs11485595
UTP11	ENSG00000183520.12_6	chr1	38456106	rs4072980
PCSK9	ENSG00000169174.11_5	chr1	55489542	rs34232196
BSND	ENSG00000162399.9_8	chr1	55505647	rs11591147
PRPF38B	ENSG00000134186.12_5	chr1	109757295	rs4970829
GPSM2	ENSG00000121957.15_8	chr1	109757295	rs4970829
AKNAD1	ENSG00000162641.20_9	chr1	109757295	rs4970829
CLCC1	ENSG00000121940.16_5	chr1	109757295	rs4970829
WDR47	ENSG00000085433.15_9	chr1	109757295	rs4970829
TAF13	ENSG00000197780.10_6	chr1	109757295	rs4970829
TMEM167B	ENSG00000215717.7_7	chr1	109757295	rs4970829
C1orf194	ENSG00000179902.13_6	chr1	109757295	rs4970829
ELAPOR1	ENSG00000116299.17_7	chr1	109757295	rs4970829
CELSR2	ENSG00000143126.8_5	chr1	109757295	rs4970829
PSRC1	ENSG00000134222.16_8	chr1	109757295	rs4970829
MYBPHL	ENSG00000221986.7_6	chr1	109757295	rs4970829
SORT1	ENSG00000134243.12_7	chr1	109757295	rs4970829
PSMA5	ENSG00000143106.13_6	chr1	109757295	rs4970829
CYB561D1	ENSG00000174151.15_7	chr1	109757295	rs4970829
AMIGO1	ENSG00000181754.7_6	chr1	109757295	rs4970829
GNAI3	ENSG00000065135.12_7	chr1	109757295	rs4970829
SARS1	ENSG00000031698.13_6	chr1	109778237	rs4268379
TMEM167B	ENSG00000215717.7_7	chr1	109798721	rs10858082
SORT1	ENSG00000134243.12_7	chr1	109798721	rs10858082
PSMA5	ENSG00000143106.13_6	chr1	109798721	rs10858082
CYB561D1	ENSG00000174151.15_7	chr1	109798721	rs10858082
GNAI3	ENSG00000065135.12_7	chr1	109798721	rs10858082
SARS1	ENSG00000031698.13_6	chr1	109807283	rs6657811
PSRC1	ENSG00000134222.16_8	chr1	109807283	rs6657811
PSMA5	ENSG00000143106.13_6	chr1	109807283	rs6657811
SORT1	ENSG00000134243.12_7	chr1	109810201	rs72703204
SORT1	ENSG00000134243.12_7	chr1	109813020	rs3895559
SORT1	ENSG00000134243.12_7	chr1	109813719	rs17035665
TMEM167B	ENSG00000215717.7_7	chr1	109815211	rs75951814
TMEM167B	ENSG00000215717.7_7	chr1	109815252	rs611917
TMEM167B	ENSG00000215717.7_7	chr1	109819615	rs67269326
CYB561D1	ENSG00000174151.15_7	chr1	109815211	rs75951814
CYB561D1	ENSG00000174151.15_7	chr1	109815252	rs611917
CYB561D1	ENSG00000174151.15_7	chr1	109819615	rs67269326
GNAI3	ENSG00000065135.12_7	chr1	109821511	rs602633
TMEM167B	ENSG00000215717.7_7	chr1	109826136	rs657420
TMEM167B	ENSG00000215717.7_7	chr1	109827253	rs672569
SARS1	ENSG00000031698.13_6	chr1	109826136	rs657420
SARS1	ENSG00000031698.13_6	chr1	109827253	rs672569
MYBPHL	ENSG00000221986.7_6	chr1	109826136	rs657420
MYBPHL	ENSG00000221986.7_6	chr1	109827253	rs672569
SORT1	ENSG00000134243.12_7	chr1	109826136	rs657420
SORT1	ENSG00000134243.12_7	chr1	109827253	rs672569
PSMA5	ENSG00000143106.13_6	chr1	109826136	rs657420
PSMA5	ENSG00000143106.13_6	chr1	109827253	rs672569
CYB561D1	ENSG00000174151.15_7	chr1	109826136	rs657420
CYB561D1	ENSG00000174151.15_7	chr1	109827253	rs672569
CERS2	ENSG00000143418.20_8	chr1	150572037	rs11585169
IL6R	ENSG00000160712.13_6	chr1	154426264	rs4129267
SHC1	ENSG00000160691.19_9	chr1	154426264	rs4129267
CKS1B	ENSG00000173207.13_5	chr1	154426264	rs4129267
AIDA	ENSG00000186063.13_6	chr1	222718314	rs17463531
BROX	ENSG00000162819.12_6	chr1	222718314	rs17463531
TAF1A	ENSG00000143498.18_6	chr1	222790366	rs904323
TAF1A	ENSG00000143498.18_6	chr1	222790465	rs904324
TAF1A	ENSG00000143498.18_6	chr1	222791989	rs74145508
TAF1A	ENSG00000143498.18_6	chr1	222794455	rs2133186
AIDA	ENSG00000186063.13_6	chr1	222790366	rs904323
AIDA	ENSG00000186063.13_6	chr1	222790465	rs904324
AIDA	ENSG00000186063.13_6	chr1	222791989	rs74145508
AIDA	ENSG00000186063.13_6	chr1	222794455	rs2133186
BROX	ENSG00000162819.12_6	chr1	222790366	rs904323
BROX	ENSG00000162819.12_6	chr1	222790465	rs904324
BROX	ENSG00000162819.12_6	chr1	222791989	rs74145508
BROX	ENSG00000162819.12_6	chr1	222794455	rs2133186
MIA3	ENSG00000154305.18_9	chr1	222819221	rs1909197
AIDA	ENSG00000186063.13_6	chr1	222819221	rs1909197
BROX	ENSG00000162819.12_6	chr1	222819221	rs1909197
CAPG	ENSG00000042493.16_6	chr2	85753806	rs11895399
SH2D6	ENSG00000152292.17_8	chr2	85753806	rs11895399
TGOLN2	ENSG00000152291.14_6	chr2	85786556	rs1254897
RETSAT	ENSG00000042445.14_8	chr2	85786556	rs1254897
ELMOD3	ENSG00000115459.18_5	chr2	85786556	rs1254897
CAPG	ENSG00000042493.16_6	chr2	85786556	rs1254897
SH2D6	ENSG00000152292.17_8	chr2	85786556	rs1254897
MAT2A	ENSG00000168906.13_5	chr2	85786556	rs1254897
VAMP5	ENSG00000168899.5_5	chr2	85786556	rs1254897
C2orf68	ENSG00000168887.11_8	chr2	85786556	rs1254897
TGOLN2	ENSG00000152291.14_6	chr2	85824039	rs1127974
TGOLN2	ENSG00000152291.14_6	chr2	85824084	rs2232748
RETSAT	ENSG00000042445.14_8	chr2	85824039	rs1127974
RETSAT	ENSG00000042445.14_8	chr2	85824084	rs2232748
ELMOD3	ENSG00000115459.18_5	chr2	85824039	rs1127974
ELMOD3	ENSG00000115459.18_5	chr2	85824084	rs2232748
CAPG	ENSG00000042493.16_6	chr2	85824039	rs1127974
CAPG	ENSG00000042493.16_6	chr2	85824084	rs2232748
SH2D6	ENSG00000152292.17_8	chr2	85824039	rs1127974
SH2D6	ENSG00000152292.17_8	chr2	85824084	rs2232748
MAT2A	ENSG00000168906.13_5	chr2	85824039	rs1127974
MAT2A	ENSG00000168906.13_5	chr2	85824084	rs2232748
GGCX	ENSG00000115486.12_6	chr2	85824039	rs1127974
GGCX	ENSG00000115486.12_6	chr2	85824084	rs2232748
VAMP8	ENSG00000118640.11_5	chr2	85824039	rs1127974
VAMP8	ENSG00000118640.11_5	chr2	85824084	rs2232748
C2orf68	ENSG00000168887.11_8	chr2	85824039	rs1127974
C2orf68	ENSG00000168887.11_8	chr2	85824084	rs2232748
GTDC1	ENSG00000121964.14_7	chr2	145270592	rs6740731
CCDC174	ENSG00000154781.16_5	chr3	14877535	rs1077535
CCDC174	ENSG00000154781.16_5	chr3	14877574	rs1077534
CCDC174	ENSG00000154781.16_5	chr3	14878843	rs7613427
ELP6	ENSG00000163832.16_8	chr3	48193515	rs7617773
SMARCC1	ENSG00000173473.11_7	chr3	48193515	rs7617773
MAP4	ENSG00000047849.21_10	chr3	48193515	rs7617773
NME6	ENSG00000172113.9_7	chr3	49056150	rs78807522
PLXNB1	ENSG00000164050.13_6	chr3	49056150	rs78807522
SLC26A6	ENSG00000225697.13_8	chr3	49056150	rs78807522
CELSR3	ENSG00000008300.17_7	chr3	49056150	rs78807522
NCKIPSD	ENSG00000213672.8_10	chr3	49056150	rs78807522
IP6K2	ENSG00000068745.15_6	chr3	49056150	rs78807522
PRKAR2A	ENSG00000114302.16_7	chr3	49056150	rs78807522
ARIH2	ENSG00000177479.19_4	chr3	49056150	rs78807522
P4HTM	ENSG00000178467.18_6	chr3	49056150	rs78807522
QARS1	ENSG00000172053.18_6	chr3	49056150	rs78807522
USP19	ENSG00000172046.19_8	chr3	49056150	rs78807522
LAMB2	ENSG00000172037.14_6	chr3	49056150	rs78807522
CCDC71	ENSG00000177352.10_6	chr3	49056150	rs78807522
C3orf84	ENSG00000236980.10_6	chr3	49056150	rs78807522
C3orf62	ENSG00000188315.8_9	chr3	49056150	rs78807522
USP4	ENSG00000114316.13_8	chr3	49056150	rs78807522
RHOA	ENSG00000067560.12_8	chr3	49056150	rs78807522
TCTA	ENSG00000145022.4_4	chr3	49056150	rs78807522
AC104452.1	ENSG00000283189.2_8	chr3	49056150	rs78807522
NICN1	ENSG00000145029.14_6	chr3	49056150	rs78807522
DAG1	ENSG00000173402.12_9	chr3	49056150	rs78807522
APEH	ENSG00000164062.13_6	chr3	49056150	rs78807522
STAG1	ENSG00000118007.13_7	chr3	136505832	rs13075615
SLC35G2	ENSG00000168917.9_5	chr3	136505832	rs13075615
NCK1	ENSG00000158092.7_6	chr3	136505832	rs13075615
REST	ENSG00000084093.19_6	chr4	57822869	rs17081933
NOA1	ENSG00000084092.7_6	chr4	57822869	rs17081933
POLR2B	ENSG00000047315.17_6	chr4	57822869	rs17081933
RPS10-NUDT3	ENSG00000270800.3_7	chr6	34552797	rs2814944
RPS10	ENSG00000124614.16_11	chr6	34552797	rs2814944
SPDEF	ENSG00000124664.11_7	chr6	34552797	rs2814944
ZNF76	ENSG00000065029.15_7	chr6	34729158	rs114863007
FKBP5	ENSG00000096060.15_5	chr6	35615130	rs1334894
GTPBP2	ENSG00000172432.19_8	chr6	43756169	rs9472125
GTPBP2	ENSG00000172432.19_8	chr6	43758873	rs6905288
MAD2L1BP	ENSG00000124688.14_4	chr6	43756169	rs9472125
MAD2L1BP	ENSG00000124688.14_4	chr6	43758873	rs6905288
VEGFA	ENSG00000112715.24_12	chr6	43756169	rs9472125
VEGFA	ENSG00000112715.24_12	chr6	43758873	rs6905288
IGF2R	ENSG00000197081.15_9	chr6	160424890	rs144078421
MAP3K4	ENSG00000085511.20_6	chr6	161170855	rs79570361
MAP3K4	ENSG00000085511.20_6	chr6	161171664	rs783175
MAP3K4	ENSG00000085511.20_6	chr6	161171857	rs117016680
MAP3K4	ENSG00000085511.20_6	chr6	161173728	rs4252198
TCP1	ENSG00000120438.12_7	chr6	161647051	rs9295142
MRPL18	ENSG00000112110.10_5	chr6	161647051	rs9295142
MAP3K4	ENSG00000085511.20_6	chr6	161647051	rs9295142
AGPAT4	ENSG00000026652.15_8	chr6	161647051	rs9295142
TCP1	ENSG00000120438.12_7	chr6	161679702	rs142697177
MRPL18	ENSG00000112110.10_5	chr6	161679702	rs142697177
MAP3K4	ENSG00000085511.20_6	chr6	161679702	rs142697177
AGPAT4	ENSG00000026652.15_8	chr6	161679702	rs142697177
PMS2	ENSG00000122512.16_7	chr7	6487131	rs4724806
AIMP2	ENSG00000106305.10_5	chr7	6487131	rs4724806
EIF2AK1	ENSG00000086232.13_9	chr7	6487131	rs4724806
FAM220A	ENSG00000178397.13_11	chr7	6487131	rs4724806
AC009412.1	ENSG00000286075.1_4	chr7	6487131	rs4724806
RAC1	ENSG00000136238.18_6	chr7	6487131	rs4724806
DAGLB	ENSG00000164535.15_7	chr7	6487131	rs4724806
KDELR2	ENSG00000136240.10_7	chr7	6487131	rs4724806
ACTR3C	ENSG00000106526.10_8	chr7	150684021	rs117564322
ZBED6CL	ENSG00000188707.6_6	chr7	150684021	rs117564322
LRRC61	ENSG00000127399.15_7	chr7	150684021	rs117564322
KCNH2	ENSG00000055118.16_6	chr7	150690176	rs3918226
ATG9B	ENSG00000181652.19_5	chr7	150690176	rs3918226
ABCB8	ENSG00000197150.12_9	chr7	150690176	rs3918226
CDK5	ENSG00000164885.13_6	chr7	150690176	rs3918226
SLC4A2	ENSG00000164889.14_8	chr7	150690176	rs3918226
AC010973.3	ENSG00000288608.1_1	chr7	150690176	rs3918226
TMUB1	ENSG00000164897.14_8	chr7	150690176	rs3918226
AGAP3	ENSG00000133612.19_7	chr7	150690176	rs3918226
TRIB1	ENSG00000173334.4_5	chr8	126479362	rs6982502
TRIB1	ENSG00000173334.4_5	chr8	126514676	rs7012891
CDKN2B	ENSG00000147883.12_7	chr9	22039426	rs12376000
CDKN2B	ENSG00000147883.12_7	chr9	22102043	rs72652478
CDKN2B	ENSG00000147883.12_7	chr9	22102437	rs62555370
AL162417.1	ENSG00000285245.1_4	chr9	136141870	rs2519093
AL162417.1	ENSG00000285245.1_4	chr9	136143212	rs544873
GBGT1	ENSG00000148288.13_8	chr9	136141870	rs2519093
GBGT1	ENSG00000148288.13_8	chr9	136143212	rs544873
SURF6	ENSG00000148296.7_6	chr9	136141870	rs2519093
SURF6	ENSG00000148296.7_6	chr9	136143212	rs544873
RALGDS	ENSG00000160271.16_9	chr9	136146597	rs550057
RPEL1	ENSG00000235376.5_6	chr10	104952499	rs79780963
SFR1	ENSG00000156384.14_2	chr10	105669622	rs12765878
MAP3K11	ENSG00000173327.8_6	chr11	65349063	rs3741380
PCNX3	ENSG00000197136.4_5	chr11	65349063	rs3741380
SIPA1	ENSG00000213445.10_6	chr11	65349063	rs3741380
MAP3K11	ENSG00000173327.8_6	chr11	65440049	rs35927673
PCNX3	ENSG00000197136.4_5	chr11	65440049	rs35927673
SIPA1	ENSG00000213445.10_6	chr11	65440049	rs35927673
KAT5	ENSG00000172977.13_7	chr11	65440049	rs35927673
ARRB1	ENSG00000137486.17_10	chr11	75274150	rs590121
MOGAT2	ENSG00000166391.15_5	chr11	75274150	rs590121
UVRAG	ENSG00000198382.9_7	chr11	75274150	rs590121
EMSY	ENSG00000158636.16_9	chr11	75274150	rs590121
BUD13	ENSG00000137656.12_7	chr11	116662579	rs651821
R3HDM2	ENSG00000179912.20_9	chr12	57792580	rs11613352
GLI1	ENSG00000111087.10_6	chr12	57792580	rs11613352
ATP2B1	ENSG00000070961.15_6	chr12	89938030	rs4842664
ATP2B1	ENSG00000070961.15_6	chr12	90013089	rs2681492
SH2B3	ENSG00000111252.11_5	chr12	111807499	rs933399
ATXN2	ENSG00000204842.18_11	chr12	112000648	rs595529
ATXN2	ENSG00000204842.18_11	chr12	112179471	rs4766897
BRAP	ENSG00000089234.16_7	chr12	112179471	rs4766897
ACAD10	ENSG00000111271.15_7	chr12	112179471	rs4766897
MAPKAPK5	ENSG00000089022.14_6	chr12	112179471	rs4766897
TMEM116	ENSG00000198270.13_9	chr12	112179471	rs4766897
ERP29	ENSG00000089248.7_6	chr12	112179471	rs4766897
SH2B3	ENSG00000111252.11_5	chr12	112211833	rs2238151
ATXN2	ENSG00000204842.18_11	chr12	112211833	rs2238151
BRAP	ENSG00000089234.16_7	chr12	112211833	rs2238151
ACAD10	ENSG00000111271.15_7	chr12	112211833	rs2238151
MAPKAPK5	ENSG00000089022.14_6	chr12	112211833	rs2238151
TMEM116	ENSG00000198270.13_9	chr12	112211833	rs2238151
ERP29	ENSG00000089248.7_6	chr12	112211833	rs2238151
NAA25	ENSG00000111300.10_7	chr12	112211833	rs2238151
HECTD4	ENSG00000173064.13_10	chr12	112211833	rs2238151
SPPL3	ENSG00000157837.16_7	chr12	121360959	rs11065332
RNF10	ENSG00000022840.16_8	chr12	121463288	rs2708081
C12orf43	ENSG00000157895.11_8	chr12	121471337	rs3213545
P2RX4	ENSG00000135124.15_5	chr12	121471337	rs3213545
OAZ2	ENSG00000180304.14_6	chr15	65024204	rs6494488
PIF1	ENSG00000140451.13_6	chr15	65024204	rs6494488
HDDC3	ENSG00000184508.12_7	chr15	91402803	rs11855381
UNC45A	ENSG00000140553.18_7	chr15	91402803	rs11855381
FURIN	ENSG00000140564.12_6	chr15	91437388	rs2521501
WDR81	ENSG00000167716.19_5	chr17	2206114	rs3760229
RTN4RL1	ENSG00000185924.7_7	chr17	2206114	rs3760229
DPH1	ENSG00000108963.18_6	chr17	2206114	rs3760229
TSR1	ENSG00000167721.11_6	chr17	2206114	rs3760229
SGSM2	ENSG00000141258.13_6	chr17	2206114	rs3760229
MNT	ENSG00000070444.15_6	chr17	2206114	rs3760229
MNT	ENSG00000070444.15_6	chr17	2525175	rs8068571
RAI1	ENSG00000108557.19_8	chr17	17654319	rs11656775
SREBF1	ENSG00000072310.17_7	chr17	17654319	rs11656775
DNAJC7	ENSG00000168259.17_9	chr17	40270238	rs2074164
AC099811.2	ENSG00000267261.5_9	chr17	40270238	rs2074164
RAB5C	ENSG00000108774.15_8	chr17	40270238	rs2074164
STAT5B	ENSG00000173757.10_6	chr17	40270238	rs2074164
HOXB9	ENSG00000170689.10_7	chr17	46970259	rs1962412
IGF2BP1	ENSG00000159217.10_6	chr17	46970259	rs1962412
POLG2	ENSG00000256525.8_7	chr17	62407559	rs7225219
DDX5	ENSG00000108654.15_8	chr17	62407559	rs7225219
CEP95	ENSG00000258890.7_9	chr17	62407559	rs7225219
RAB11B	ENSG00000185236.12_5	chr19	8429323	rs116843064
HNRNPM	ENSG00000099783.12_9	chr19	8429323	rs116843064
CDC37	ENSG00000105401.9_9	chr19	10728030	rs8106664
PDE4A	ENSG00000065989.16_7	chr19	10728030	rs8106664
KEAP1	ENSG00000079999.14_7	chr19	10728030	rs8106664
KRI1	ENSG00000129347.21_7	chr19	10728030	rs8106664
CDKN2D	ENSG00000129355.7_6	chr19	10728030	rs8106664
TMED1	ENSG00000099203.7_7	chr19	10728030	rs8106664
C19orf38	ENSG00000214212.9_6	chr19	10728030	rs8106664
SMARCA4	ENSG00000127616.19_9	chr19	10728030	rs8106664
KEAP1	ENSG00000079999.14_7	chr19	10748121	rs3843751
ICAM4	ENSG00000105371.10_8	chr19	10813364	rs4425006
ICAM5	ENSG00000105376.5_6	chr19	10813364	rs4425006
TYK2	ENSG00000105397.14_8	chr19	10813364	rs4425006
CDC37	ENSG00000105401.9_9	chr19	10813364	rs4425006
KEAP1	ENSG00000079999.14_7	chr19	10813364	rs4425006
ATG4D	ENSG00000130734.10_5	chr19	10813364	rs4425006
KRI1	ENSG00000129347.21_7	chr19	10813364	rs4425006
CDKN2D	ENSG00000129355.7_6	chr19	10813364	rs4425006
SLC44A2	ENSG00000129353.15_7	chr19	10813364	rs4425006
ILF3	ENSG00000129351.17_7	chr19	10813364	rs4425006
TMED1	ENSG00000099203.7_7	chr19	10813364	rs4425006
C19orf38	ENSG00000214212.9_6	chr19	10813364	rs4425006
LDLR	ENSG00000130164.14_10	chr19	10813364	rs4425006
SMARCA4	ENSG00000127616.19_9	chr19	11185014	rs11085758
SMARCA4	ENSG00000127616.19_9	chr19	11188153	rs55791371
LDLR	ENSG00000130164.14_10	chr19	11227070	rs2738445
PGLS	ENSG00000130313.7_6	chr19	17832748	rs35976034
COLGALT1	ENSG00000130309.11_9	chr19	17832748	rs35976034
FCHO1	ENSG00000130475.14_6	chr19	17832748	rs35976034
RPL18A	ENSG00000105640.13_5	chr19	17832748	rs35976034
REX1BD	ENSG00000006015.17_5	chr19	18575193	rs78030362
FKBP8	ENSG00000105701.16_10	chr19	18733355	rs111551996
KXD1	ENSG00000105700.11_6	chr19	18733355	rs111551996
TGFB1	ENSG00000105329.10_8	chr19	41825191	rs73045269
AC011462.1	ENSG00000255730.5_8	chr19	41825191	rs73045269
TMEM91	ENSG00000142046.15_6	chr19	41825191	rs73045269
B9D2	ENSG00000123810.9_6	chr19	41825191	rs73045269
EXOSC5	ENSG00000077348.9_6	chr19	41825191	rs73045269
BCKDHA	ENSG00000248098.12_6	chr19	41825191	rs73045269
B3GNT8	ENSG00000177191.2_4	chr19	41825191	rs73045269
DMAC2	ENSG00000105341.19_9	chr19	41825191	rs73045269
ERICH4	ENSG00000204978.3_5	chr19	41825191	rs73045269
HNRNPUL1	ENSG00000105323.17_7	chr19	41832231	rs12980942
NUMBL	ENSG00000105245.9_6	chr19	41871254	rs1025497
C19orf54	ENSG00000188493.15_10	chr19	41871254	rs1025497
SNRPA	ENSG00000077312.9_7	chr19	41871254	rs1025497
HNRNPUL1	ENSG00000105323.17_7	chr19	41871254	rs1025497
EXOSC5	ENSG00000077348.9_6	chr19	41871254	rs1025497
BCKDHA	ENSG00000248098.12_6	chr19	41871254	rs1025497
B3GNT8	ENSG00000177191.2_4	chr19	41871254	rs1025497
DMAC2	ENSG00000105341.19_9	chr19	41871254	rs1025497
ERICH4	ENSG00000204978.3_5	chr19	41871254	rs1025497
CIC	ENSG00000079432.7_8	chr19	41871254	rs1025497
TGFB1	ENSG00000105329.10_8	chr19	41877491	rs75041078
AC011462.1	ENSG00000255730.5_8	chr19	41877491	rs75041078
TMEM91	ENSG00000142046.15_6	chr19	41877491	rs75041078
NECTIN2	ENSG00000130202.10_6	chr19	45382034	rs6859
NECTIN2	ENSG00000130202.10_6	chr19	45382675	rs41290120
APOE	ENSG00000130203.10_6	chr19	45382034	rs6859
APOE	ENSG00000130203.10_6	chr19	45382675	rs41290120
APOC1	ENSG00000130208.9_5	chr19	45382034	rs6859
APOC1	ENSG00000130208.9_5	chr19	45382675	rs41290120
NECTIN2	ENSG00000130202.10_6	chr19	45395909	rs34404554
NECTIN2	ENSG00000130202.10_6	chr19	45396219	rs157582
APOC2	ENSG00000234906.11_7	chr19	45395909	rs34404554
APOC2	ENSG00000234906.11_7	chr19	45396219	rs157582
BCL3	ENSG00000069399.15_7	chr19	45408836	rs405509
NECTIN2	ENSG00000130202.10_6	chr19	45408836	rs405509
RELB	ENSG00000104856.14_5	chr19	45408836	rs405509
CLASRP	ENSG00000104859.15_7	chr19	45408836	rs405509
ZNF296	ENSG00000170684.9_7	chr19	45408836	rs405509
GEMIN7	ENSG00000142252.11_6	chr19	45408836	rs405509
MARK4	ENSG00000007047.15_7	chr19	45408836	rs405509
PPP1R37	ENSG00000104866.11_7	chr19	45408836	rs405509
TRAPPC6A	ENSG00000007255.10_4	chr19	45408836	rs405509
BLOC1S3	ENSG00000189114.8_8	chr19	45408836	rs405509
EXOC3L2	ENSG00000283632.3_5	chr19	45408836	rs405509
NECTIN2	ENSG00000130202.10_6	chr19	45447221	rs12721109
APOC1	ENSG00000130208.9_5	chr19	45447221	rs12721109
TRAPPC6A	ENSG00000007255.10_4	chr19	45447221	rs12721109
BLOC1S3	ENSG00000189114.8_8	chr19	45447221	rs12721109
PPP1R13L	ENSG00000104881.16_9	chr19	46190268	rs1964272
CD3EAP	ENSG00000117877.11_7	chr19	46190268	rs1964272
GIPR	ENSG00000010310.9_7	chr19	46190268	rs1964272
DYNLRB1	ENSG00000125971.16_4	chr20	33356511	rs2295353
NCOA6	ENSG00000198646.14_8	chr20	33734493	rs1415771
TRPC4AP	ENSG00000100991.12_7	chr20	33734493	rs1415771
TRPC4AP	ENSG00000100991.12_7	chr20	33764554	rs867186
EDEM2	ENSG00000088298.13_6	chr20	33764554	rs867186
WFDC3	ENSG00000124116.19_8	chr20	44586023	rs3827066
DNTTIP1	ENSG00000101457.13_6	chr20	44586023	rs3827066
PLTP	ENSG00000100979.15_7	chr20	44586023	rs3827066
ATP5PO	ENSG00000241837.7_8	chr21	35591492	rs9980151
ATP5PO	ENSG00000241837.7_8	chr21	35593827	rs28451064
