# Supplementary material for: Enhancer promoter interactome and Mendelian randomization identify network of druggable vascular genes in coronary artery disease
Source: Hum Genomics. 2022 Mar 4;16:8. doi: 10.1186/s40246-022-00381-4 (PMC8895522; doi:10.1186/s40246-022-00381-4)
Supplement: Supplementary file 6 — Additional file 6. Supplemental Table 6: SNP-eQTL gene pairs. [file 40246_2022_381_MOESM6_ESM.xlsx]

## Sheet: Feuil1
Supplemental Table 6: SNP-eQTL gene pairs.
ensg	symbol	chr	start	end	strand	type	entrezID	HUGO	eqtlMapts	minGwasP	IndSigSNPs
ENSG00000204084	INPP5B	1	38326369	38412729	-1	protein_coding	3633	INPP5B	GTEx/v8/Artery_Aorta	4.129e-10	rs11485595;rs4072980
ENSG00000183431	SF3A3	1	38422647	38456593	-1	protein_coding	10946	SF3A3	GTEx/v8/Artery_Aorta	4.129e-10	rs11485595;rs4072980
ENSG00000183386	FHL3	1	38462442	38471278	-1	protein_coding	2275	FHL3	GTEx/v8/Artery_Aorta	4.129e-10	rs11485595;rs4072980
ENSG00000183520	UTP11L	1	38474930	38490496	1	protein_coding	51118	UTP11L	GTEx/v8/Artery_Aorta	4.129e-10	rs11485595;rs4072980
ENSG00000116209	TMEM59	1	54497347	54519177	-1	protein_coding	9528	TMEM59	GTEx/v8/Artery_Aorta	1.855e-22	rs11591147
ENSG00000143126	CELSR2	1	109792641	109818372	1	protein_coding	1952	CELSR2	GTEx/v8/Artery_Aorta	3.372e-11	rs4268379;rs3895559;rs10858082
ENSG00000134222	PSRC1	1	109822178	109825808	-1	protein_coding	84722	PSRC1	GTEx/v8/Artery_Aorta	9.145e-17	rs4970829;rs602633;rs17645031;rs657420;rs672569
ENSG00000143028	SYPL2	1	110009180	110024759	1	protein_coding	284612	SYPL2	GTEx/v8/Artery_Aorta	3.634e-58	rs35267391;rs67269326;rs6657811;rs72703204;rs602633;rs672569;rs12127701;rs17575427
ENSG00000162650	ATXN7L2	1	110026101	110035426	1	protein_coding	127002	ATXN7L2	GTEx/v8/Artery_Aorta	3.112e-12	rs17645031;rs12127701;rs17575427;rs35267391
ENSG00000181754	AMIGO1	1	110046797	110052360	-1	protein_coding	57463	AMIGO1	GTEx/v8/Artery_Aorta	7.086e-07	rs657420
ENSG00000143457	GOLPH3L	1	150618701	150669630	-1	protein_coding	55204	GOLPH3L	GTEx/v8/Artery_Aorta	1.856e-08	rs11585169
ENSG00000163131	CTSS	1	150702672	150738433	-1	protein_coding	1520	CTSS	GTEx/v8/Artery_Aorta	1.856e-08	rs11585169
ENSG00000143387	CTSK	1	150768684	150780799	-1	protein_coding	1513	CTSK	GTEx/v8/Artery_Aorta	1.856e-08	rs11585169
ENSG00000143437	ARNT	1	150782181	150849244	-1	protein_coding	405	ARNT	GTEx/v8/Artery_Aorta	1.286e-09	rs11585169;rs12143614
ENSG00000143418	CERS2	1	150933059	150947479	-1	protein_coding	29956	CERS2	GTEx/v8/Artery_Aorta	1.856e-08	rs11585169
ENSG00000143434	SEMA6C	1	151104161	151119104	-1	protein_coding	10500	SEMA6C	GTEx/v8/Artery_Aorta	3.061e-06	rs11585169
ENSG00000143376	SNX27	1	151584541	151671567	1	protein_coding	81609	SNX27	GTEx/v8/Artery_Aorta	2.85e-11	rs11204892
ENSG00000160712	IL6R	1	154377669	154441926	1	protein_coding	3570	IL6R	GTEx/v8/Artery_Aorta	2.065e-14	rs4129267
ENSG00000143153	ATP1B1	1	169074935	169101960	1	protein_coding	481	ATP1B1	GTEx/v8/Artery_Aorta	3.138e-12	rs1892094;rs17349271
ENSG00000143156	NME7	1	169101769	169337205	-1	protein_coding	29922	NME7	GTEx/v8/Artery_Aorta	3.138e-12	rs1892094;rs17349271
ENSG00000117477	CCDC181	1	169364108	169429907	-1	protein_coding	57821	CCDC181	GTEx/v8/Artery_Aorta	3.857e-11	rs1892094;rs17349271
ENSG00000118197	DDX59	1	200593024	200639097	-1	protein_coding	83479	DDX59	GTEx/v8/Artery_Aorta	1.769e-08	rs6700559
ENSG00000118200	CAMSAP2	1	200708686	200829832	1	protein_coding	23271	CAMSAP2	GTEx/v8/Artery_Aorta	1.769e-08	rs6700559
ENSG00000198700	IPO9	1	201798269	201853422	1	protein_coding	55705	IPO9	GTEx/v8/Artery_Aorta	1.097e-10	rs2820315
ENSG00000163431	LMOD1	1	201865580	201915715	-1	protein_coding	25802	LMOD1	GTEx/v8/Artery_Aorta	1.097e-10	rs2820315
ENSG00000143498	TAF1A	1	222731244	222763275	-1	protein_coding	9015	TAF1A	GTEx/v8/Artery_Aorta	5.029e-14	rs34609915;rs3002124;rs61824282
ENSG00000154305	MIA3	1	222791428	222841354	1	protein_coding	375056	MIA3	GTEx/v8/Artery_Aorta	5.905e-28	rs35158675;rs4618978;rs35325797
ENSG00000186063	AIDA	1	222841355	222886552	-1	protein_coding	64853	AIDA	GTEx/v8/Artery_Aorta	5.905e-28	rs35158675;rs4618978;rs1909197;rs3002145;rs3008620
ENSG00000162819	BROX	1	222885895	222908538	1	protein_coding	148362	BROX	GTEx/v8/Artery_Aorta	8.793e-12	rs74145503;rs3008620
ENSG00000168906	MAT2A	2	85766288	85772403	1	protein_coding	4144	MAT2A	GTEx/v8/Artery_Aorta	1.813e-23	rs55868816;rs6743030;rs11895399;rs112147438;rs2232748
ENSG00000115486	GGCX	2	85771846	85788670	-1	protein_coding	2677	GGCX	GTEx/v8/Artery_Aorta	1.813e-23	rs4268923;rs55868816;rs1254897;rs6743030;rs11895399;rs2289976;rs2232748
ENSG00000168899	VAMP5	2	85811531	85820535	1	protein_coding	10791	VAMP5	GTEx/v8/Artery_Aorta	6.183e-17	rs6743030;rs2289976;rs2232748
ENSG00000168883	USP39	2	85829979	85876403	1	protein_coding	10713	USP39	GTEx/v8/Artery_Aorta	4.815e-23	rs6743030;rs2232748
ENSG00000132313	MRPL35	2	86426478	86440917	1	protein_coding	51318	MRPL35	GTEx/v8/Artery_Aorta	3.552e-07	rs112147438
ENSG00000169554	ZEB2	2	145141648	145282147	-1	protein_coding	9839	ZEB2	GTEx/v8/Artery_Aorta	1.14e-12	rs34372836;rs2252641
ENSG00000182263	FIGN	2	164449906	164592522	-1	protein_coding	55137	FIGN	GTEx/v8/Artery_Aorta	2.378e-10	rs72874178;rs12999907
ENSG00000138439	FAM117B	2	203499901	203634480	1	protein_coding	150864	FAM117B	GTEx/v8/Artery_Aorta	1.291e-32	rs72928925;rs72934535;rs10932008;rs139644567
ENSG00000163596	ICA1L	2	203640690	203736708	-1	protein_coding	130026	ICA1L	GTEx/v8/Artery_Aorta	3.772e-31	rs72934535;rs10932008;rs11676242
ENSG00000138380	CARF	2	203776937	203851786	1	protein_coding	79800	CARF	GTEx/v8/Artery_Aorta	6.504e-09	rs11676242
ENSG00000144426	NBEAL1	2	203879602	204091101	1	protein_coding	65065	NBEAL1	GTEx/v8/Artery_Aorta	1.291e-32	rs145327575;rs72928925;rs116343212;rs111485191;rs72926788;rs146289328;rs72934535;rs10932008;rs2036927;rs74923585;rs11676242;rs139644567;rs12693989;rs78999781;rs144923024
ENSG00000178562	CD28	2	204571198	204603635	1	protein_coding	940	CD28	GTEx/v8/Artery_Aorta	NA	rs11676242
ENSG00000138363	ATIC	2	216176540	216214487	1	protein_coding	471	ATIC	GTEx/v8/Artery_Aorta	2.488e-09	rs17517928
ENSG00000231672	DIRC3	2	218148742	218621316	-1	protein_coding	729582	DIRC3	GTEx/v8/Artery_Aorta	1.555e-12	rs41383244;rs2571445;rs2161969
ENSG00000163359	COL6A3	2	238232646	238323018	-1	protein_coding	1293	COL6A3	GTEx/v8/Artery_Aorta	2.641e-08	rs11677932
ENSG00000131368	MRPS25	3	15083967	15106842	-1	protein_coding	64432	MRPS25	GTEx/v8/Artery_Aorta	4.627e-09	rs294601;rs1077534
ENSG00000114646	CSPG5	3	47603729	47622282	-1	protein_coding	10675	CSPG5	GTEx/v8/Artery_Aorta	4.843e-05	rs7617773
ENSG00000164045	CDC25A	3	48198636	48229892	-1	protein_coding	993	CDC25A	GTEx/v8/Artery_Aorta	3.48e-11	rs7617773
ENSG00000164048	ZNF589	3	48282590	48340743	1	protein_coding	51385	ZNF589	GTEx/v8/Artery_Aorta	3.48e-11	rs7617773
ENSG00000172113	NME6	3	48334754	48343175	-1	protein_coding	10201	NME6	GTEx/v8/Artery_Aorta	3.48e-11	rs7617773
ENSG00000213672	NCKIPSD	3	48701364	48723797	-1	protein_coding	51517	NCKIPSD	GTEx/v8/Artery_Aorta	6.34e-09	rs73078367;rs78807522;rs73079003
ENSG00000178467	P4HTM	3	49027319	49044587	1	protein_coding	54681	P4HTM	GTEx/v8/Artery_Aorta	6.34e-09	rs73078367;rs78807522;rs73079003
ENSG00000178252	WDR6	3	49044495	49053386	1	protein_coding	11180	WDR6	GTEx/v8/Artery_Aorta	1.105e-08	rs78807522
ENSG00000178149	DALRD3	3	49052921	49059726	-1	protein_coding	55152	DALRD3	GTEx/v8/Artery_Aorta	1.462e-06	rs7617773
ENSG00000178057	NDUFAF3	3	49057892	49060928	1	protein_coding	25915	NDUFAF3	GTEx/v8/Artery_Aorta	6.34e-09	rs78807522
ENSG00000173421	CCDC36	3	49235861	49295537	1	protein_coding	339834	CCDC36	GTEx/v8/Artery_Aorta	6.34e-09	rs78807522;rs73079003;rs73078367
ENSG00000188315	C3orf62	3	49306035	49315342	-1	protein_coding	375341	C3orf62	GTEx/v8/Artery_Aorta	1.105e-08	rs78807522
ENSG00000145022	TCTA	3	49449639	49453908	1	protein_coding	6988	TCTA	GTEx/v8/Artery_Aorta	1.813e-08	rs73078367;rs78807522;rs73079003
ENSG00000145020	AMT	3	49454211	49460186	-1	protein_coding	275	AMT	GTEx/v8/Artery_Aorta	6.34e-09	rs73078367;rs78807522;rs73079003
ENSG00000145029	NICN1	3	49460379	49466759	-1	protein_coding	84276	NICN1	GTEx/v8/Artery_Aorta	1.105e-08	rs73078367;rs78807522;rs73079003
ENSG00000173402	DAG1	3	49506146	49573048	1	protein_coding	1605	DAG1	GTEx/v8/Artery_Aorta	1.813e-08	rs73078367;rs78807522;rs73079003
ENSG00000164062	APEH	3	49711435	49721396	1	protein_coding	327	APEH	GTEx/v8/Artery_Aorta	6.34e-09	rs78807522;rs73079003;rs73078367
ENSG00000164068	RNF123	3	49726932	49758962	1	protein_coding	63891	RNF123	GTEx/v8/Artery_Aorta	1.195e-07	rs78807522;rs73079003
ENSG00000185614	FAM212A	3	49840687	49842463	1	protein_coding	389119	FAM212A	GTEx/v8/Artery_Aorta	5.458e-08	rs78807522;rs73079003;rs73078367
ENSG00000004534	RBM6	3	49977440	50137478	1	protein_coding	10180	RBM6	GTEx/v8/Artery_Aorta	6.34e-09	rs78807522;rs73079003
ENSG00000163935	SFMBT1	3	52937588	53080766	-1	protein_coding	51460	SFMBT1	GTEx/v8/Artery_Aorta	1.223e-08	rs77347777
ENSG00000138246	DNAJC13	3	132136370	132257876	1	protein_coding	23317	DNAJC13	GTEx/v8/Artery_Aorta	4.922e-06	rs10512861
ENSG00000113971	NPHP3	3	132276986	132441303	-1	protein_coding	27031	NPHP3	GTEx/v8/Artery_Aorta	2.999e-09	rs10512861
ENSG00000114054	PCCB	3	135969148	136056738	1	protein_coding	5096	PCCB	GTEx/v8/Artery_Aorta	6.082e-15	rs667920;rs9647335;rs1280623;rs34169052;rs13075615;rs16844241
ENSG00000168917	SLC35G2	3	136537489	136574734	1	protein_coding	80723	SLC35G2	GTEx/v8/Artery_Aorta	1.709e-08	rs16844241
ENSG00000118017	A4GNT	3	137842560	137851229	-1	protein_coding	51146	A4GNT	GTEx/v8/Artery_Aorta	2.403e-17	rs185244;rs13080413;rs9828345
ENSG00000158186	MRAS	3	138066539	138124375	1	protein_coding	22808	MRAS	GTEx/v8/Artery_Aorta	2.403e-17	rs185244;rs13080413;rs9828345;rs940234;rs1109088;rs1679165
ENSG00000158220	ESYT3	3	138153428	138200528	1	protein_coding	83850	ESYT3	GTEx/v8/Artery_Aorta	2.403e-17	rs185244;rs13080413;rs9828345;rs1109088;rs1679165
ENSG00000114790	ARHGEF26	3	153838792	153975616	1	protein_coding	26084	ARHGEF26	GTEx/v8/Artery_Aorta	3.364e-15	rs10935972;rs115162635;rs11925809;rs789294;rs357502
ENSG00000174953	DHX36	3	153990335	154042286	-1	protein_coding	170506	DHX36	GTEx/v8/Artery_Aorta	3.364e-15	rs10935972;rs115162635;rs789294;rs357502
ENSG00000163659	TIPARP	3	156391024	156424559	1	protein_coding	25976	TIPARP	GTEx/v8/Artery_Aorta	1.395e-08	rs4266144
ENSG00000084093	REST	4	57774075	57802010	1	protein_coding	5978	REST	GTEx/v8/Artery_Aorta	1.169e-08	rs17081933
ENSG00000163749	CCDC158	4	77234154	77343021	-1	protein_coding	339965	CCDC158	GTEx/v8/Artery_Aorta	1.637e-10	rs12500824
ENSG00000164096	C4orf3	4	120218207	120225600	-1	protein_coding	401152	C4orf3	GTEx/v8/Artery_Aorta	3.191e-08	rs6820115
ENSG00000138735	PDE5A	4	120415550	120550146	-1	protein_coding	8654	PDE5A	GTEx/v8/Artery_Aorta	2.936e-13	rs4640656;rs4834827;rs12508689;rs7678555;rs4834831
ENSG00000151617	EDNRA	4	148402069	148466106	1	protein_coding	1909	EDNRA	GTEx/v8/Artery_Aorta	6.95e-24	rs6841581
ENSG00000164116	GUCY1A3	4	156587863	156653501	1	protein_coding	2982	GUCY1A3	GTEx/v8/Artery_Aorta	2.466e-10	rs10029530
ENSG00000061918	GUCY1B3	4	156680144	156728743	1	protein_coding	2983	GUCY1B3	GTEx/v8/Artery_Aorta	2.466e-10	rs10029530
ENSG00000154447	SH3RF1	4	170015407	170192256	-1	protein_coding	57630	SH3RF1	GTEx/v8/Artery_Aorta	4.265e-07	rs7696431
ENSG00000112902	SEMA5A	5	9035138	9546187	-1	protein_coding	9037	SEMA5A	GTEx/v8/Artery_Aorta	3.752e-13	rs112941079
ENSG00000112137	PHACTR1	6	12717893	13288645	1	protein_coding	221692	PHACTR1	GTEx/v8/Artery_Aorta	2.718e-76	rs1332840;rs17679417;rs12202891;rs2026458;rs8180628;rs9381462;rs9349379;rs9395214;rs13201878;rs9473086;rs11753838;rs4711939
ENSG00000196821	C6orf106	6	34555065	34664636	-1	protein_coding	64771	C6orf106	GTEx/v8/Artery_Aorta	2.151e-11	rs2814944;rs114863007
ENSG00000124562	SNRPC	6	34725183	34741571	1	protein_coding	6631	SNRPC	GTEx/v8/Artery_Aorta	5.17e-09	rs9462027
ENSG00000065060	UHRF1BP1	6	34759857	34850915	1	protein_coding	54887	UHRF1BP1	GTEx/v8/Artery_Aorta	2.151e-11	rs2814944;rs114863007;rs9462027;rs3822921
ENSG00000064999	ANKS1A	6	34857042	35059179	1	protein_coding	23294	ANKS1A	GTEx/v8/Artery_Aorta	1.913e-07	rs1334894
ENSG00000007866	TEAD3	6	35441374	35464853	-1	protein_coding	7005	TEAD3	GTEx/v8/Artery_Aorta	3.882e-07	rs1334894
ENSG00000151917	BEND6	6	56819773	56892140	1	protein_coding	221336	BEND6	GTEx/v8/Artery_Aorta	6.376e-07	rs116081553
ENSG00000112208	BAG2	6	57037124	57054631	1	protein_coding	9532	BAG2	GTEx/v8/Artery_Aorta	1.197e-08	rs9367716
ENSG00000112210	RAB23	6	57053607	57087078	-1	protein_coding	51715	RAB23	GTEx/v8/Artery_Aorta	1.197e-08	rs9367716
ENSG00000118526	TCF21	6	134210276	134216691	1	protein_coding	6943	TCF21	GTEx/v8/Artery_Aorta	3.555e-31	rs12203224;rs4895999;rs2327429;rs162185;rs1336170
ENSG00000146411	SLC2A12	6	134309835	134373774	-1	protein_coding	154091	SLC2A12	GTEx/v8/Artery_Aorta	3.681e-08	rs2627230
ENSG00000164694	FNDC1	6	159590429	159693141	1	protein_coding	84624	FNDC1	GTEx/v8/Artery_Aorta	1.197e-06	rs118018713
ENSG00000175003	SLC22A1	6	160542821	160579750	1	protein_coding	6580	SLC22A1	GTEx/v8/Artery_Aorta	1.098e-33	rs144078421;rs9295128;rs4646272
ENSG00000146477	SLC22A3	6	160769300	160876014	1	protein_coding	6581	SLC22A3	GTEx/v8/Artery_Aorta	9.003e-18	rs1510225;rs1510230
ENSG00000164535	DAGLB	7	6448757	6523821	-1	protein_coding	221955	DAGLB	GTEx/v8/Artery_Aorta	2.263e-08	rs4724806
ENSG00000122691	TWIST1	7	19060614	19157295	-1	protein_coding	7291	TWIST1	GTEx/v8/Artery_Aorta	1.253e-24	rs2107595;rs10227612
ENSG00000168487	BMP1	8	22022249	22069839	1	protein_coding	649	BMP1	GTEx/v8/Artery_Aorta	1.044e-11	rs6984210
ENSG00000168490	PHYHIP	8	22077222	22089854	-1	protein_coding	9796	PHYHIP	GTEx/v8/Artery_Aorta	2.524e-09	rs6984210
ENSG00000099810	MTAP	9	21802542	21931646	1	protein_coding	4507	MTAP	GTEx/v8/Artery_Aorta	7.266e-12	rs896655;rs11523031;rs10965116
ENSG00000065665	SEC61A2	10	12171636	12211960	1	protein_coding	55176	SEC61A2	GTEx/v8/Artery_Aorta	1.13e-08	rs12221133
ENSG00000151465	CDC123	10	12237964	12292588	1	protein_coding	8872	CDC123	GTEx/v8/Artery_Aorta	6.377e-10	rs12221133;rs61848342;rs17566555
ENSG00000183049	CAMK1D	10	12391481	12877545	1	protein_coding	57118	CAMK1D	GTEx/v8/Artery_Aorta	6.377e-10	rs17566555;rs61848342;rs12221133
ENSG00000165757	KIAA1462	10	30301729	30404423	-1	protein_coding	57608	KIAA1462	GTEx/v8/Artery_Aorta	1.73e-17	rs10826749;rs2487926;rs1063205;rs9337951;rs2505084;rs2066333;rs10826764;rs2488024;rs2488017
ENSG00000107551	RASSF4	10	45454855	45491339	1	protein_coding	83937	RASSF4	GTEx/v8/Artery_Aorta	5.261e-08	rs800329
ENSG00000108219	TSPAN14	10	82213922	82292879	1	protein_coding	81619	TSPAN14	GTEx/v8/Artery_Aorta	2.241e-10	rs17680741;rs12264252;rs878651
ENSG00000107798	LIPA	10	90973326	91174314	-1	protein_coding	3988	LIPA	GTEx/v8/Artery_Aorta	2.434e-21	rs1412444;rs2243548;rs2266008
ENSG00000138175	ARL3	10	104433488	104474164	-1	protein_coding	403	ARL3	GTEx/v8/Artery_Aorta	2.961e-12	rs3740390
ENSG00000166275	C10orf32	10	104613980	104624718	1	protein_coding	119032	C10orf32	GTEx/v8/Artery_Aorta	1.535e-12	rs12414777
ENSG00000214435	AS3MT	10	104629273	104661656	1	protein_coding	57412	AS3MT	GTEx/v8/Artery_Aorta	1.535e-12	rs12414777
ENSG00000138172	CALHM2	10	105206543	105212660	-1	protein_coding	51063	CALHM2	GTEx/v8/Artery_Aorta	4.67e-15	rs3740390;rs79780963
ENSG00000065613	SLK	10	105726959	105788991	1	protein_coding	9748	SLK	GTEx/v8/Artery_Aorta	3.112e-09	rs12765878
ENSG00000133789	SWAP70	11	9685624	9774538	1	protein_coding	23075	SWAP70	GTEx/v8/Artery_Aorta	2.732e-09	rs472109;rs360141
ENSG00000149084	HSD17B12	11	43577986	43878167	1	protein_coding	51144	HSD17B12	GTEx/v8/Artery_Aorta	1.03e-08	rs7116641
ENSG00000173327	MAP3K11	11	65365226	65382853	-1	protein_coding	4296	MAP3K11	GTEx/v8/Artery_Aorta	2.291e-11	rs3741380;rs12801636;rs35927673;rs644740
ENSG00000172922	RNASEH2C	11	65482367	65488418	-1	protein_coding	84153	RNASEH2C	GTEx/v8/Artery_Aorta	2.291e-11	rs12801636
ENSG00000165895	ARHGAP42	11	100558384	100862668	1	protein_coding	143872	ARHGAP42	GTEx/v8/Artery_Aorta	6.787e-11	rs61621482;rs607562;rs4754698;rs7112228
ENSG00000170647	TMEM133	11	100862811	100864663	1	protein_coding	143872	TMEM133	GTEx/v8/Artery_Aorta	6.787e-11	rs61621482;rs607562;rs4754698;rs7112228
ENSG00000170962	PDGFD	11	103777914	104035107	-1	protein_coding	80310	PDGFD	GTEx/v8/Artery_Aorta	1.115e-28	rs10502020;rs12574699;rs11226048;rs974819
ENSG00000139182	CLSTN3	12	7282294	7311541	1	protein_coding	9746	CLSTN3	GTEx/v8/Artery_Aorta	6.152e-10	rs11838267
ENSG00000166881	TMEM194A	12	57449426	57481846	-1	protein_coding	23306	TMEM194A	GTEx/v8/Artery_Aorta	3.424e-08	rs11613352
ENSG00000139323	POC1B	12	89813495	89919801	-1	protein_coding	282809	POC1B	GTEx/v8/Artery_Aorta	1.343e-11	rs74777962;rs4842664
ENSG00000070961	ATP2B1	12	89981828	90103077	-1	protein_coding	490	ATP2B1	GTEx/v8/Artery_Aorta	8.643e-15	rs2681492
ENSG00000120798	NR2C1	12	95414005	95467479	-1	protein_coding	7181	NR2C1	GTEx/v8/Artery_Aorta	1.056e-12	rs7306455;rs11107903;rs4762452
ENSG00000180263	FGD6	12	95470525	95611258	-1	protein_coding	55785	FGD6	GTEx/v8/Artery_Aorta	1.056e-12	rs11107903;rs7306455;rs4762452
ENSG00000111275	ALDH2	12	112204691	112247782	1	protein_coding	217	ALDH2	GTEx/v8/Artery_Aorta	3.715e-27	rs4766524;rs1265564;rs933399;rs4766573;rs7137828;rs595529;rs648997;rs2238151;rs4766897;rs74531234
ENSG00000089022	MAPKAPK5	12	112279782	112334343	1	protein_coding	8550	MAPKAPK5	GTEx/v8/Artery_Aorta	7.89e-10	rs74531234
ENSG00000198270	TMEM116	12	112369086	112450970	-1	protein_coding	89894	TMEM116	GTEx/v8/Artery_Aorta	6.234e-10	rs933399;rs74531234;rs595529
ENSG00000173064	HECTD4	12	112597992	112819896	-1	protein_coding	283450	HECTD4	GTEx/v8/Artery_Aorta	2.343e-10	rs4766573;rs595529;rs648997
ENSG00000167272	POP5	12	121016567	121019201	-1	protein_coding	51367	POP5	GTEx/v8/Artery_Aorta	7.112e-09	rs11065360;rs1169286;rs2708081
ENSG00000157837	SPPL3	12	121200313	121342174	-1	protein_coding	121665	SPPL3	GTEx/v8/Artery_Aorta	1.616e-08	rs11065332
ENSG00000157895	C12orf43	12	121440225	121454305	-1	protein_coding	64897	C12orf43	GTEx/v8/Artery_Aorta	1.26e-18	rs1169288;rs7953249;rs1169306;rs1169286;rs3213545;rs2708081
ENSG00000244754	N4BP2L2	13	33006554	33112970	-1	protein_coding	10443	N4BP2L2	GTEx/v8/Artery_Aorta	1.189e-10	rs7998440
ENSG00000057593	F7	13	113760105	113774995	1	protein_coding	2155	F7	GTEx/v8/Artery_Aorta	4.366e-07	rs1317507
ENSG00000119681	LTBP2	14	74964873	75079306	-1	protein_coding	4053	LTBP2	GTEx/v8/Artery_Aorta	0.002222	rs12588415
ENSG00000198208	RPS6KL1	14	75370657	75390099	-1	protein_coding	83694	RPS6KL1	GTEx/v8/Artery_Aorta	3.601e-10	rs12588415;rs7145159;rs96358
ENSG00000119718	EIF2B2	14	75469614	75476292	1	protein_coding	8892	EIF2B2	GTEx/v8/Artery_Aorta	3.601e-10	rs12588415;rs7145159;rs96358
ENSG00000119638	NEK9	14	75548822	75594047	-1	protein_coding	91754	NEK9	GTEx/v8/Artery_Aorta	3.601e-10	rs12588415;rs7145159;rs96358
ENSG00000119632	IFI27L2	14	94594116	94596590	-1	protein_coding	83982	IFI27L2	GTEx/v8/Artery_Aorta	8.439e-10	rs112635299
ENSG00000182218	HHIPL1	14	100111447	100146906	1	protein_coding	84439	HHIPL1	GTEx/v8/Artery_Aorta	2.885e-16	rs36033161;rs34640436;rs17562391;rs7342498;rs7157609;rs8003602;rs7148504
ENSG00000066629	EML1	14	100204030	100408397	1	protein_coding	2009	EML1	GTEx/v8/Artery_Aorta	4.883e-13	rs17562391;rs7157609
ENSG00000103671	TRIP4	15	64679947	64747502	1	protein_coding	9325	TRIP4	GTEx/v8/Artery_Aorta	3.895e-08	rs6494488
ENSG00000166839	ANKDD1A	15	65204101	65251042	1	protein_coding	348094	ANKDD1A	GTEx/v8/Artery_Aorta	1.116e-06	rs6494488
ENSG00000090487	SPG21	15	65255362	65282648	-1	protein_coding	51324	SPG21	GTEx/v8/Artery_Aorta	1.116e-06	rs6494488
ENSG00000169684	CHRNA5	15	78857862	78887611	1	protein_coding	1138	CHRNA5	GTEx/v8/Artery_Aorta	7.696e-20	rs7178051
ENSG00000136378	ADAMTS7	15	79051545	79103773	-1	protein_coding	11173	ADAMTS7	GTEx/v8/Artery_Aorta	5.481e-36	rs12286;rs4887113;rs2277549;rs7178051;rs7173743;rs6495338;rs28439027;rs12440662;rs28408315;rs11629759
ENSG00000185787	MORF4L1	15	79102829	79190475	1	protein_coding	10933	MORF4L1	GTEx/v8/Artery_Aorta	5.481e-36	rs7178051;rs7173743;rs6495338;rs28439027;rs12440662;rs11629759
ENSG00000103811	CTSH	15	79213400	79241916	-1	protein_coding	1512	CTSH	GTEx/v8/Artery_Aorta	5.481e-36	rs7178051;rs12050535;rs7173743;rs6495338;rs28439027;rs28408315;rs11629759
ENSG00000140511	HAPLN3	15	89420519	89438857	-1	protein_coding	145864	HAPLN3	GTEx/v8/Artery_Aorta	5.206e-11	rs1807214
ENSG00000140545	MFGE8	15	89441916	89456642	-1	protein_coding	4240	MFGE8	GTEx/v8/Artery_Aorta	5.206e-11	rs1807214
ENSG00000140526	ABHD2	15	89630690	89745591	1	protein_coding	11057	ABHD2	GTEx/v8/Artery_Aorta	5.206e-11	rs1807214
ENSG00000140564	FURIN	15	91411822	91426688	1	protein_coding	5045	FURIN	GTEx/v8/Artery_Aorta	9.86e-27	rs2521501;rs17514846;rs10744971
ENSG00000182511	FES	15	91426925	91439006	1	protein_coding	2242	FES	GTEx/v8/Artery_Aorta	9.86e-27	rs12185121;rs11855381;rs2521501;rs7497418;rs17514846;rs10744971
ENSG00000196547	MAN2A2	15	91445448	91465814	1	protein_coding	4122	MAN2A2	GTEx/v8/Artery_Aorta	1.479e-25	rs2521501
ENSG00000087237	CETP	16	56995762	57017757	1	protein_coding	1071	CETP	GTEx/v8/Artery_Aorta	2.133e-09	rs12149545
ENSG00000180917	CMTR2	16	71315292	71323618	-1	protein_coding	55783	CMTR2	GTEx/v8/Artery_Aorta	2.149e-08	rs7186207
ENSG00000102967	DHODH	16	72042487	72058954	1	protein_coding	1723	DHODH	GTEx/v8/Artery_Aorta	2.92e-11	rs7186207;rs1050362;rs2000999
ENSG00000168925	CTRB1	16	75252898	75258822	1	protein_coding	1504	CTRB1	GTEx/v8/Artery_Aorta	2.031e-11	rs8046696;rs37606;rs1001861
ENSG00000050820	BCAR1	16	75262928	75301951	-1	protein_coding	9564	BCAR1	GTEx/v8/Artery_Aorta	1.905e-16	rs9929108;rs7202877;rs8046696;rs1001861;rs467223;rs9934007;rs37606
ENSG00000140945	CDH13	16	82660408	83830204	1	protein_coding	1012	CDH13	GTEx/v8/Artery_Aorta	1.612e-16	rs7500448;rs68166703
ENSG00000108963	DPH1	17	1933404	1946724	1	protein_coding	1801	DPH1	GTEx/v8/Artery_Aorta	1.597e-05	rs4790875
ENSG00000167720	SRR	17	2206677	2228554	1	protein_coding	63826	SRR	GTEx/v8/Artery_Aorta	4.112e-17	rs4790875;rs903162;rs2641431;rs143499;rs170041
ENSG00000072310	SREBF1	17	17713713	17740325	-1	protein_coding	6720	SREBF1	GTEx/v8/Artery_Aorta	1.462e-09	rs4299203;rs854764
ENSG00000175662	TOM1L2	17	17746828	17875736	-1	protein_coding	146691	TOM1L2	GTEx/v8/Artery_Aorta	1.358e-09	rs12936587;rs11656775;rs4299203;rs854764
ENSG00000171953	ATPAF2	17	17880723	17942523	-1	protein_coding	91647	ATPAF2	GTEx/v8/Artery_Aorta	9.378e-09	rs4299203
ENSG00000108591	DRG2	17	17991200	18011285	1	protein_coding	1819	DRG2	GTEx/v8/Artery_Aorta	2.23e-08	rs12936587;rs854764;rs4299203
ENSG00000091542	ALKBH5	17	18086392	18113268	1	protein_coding	54890	ALKBH5	GTEx/v8/Artery_Aorta	0.0003571	rs854764
ENSG00000171928	TVP23B	17	18684308	18710027	1	protein_coding	51030	TVP23B	GTEx/v8/Artery_Aorta	7.561e-08	rs854764;rs4299203
ENSG00000167543	TP53I13	17	27893070	27900175	1	protein_coding	90313	TP53I13	GTEx/v8/Artery_Aorta	2.833e-07	rs11080107
ENSG00000176927	EFCAB5	17	28256218	28435470	1	protein_coding	374786	EFCAB5	GTEx/v8/Artery_Aorta	2.902e-10	rs11080107
ENSG00000108771	DHX58	17	40253422	40264751	-1	protein_coding	79132	DHX58	GTEx/v8/Artery_Aorta	7.357e-09	rs2074164
ENSG00000179673	RPRML	17	45055523	45056614	-1	protein_coding	388394	RPRML	GTEx/v8/Artery_Aorta	1.317e-06	rs17608766
ENSG00000159210	SNF8	17	47006678	47022479	-1	protein_coding	11267	SNF8	GTEx/v8/Artery_Aorta	1.459e-11	rs11652858;rs1962412;rs12940898;rs62078383;rs35895680;rs4643373;rs11653468
ENSG00000167083	GNGT2	17	47280153	47287936	-1	protein_coding	2793	GNGT2	GTEx/v8/Artery_Aorta	1.63e-15	rs55978930;rs62076439;rs12602769;rs8075803
ENSG00000198740	ZNF652	17	47366568	47439835	-1	protein_coding	22834	ZNF652	GTEx/v8/Artery_Aorta	1.63e-15	rs8075803;rs62076439;rs12602769
ENSG00000187013	C17orf82	17	59489112	59490641	1	protein_coding	388407	C17orf82	GTEx/v8/Artery_Aorta	8.304e-07	rs1867250
ENSG00000184828	ZBTB7C	18	45553044	45937123	-1	protein_coding	201501	ZBTB7C	GTEx/v8/Artery_Aorta	1.635e-08	rs736839;rs2337157
ENSG00000161888	SPC24	19	11242196	11266484	-1	protein_coding	147841	SPC24	GTEx/v8/Artery_Aorta	2.264e-11	rs2421201;rs4804573
ENSG00000197256	KANK2	19	11274943	11308467	-1	protein_coding	25959	KANK2	GTEx/v8/Artery_Aorta	3.904e-09	rs2738445
ENSG00000130475	FCHO1	19	17858527	17899377	1	protein_coding	23149	FCHO1	GTEx/v8/Artery_Aorta	7.623e-13	rs35976034;rs7251815
ENSG00000167601	AXL	19	41725108	41767671	1	protein_coding	558	AXL	GTEx/v8/Artery_Aorta	2.935e-09	rs12980942;rs12983027
ENSG00000248098	BCKDHA	19	41884215	41930910	1	protein_coding	593	BCKDHA	GTEx/v8/Artery_Aorta	1.289e-08	rs1529717
ENSG00000077348	EXOSC5	19	41892279	41903384	-1	protein_coding	56915	EXOSC5	GTEx/v8/Artery_Aorta	4.113e-10	rs2317131
ENSG00000177191	B3GNT8	19	41931264	41934635	-1	protein_coding	374907	B3GNT8	GTEx/v8/Artery_Aorta	4.113e-10	rs1529717;rs2317131
ENSG00000130202	PVRL2	19	45349432	45392485	1	protein_coding	5819	PVRL2	GTEx/v8/Artery_Aorta	2.738e-09	rs6859
ENSG00000104936	DMPK	19	46272975	46285810	-1	protein_coding	1760	DMPK	GTEx/v8/Artery_Aorta	1.551e-08	rs2341097
ENSG00000185800	DMWD	19	46286205	46296060	-1	protein_coding	1762	DMWD	GTEx/v8/Artery_Aorta	1.312e-08	rs1964272;rs2341097
ENSG00000101460	MAP1LC3A	20	33134658	33148149	1	protein_coding	84557	MAP1LC3A	GTEx/v8/Artery_Aorta	9.914e-11	rs2295353;rs6088638;rs867186;rs1415771
ENSG00000078804	TP53INP2	20	33292094	33301243	1	protein_coding	58476	TP53INP2	GTEx/v8/Artery_Aorta	0.006108	rs2295353
ENSG00000131067	GGT7	20	33432523	33460663	-1	protein_coding	2686	GGT7	GTEx/v8/Artery_Aorta	2.183e-09	rs2295353;rs6088638
ENSG00000078814	MYH7B	20	33563206	33590240	1	protein_coding	57644	MYH7B	GTEx/v8/Artery_Aorta	3.994e-08	rs6088638;rs2295353;rs867186
ENSG00000088298	EDEM2	20	33703167	33865928	-1	protein_coding	55741	EDEM2	GTEx/v8/Artery_Aorta	9.914e-11	rs2295353;rs1415771
ENSG00000101000	PROCR	20	33759876	33765165	1	protein_coding	10544	PROCR	GTEx/v8/Artery_Aorta	2.183e-09	rs2295353
ENSG00000132793	LPIN3	20	39969560	39989222	1	protein_coding	64900	LPIN3	GTEx/v8/Artery_Aorta	1.115e-08	rs6102343
ENSG00000124116	WFDC3	20	44376583	44420571	-1	protein_coding	140686	WFDC3	GTEx/v8/Artery_Aorta	4.396e-09	rs3827066
ENSG00000100979	PLTP	20	44527399	44540794	-1	protein_coding	5360	PLTP	GTEx/v8/Artery_Aorta	NA	rs3827066
ENSG00000243927	MRPS6	21	35445524	35515334	1	protein_coding	64968	MRPS6	GTEx/v8/Artery_Aorta	2.579e-33	rs9980151;rs28451064;rs28591415;rs79158929
ENSG00000198743	SLC5A3	21	35445870	35478559	1	protein_coding	6526	SLC5A3	GTEx/v8/Artery_Aorta	2.579e-33	rs28451064;rs28591415
ENSG00000159197	KCNE2	21	35736323	35743688	1	protein_coding	9992	KCNE2	GTEx/v8/Artery_Aorta	2.579e-33	rs9980151;rs28451064;rs28591415
