# Supplementary material for: Enhancer promoter interactome and Mendelian randomization identify network of druggable vascular genes in coronary artery disease
Source: Hum Genomics. 2022 Mar 4;16:8. doi: 10.1186/s40246-022-00381-4 (PMC8895522; doi:10.1186/s40246-022-00381-4)
Supplement: Supplementary file 7 — Additional file 7. Supplemental Table 7: Genetic colocalization with CAD. [file 40246_2022_381_MOESM7_ESM.xlsx]

## Sheet: Feuil1
Supplemental Table 7: Genetic colocalization with CAD.
Gene	Posterior_prob	Candidate_snp
CDH13	1	rs7500448
PHACTR1	1	rs9349379
TCF21	0.9963	rs2327429
N4BP2L2	0.9936	rs11840502
SYPL2	0.9935	rs56018934
TWIST1	0.9922	rs2107595
PDGFD	0.9912	rs974819
IPO9	0.9762	rs2820315
FHL3	0.9736	rs67631072
UTP11	0.9726	rs67631072
GGCX	0.9607	rs10176176
SEMA5A	0.9478	rs17263150
DMPK	0.946	rs8109951
MIA3	0.9446	rs17163360
TMEM133	0.9413	rs604723
CAMK1D	0.937	rs2001546
ARHGAP42	0.9333	rs604723
DAGLB	0.9153	rs13235365
DMWD	0.913	rs8108864
CETP	0.9082	rs3764261
MORF4L1	0.9062	rs7173743
JCAD	0.9055	rs9337951
MFGE8	0.9015	rs2083460
HAPLN3	0.8971	rs2083460
HHIPL1	0.8962	rs12893887
DHX36	0.8873	rs789294
B3GNT8	0.8862	rs13344547
BMP1	0.8839	rs73225842
LMOD1	0.8795	rs2820315
FAM117B	0.8757	rs115654617
MAT2A	0.8731	rs1561198
ATP2B1	0.87	rs111478946
EXOSC5	0.865	rs4674
EIF2B2	0.8519	rs175040
ZEB2	0.8122	rs34372836
