# Supplementary material for: Enhancer promoter interactome and Mendelian randomization identify network of druggable vascular genes in coronary artery disease
Source: Hum Genomics. 2022 Mar 4;16:8. doi: 10.1186/s40246-022-00381-4 (PMC8895522; doi:10.1186/s40246-022-00381-4)
Supplement: Supplementary file 8 — Additional file 8. Supplemental Table 8: gene ontology enrichment for genes with colocalization. [file 40246_2022_381_MOESM8_ESM.xlsx]

## Sheet: Feuil1
Supplemental Table 8: gene ontology enrichment for genes with colocalization.
Term	P-value	Adjusted P-value	Odds Ratio	Genes
nervous system development (GO:0007399)	0.000124367	0.031509	8.99286	SEMA5A;ZEB2;EIF2B2;UTP11;HAPLN3;DAGLB
negative regulation of cell adhesion (GO:0007162)	0.000199071	0.031509	30.0953	SEMA5A;CDH13;MIA3
positive regulation of endothelial cell proliferation (GO:0001938)	0.000217804	0.031509	29.1519	SEMA5A;CDH13;JCAD
epithelial cell migration (GO:0010631)	0.00180557	0.0929727	35.5276	ZEB2;CDH13
sprouting angiogenesis (GO:0002040)	0.00268755	0.0929727	28.7489	SEMA5A;CDH13
positive regulation of chemotaxis (GO:0050921)	0.00319059	0.0929727	26.2437	SEMA5A;CDH13
positive regulation of cell motility (GO:2000147)	0.00373827	0.0929727	10.541	PDGFD;TWIST1;CDH13
muscle organ development (GO:0007517)	0.00494117	0.0929727	20.8015	TCF21;FHL3
regulation of cardiac conduction (GO:1903779)	0.0061252	0.0929727	18.5548	DMPK;ATP2B1
positive regulation of cell migration (GO:0030335)	0.00671378	0.0929727	8.49212	PDGFD;CDH13;MIA3
actomyosin structure organization (GO:0031032)	0.00685423	0.0929727	17.4756	LMOD1;PHACTR1
positive regulation of cytokine secretion (GO:0050715)	0.00723284	0.0929727	16.9816	DHX36;TWIST1
positive regulation of cytoskeleton organization (GO:0051495)	0.00801788	0.0929727	16.0727	SEMA5A;LMOD1
regulation of endothelial cell proliferation (GO:0001936)	0.0084242	0.0929727	15.6537	SEMA5A;CDH13
regulation of phosphatidylinositol 3-kinase signaling (GO:0014066)	0.00863077	0.0929727	15.4522	PDGFD;TWIST1
positive regulation of intracellular signal transduction (GO:1902533)	0.00945605	0.0929727	5.2944	SEMA5A;PDGFD;CDH13;JCAD
positive regulation of supramolecular fiber organization (GO:1902905)	0.00947968	0.0929727	14.6955	SEMA5A;LMOD1
calcium ion homeostasis (GO:0055074)	0.0101399	0.0929727	14.1747	DMPK;ATP2B1
negative regulation of DNA repair (GO:0045738)	0.0104554	0.0929727	117.412	TWIST1
mesenchymal cell differentiation involved in kidney development (GO:0072161)	0.0104554	0.0929727	117.412	TCF21
positive regulation of axon guidance (GO:1902669)	0.0104554	0.0929727	117.412	SEMA5A
aortic valve development (GO:0003176)	0.0104554	0.0929727	117.412	TWIST1
blood vessel endothelial cell proliferation involved in sprouting angiogenesis (GO:0002043)	0.0104554	0.0929727	117.412	SEMA5A
regulation of interferon-alpha secretion (GO:1902739)	0.0104554	0.0929727	117.412	DHX36
positive regulation of interferon-alpha secretion (GO:1902741)	0.0104554	0.0929727	117.412	DHX36
aortic valve morphogenesis (GO:0003180)	0.0104554	0.0929727	117.412	TWIST1
regulation of skeletal muscle contraction (GO:0014819)	0.0104554	0.0929727	117.412	DMPK
regulation of heart contraction (GO:0008016)	0.0119971	0.0929727	12.9501	DMPK;ATP2B1
positive regulation of blood vessel endothelial cell proliferation involved in sprouting angiogenesis (GO:1903589)	0.0121876	0.0929727	97.8382	JCAD
positive regulation of hemopoiesis (GO:1903708)	0.0121876	0.0929727	97.8382	N4BP2L2
regulation of monocyte chemotactic protein-1 production (GO:0071637)	0.0121876	0.0929727	97.8382	TWIST1
positive regulation of fatty acid beta-oxidation (GO:0032000)	0.0121876	0.0929727	97.8382	TWIST1
pentose metabolic process (GO:0019321)	0.0121876	0.0929727	97.8382	PHACTR1
cellular metal ion homeostasis (GO:0006875)	0.012239	0.0929727	12.8117	DMPK;ATP2B1
cellular divalent inorganic cation homeostasis (GO:0072503)	0.0134805	0.0929727	12.1616	DMPK;ATP2B1
phospholipid homeostasis (GO:0055091)	0.0139168	0.0929727	83.8571	CETP
lipoprotein transport (GO:0042953)	0.0139168	0.0929727	83.8571	MIA3
snoRNA 3'-end processing (GO:0031126)	0.0139168	0.0929727	83.8571	EXOSC5
U4 snRNA 3'-end processing (GO:0034475)	0.0139168	0.0929727	83.8571	EXOSC5
regulation of striated muscle cell differentiation (GO:0051153)	0.0139168	0.0929727	83.8571	DMPK
positive regulation of catenin import into nucleus (GO:0035413)	0.0139168	0.0929727	83.8571	SEMA5A
regulation of positive chemotaxis (GO:0050926)	0.0139168	0.0929727	83.8571	CDH13
lipoprotein localization (GO:0044872)	0.0139168	0.0929727	83.8571	MIA3
positive regulation of respiratory burst (GO:0060267)	0.0139168	0.0929727	83.8571	CAMK1D
spleen development (GO:0048536)	0.0139168	0.0929727	83.8571	TCF21
positive regulation of angiogenesis (GO:0045766)	0.0139919	0.0929727	11.9196	SEMA5A;TWIST1
positive regulation of vasculature development (GO:1904018)	0.0142507	0.0929727	11.8021	SEMA5A;TWIST1
positive regulation of epithelial cell proliferation (GO:0050679)	0.0150396	0.0929727	11.4632	SEMA5A;CDH13
positive regulation of transcription from RNA polymerase II promoter (GO:0045944)	0.0153001	0.0929727	3.78055	ZEB2;DHX36;TCF21;TWIST1;CDH13
very-low-density lipoprotein particle remodeling (GO:0034372)	0.0156432	0.0929727	73.3713	CETP
poly-N-acetyllactosamine biosynthetic process (GO:0030311)	0.0156432	0.0929727	73.3713	B3GNT8
negative regulation of phosphatidylinositol 3-kinase signaling (GO:0014067)	0.0156432	0.0929727	73.3713	TWIST1
nuclear RNA surveillance (GO:0071027)	0.0156432	0.0929727	73.3713	EXOSC5
embryonic digestive tract morphogenesis (GO:0048557)	0.0156432	0.0929727	73.3713	TCF21
protein hexamerization (GO:0034214)	0.0156432	0.0929727	73.3713	MAT2A
nuclear-transcribed mRNA catabolic process, exonucleolytic, 3'-5' (GO:0034427)	0.0156432	0.0929727	73.3713	EXOSC5
negative regulation of transcription from RNA polymerase II promoter (GO:0000122)	0.0164978	0.0929727	4.463	ZEB2;TCF21;TWIST1;N4BP2L2
cardiovascular system development (GO:0072358)	0.0173666	0.0929727	65.2157	TCF21
cell differentiation involved in metanephros development (GO:0072202)	0.0173666	0.0929727	65.2157	TCF21
poly-N-acetyllactosamine metabolic process (GO:0030309)	0.0173666	0.0929727	65.2157	B3GNT8
negative regulation of stem cell differentiation (GO:2000737)	0.0173666	0.0929727	65.2157	N4BP2L2
neuron projection fasciculation (GO:0106030)	0.0173666	0.0929727	65.2157	SEMA5A
regulation of histone phosphorylation (GO:0033127)	0.0173666	0.0929727	65.2157	TWIST1
contractile actin filament bundle assembly (GO:0030038)	0.0173666	0.0929727	65.2157	PHACTR1
regulation of respiratory burst (GO:0060263)	0.0173666	0.0929727	65.2157	CAMK1D
regulation of fatty acid beta-oxidation (GO:0031998)	0.0173666	0.0929727	65.2157	TWIST1
nuclear mRNA surveillance (GO:0071028)	0.0173666	0.0929727	65.2157	EXOSC5
regulation of DNA-templated transcription, initiation (GO:2000142)	0.0173666	0.0929727	65.2157	TWIST1
stress fiber assembly (GO:0043149)	0.0173666	0.0929727	65.2157	PHACTR1
regulation of cell migration (GO:0030334)	0.0176067	0.0929727	5.88618	PDGFD;CDH13;MIA3
metanephric mesenchyme development (GO:0072075)	0.019087	0.0929727	58.6912	TCF21
positive regulation of actin filament depolymerization (GO:0030836)	0.019087	0.0929727	58.6912	SEMA5A
regulation of vascular endothelial growth factor signaling pathway (GO:1900746)	0.019087	0.0929727	58.6912	JCAD
protein carboxylation (GO:0018214)	0.019087	0.0929727	58.6912	GGCX
negative regulation of cellular senescence (GO:2000773)	0.019087	0.0929727	58.6912	TWIST1
low-density lipoprotein particle remodeling (GO:0034374)	0.019087	0.0929727	58.6912	CETP
regulation of blood vessel endothelial cell proliferation involved in sprouting angiogenesis (GO:1903587)	0.019087	0.0929727	58.6912	JCAD
peptidyl-glutamic acid carboxylation (GO:0017187)	0.019087	0.0929727	58.6912	GGCX
positive regulation of fatty acid oxidation (GO:0046321)	0.019087	0.0929727	58.6912	TWIST1
regulation of actin filament depolymerization (GO:0030834)	0.019087	0.0929727	58.6912	SEMA5A
cellular calcium ion homeostasis (GO:0006874)	0.0195548	0.0929727	9.93939	DMPK;ATP2B1
positive regulation of protein depolymerization (GO:1901881)	0.0208046	0.0929727	53.3529	SEMA5A
cargo loading into COPII-coated vesicle (GO:0090110)	0.0208046	0.0929727	53.3529	MIA3
rRNA 3'-end processing (GO:0031125)	0.0208046	0.0929727	53.3529	EXOSC5
axonal fasciculation (GO:0007413)	0.0208046	0.0929727	53.3529	SEMA5A
ribose phosphate metabolic process (GO:0019693)	0.0208046	0.0929727	53.3529	PHACTR1
negative regulation of histone modification (GO:0031057)	0.0208046	0.0929727	53.3529	TWIST1
pentose-phosphate shunt (GO:0006098)	0.0208046	0.0929727	53.3529	PHACTR1
oligodendrocyte development (GO:0014003)	0.0208046	0.0929727	53.3529	EIF2B2
negative regulation of androgen receptor signaling pathway (GO:0060766)	0.0208046	0.0929727	53.3529	TCF21
DNA deamination (GO:0045006)	0.0208046	0.0929727	53.3529	EXOSC5
negative regulation of DNA damage response, signal transduction by p53 class mediator (GO:0043518)	0.0208046	0.0929727	53.3529	TWIST1
negative regulation of macrophage derived foam cell differentiation (GO:0010745)	0.0225192	0.0929727	48.9044	CETP
regulation of endothelial cell chemotaxis (GO:2001026)	0.0225192	0.0929727	48.9044	SEMA5A
cellular response to low-density lipoprotein particle stimulus (GO:0071404)	0.0225192	0.0929727	48.9044	CDH13
regulation of granulocyte chemotaxis (GO:0071622)	0.0225192	0.0929727	48.9044	CAMK1D
regulation of leukocyte migration (GO:0002685)	0.0225192	0.0929727	48.9044	MIA3
high-density lipoprotein particle assembly (GO:0034380)	0.0225192	0.0929727	48.9044	BMP1
triglyceride-rich lipoprotein particle remodeling (GO:0034370)	0.0225192	0.0929727	48.9044	CETP
diacylglycerol metabolic process (GO:0046339)	0.0225192	0.0929727	48.9044	DAGLB
regulation of biomineral tissue development (GO:0070167)	0.0225192	0.0929727	48.9044	TWIST1
positive regulation of endothelial cell chemotaxis (GO:2001028)	0.0225192	0.0929727	48.9044	SEMA5A
oligodendrocyte differentiation (GO:0048709)	0.0242309	0.0929727	45.1403	EIF2B2
DNA modification (GO:0006304)	0.0242309	0.0929727	45.1403	EXOSC5
neurotransmitter biosynthetic process (GO:0042136)	0.0242309	0.0929727	45.1403	DAGLB
vasculature development (GO:0001944)	0.0259397	0.0929727	41.9139	TCF21
negative regulation of cell aging (GO:0090344)	0.0259397	0.0929727	41.9139	TWIST1
digestive tract morphogenesis (GO:0048546)	0.0259397	0.0929727	41.9139	TCF21
embryonic cranial skeleton morphogenesis (GO:0048701)	0.0259397	0.0929727	41.9139	TWIST1
negative regulation of signal transduction by p53 class mediator (GO:1901797)	0.0259397	0.0929727	41.9139	TWIST1
negative regulation of axon extension involved in axon guidance (GO:0048843)	0.0259397	0.0929727	41.9139	SEMA5A
positive regulation of CREB transcription factor activity (GO:0032793)	0.0259397	0.0929727	41.9139	CAMK1D
G-protein coupled glutamate receptor signaling pathway (GO:0007216)	0.0259397	0.0929727	41.9139	DAGLB
regulation of cartilage development (GO:0061035)	0.0259397	0.0929727	41.9139	BMP1
peptidyl-serine phosphorylation (GO:0018105)	0.0265672	0.0929727	8.40093	CAMK1D;DMPK
skeletal system development (GO:0001501)	0.026907	0.0929727	8.34217	BMP1;HAPLN3
positive regulation of immune system process (GO:0002684)	0.0276455	0.0929727	39.1176	MIA3
embryonic digit morphogenesis (GO:0042733)	0.0276455	0.0929727	39.1176	TWIST1
glucose 6-phosphate metabolic process (GO:0051156)	0.0276455	0.0929727	39.1176	PHACTR1
positive regulation of cell migration involved in sprouting angiogenesis (GO:0090050)	0.0276455	0.0929727	39.1176	JCAD
positive regulation of positive chemotaxis (GO:0050927)	0.0276455	0.0929727	39.1176	CDH13
histone H2A acetylation (GO:0043968)	0.0276455	0.0929727	39.1176	MORF4L1
positive regulation of DNA-templated transcription, initiation (GO:2000144)	0.0276455	0.0929727	39.1176	TWIST1
negative regulation of cell differentiation (GO:0045596)	0.0282838	0.0929727	8.11507	CETP;TWIST1
cellular protein modification process (GO:0006464)	0.0290096	0.0929727	3.1742	B3GNT8;DMPK;GGCX;MIA3;MFGE8
rRNA catabolic process (GO:0016075)	0.0293485	0.0929727	36.671	EXOSC5
high-density lipoprotein particle remodeling (GO:0034375)	0.0293485	0.0929727	36.671	CETP
positive chemotaxis (GO:0050918)	0.0293485	0.0929727	36.671	SEMA5A
reverse cholesterol transport (GO:0043691)	0.0293485	0.0929727	36.671	CETP
negative regulation of axon guidance (GO:1902668)	0.0293485	0.0929727	36.671	SEMA5A
mesonephric tubule development (GO:0072164)	0.0293485	0.0929727	36.671	TCF21
positive regulation of cartilage development (GO:0061036)	0.0293485	0.0929727	36.671	BMP1
platelet-derived growth factor receptor signaling pathway (GO:0048008)	0.0293485	0.0929727	36.671	PDGFD
positive regulation of stem cell proliferation (GO:2000648)	0.0293485	0.0929727	36.671	N4BP2L2
ureteric bud development (GO:0001657)	0.0293485	0.0929727	36.671	TCF21
positive regulation of interleukin-6 secretion (GO:2000778)	0.0293485	0.0929727	36.671	TWIST1
RNA stabilization (GO:0043489)	0.0293485	0.0929727	36.671	DHX36
regulation of cholesterol efflux (GO:0010874)	0.0310486	0.0934978	34.5121	CETP
glyceraldehyde-3-phosphate metabolic process (GO:0019682)	0.0310486	0.0934978	34.5121	PHACTR1
positive regulation of metabolic process (GO:0009893)	0.0310486	0.0934978	34.5121	CAMK1D
anion homeostasis (GO:0055081)	0.0310486	0.0934978	34.5121	CETP
positive regulation of lipid catabolic process (GO:0050996)	0.0310486	0.0934978	34.5121	TWIST1
positive regulation of chromosome organization (GO:2001252)	0.0327458	0.0934978	32.5931	DHX36
NADP metabolic process (GO:0006739)	0.0327458	0.0934978	32.5931	PHACTR1
negative regulation of double-strand break repair (GO:2000780)	0.0327458	0.0934978	32.5931	TWIST1
positive regulation of transcription regulatory region DNA binding (GO:2000679)	0.0327458	0.0934978	32.5931	TWIST1
positive regulation of interferon-alpha production (GO:0032727)	0.0327458	0.0934978	32.5931	DHX36
cellular polysaccharide biosynthetic process (GO:0033692)	0.0327458	0.0934978	32.5931	B3GNT8
regulation of myotube differentiation (GO:0010830)	0.0327458	0.0934978	32.5931	DMPK
regulation of catenin import into nucleus (GO:0035412)	0.0327458	0.0934978	32.5931	SEMA5A
positive regulation of axon extension (GO:0045773)	0.0327458	0.0934978	32.5931	SEMA5A
Rac protein signal transduction (GO:0016601)	0.0327458	0.0934978	32.5931	CDH13
ureteric bud morphogenesis (GO:0060675)	0.0344401	0.0946012	30.8762	TCF21
glial cell development (GO:0021782)	0.0344401	0.0946012	30.8762	EIF2B2
striated muscle cell development (GO:0055002)	0.0344401	0.0946012	30.8762	LMOD1
embryonic digestive tract development (GO:0048566)	0.0344401	0.0946012	30.8762	TCF21
branching involved in ureteric bud morphogenesis (GO:0001658)	0.0344401	0.0946012	30.8762	TCF21
regulation of cholesterol transport (GO:0032374)	0.0344401	0.0946012	30.8762	CETP
peptidyl-serine modification (GO:0018209)	0.0355789	0.0967967	7.14177	CAMK1D;DMPK
positive regulation of cellular component movement (GO:0051272)	0.0361315	0.0967967	29.3309	TWIST1
sterol transport (GO:0015918)	0.0361315	0.0967967	29.3309	CETP
embryonic skeletal system morphogenesis (GO:0048704)	0.0361315	0.0967967	29.3309	TWIST1
positive regulation of protein autophosphorylation (GO:0031954)	0.03782	0.0988789	27.9328	PDGFD
acylglycerol homeostasis (GO:0055090)	0.03782	0.0988789	27.9328	CETP
ncRNA catabolic process (GO:0034661)	0.03782	0.0988789	27.9328	EXOSC5
regulation of ERBB signaling pathway (GO:1901184)	0.03782	0.0988789	27.9328	CDH13
regulation of angiogenesis (GO:0045765)	0.0382875	0.0995017	6.85368	SEMA5A;TWIST1
regulation of axon extension involved in axon guidance (GO:0048841)	0.0395057	0.099683	26.6618	SEMA5A
regulation of androgen receptor signaling pathway (GO:0060765)	0.0395057	0.099683	26.6618	TCF21
cell-cell adhesion mediated by cadherin (GO:0044331)	0.0395057	0.099683	26.6618	CDH13
lamellipodium assembly (GO:0030032)	0.0395057	0.099683	26.6618	CDH13
negative regulation of axon extension (GO:0030517)	0.0395057	0.099683	26.6618	SEMA5A
positive regulation of neutrophil chemotaxis (GO:0090023)	0.0411885	0.100555	25.5013	CAMK1D
actin nucleation (GO:0045010)	0.0411885	0.100555	25.5013	LMOD1
ear morphogenesis (GO:0042471)	0.0411885	0.100555	25.5013	TWIST1
negative regulation of endothelial cell apoptotic process (GO:2000352)	0.0411885	0.100555	25.5013	SEMA5A
regulation of cellular senescence (GO:2000772)	0.0411885	0.100555	25.5013	TWIST1
regulation of transcription from RNA polymerase II promoter (GO:0006357)	0.0412414	0.100555	2.59928	ZEB2;DHX36;TCF21;TWIST1;CDH13;N4BP2L2
regulation of DNA damage response, signal transduction by p53 class mediator (GO:0043516)	0.0428684	0.100567	24.4375	TWIST1
organophosphate ester transport (GO:0015748)	0.0428684	0.100567	24.4375	CETP
ncRNA 3'-end processing (GO:0043628)	0.0428684	0.100567	24.4375	EXOSC5
regulation of telomere maintenance (GO:0032204)	0.0428684	0.100567	24.4375	DHX36
lamellipodium organization (GO:0097581)	0.0428684	0.100567	24.4375	CDH13
respiratory tube development (GO:0030323)	0.0428684	0.100567	24.4375	TCF21
positive regulation of neutrophil migration (GO:1902624)	0.0428684	0.100567	24.4375	CAMK1D
positive regulation of transcription, DNA-templated (GO:0045893)	0.0438886	0.101219	2.81764	ZEB2;DHX36;TCF21;TWIST1;CDH13
internal peptidyl-lysine acetylation (GO:0018393)	0.0445455	0.101219	23.4588	MORF4L1
positive regulation of granulocyte chemotaxis (GO:0071624)	0.0445455	0.101219	23.4588	CAMK1D
negative chemotaxis (GO:0050919)	0.0445455	0.101219	23.4588	SEMA5A
regulation of transcription regulatory region DNA binding (GO:2000677)	0.0445455	0.101219	23.4588	TWIST1
snRNA 3'-end processing (GO:0034472)	0.0445455	0.101219	23.4588	EXOSC5
negative regulation of osteoblast differentiation (GO:0045668)	0.0462197	0.102423	22.5554	TWIST1
response to hexose (GO:0009746)	0.0462197	0.102423	22.5554	EIF2B2
cargo loading into vesicle (GO:0035459)	0.0462197	0.102423	22.5554	MIA3
peptidyl-glutamic acid modification (GO:0018200)	0.0462197	0.102423	22.5554	GGCX
rRNA metabolic process (GO:0016072)	0.0477172	0.102423	6.05051	EXOSC5;UTP11
negative regulation of intracellular steroid hormone receptor signaling pathway (GO:0033144)	0.0478911	0.102423	21.719	TCF21
positive regulation of calcium-mediated signaling (GO:0050850)	0.0478911	0.102423	21.719	CDH13
triglyceride homeostasis (GO:0070328)	0.0478911	0.102423	21.719	CETP
negative regulation of response to DNA damage stimulus (GO:2001021)	0.0478911	0.102423	21.719	TWIST1
positive regulation of sprouting angiogenesis (GO:1903672)	0.0478911	0.102423	21.719	JCAD
rRNA processing (GO:0006364)	0.0485739	0.102423	5.98939	EXOSC5;UTP11
positive regulation of multicellular organismal process (GO:0051240)	0.0485739	0.102423	5.98939	BMP1;TWIST1
regulation of macrophage derived foam cell differentiation (GO:0010743)	0.0495596	0.102423	20.9422	CETP
skeletal muscle organ development (GO:0060538)	0.0495596	0.102423	20.9422	TCF21
coenzyme biosynthetic process (GO:0009108)	0.0495596	0.102423	20.9422	MAT2A
respiratory system development (GO:0060541)	0.0495596	0.102423	20.9422	TCF21
regulation of neutrophil chemotaxis (GO:0090022)	0.0495596	0.102423	20.9422	CAMK1D
lung development (GO:0030324)	0.0495596	0.102423	20.9422	TCF21
negative regulation of epithelial cell apoptotic process (GO:1904036)	0.0495596	0.102423	20.9422	SEMA5A
regulation of leukocyte chemotaxis (GO:0002688)	0.0512253	0.103887	20.2191	CAMK1D
nuclear envelope organization (GO:0006998)	0.0512253	0.103887	20.2191	DMPK
regulation of cell migration involved in sprouting angiogenesis (GO:0090049)	0.0512253	0.103887	20.2191	JCAD
acylglycerol catabolic process (GO:0046464)	0.0512253	0.103887	20.2191	DAGLB
cellular protein metabolic process (GO:0044267)	0.0520732	0.105115	3.79756	GGCX;MIA3;MFGE8
negative regulation of transcription, DNA-templated (GO:0045892)	0.0523612	0.105207	3.05531	ZEB2;TCF21;TWIST1;N4BP2L2
secondary alcohol metabolic process (GO:1902652)	0.0528881	0.105291	19.5441	CETP
regulation of protein autophosphorylation (GO:0031952)	0.0528881	0.105291	19.5441	PDGFD
positive regulation of telomere maintenance (GO:0032206)	0.0545481	0.107122	18.9127	DHX36
protein deacetylation (GO:0006476)	0.0545481	0.107122	18.9127	MORF4L1
positive regulation of tumor necrosis factor superfamily cytokine production (GO:1903557)	0.0545481	0.107122	18.9127	TWIST1
central nervous system development (GO:0007417)	0.0551766	0.107773	5.5673	EIF2B2;HAPLN3
positive regulation of cell-matrix adhesion (GO:0001954)	0.0562053	0.107773	18.3208	CDH13
positive regulation of locomotion (GO:0040017)	0.0562053	0.107773	18.3208	TWIST1
embryonic organ morphogenesis (GO:0048562)	0.0562053	0.107773	18.3208	TCF21
exonucleolytic nuclear-transcribed mRNA catabolic process involved in deadenylation-dependent decay (GO:0043928)	0.0562053	0.107773	18.3208	EXOSC5
positive regulation of chemokine production (GO:0032722)	0.0578597	0.107773	17.7647	TWIST1
regulation of double-strand break repair (GO:2000779)	0.0578597	0.107773	17.7647	TWIST1
embryonic limb morphogenesis (GO:0030326)	0.0578597	0.107773	17.7647	TWIST1
positive regulation of leukocyte migration (GO:0002687)	0.0578597	0.107773	17.7647	MIA3
response to peptide (GO:1901652)	0.0578597	0.107773	17.7647	EIF2B2
cellular macromolecular complex assembly (GO:0034622)	0.0578597	0.107773	17.7647	MIA3
positive regulation of DNA binding (GO:0043388)	0.0578597	0.107773	17.7647	TWIST1
ribosome biogenesis (GO:0042254)	0.059283	0.108948	5.34118	EXOSC5;UTP11
nuclear-transcribed mRNA catabolic process, exonucleolytic (GO:0000291)	0.0595113	0.108948	17.2413	EXOSC5
regulation of endothelial cell apoptotic process (GO:2000351)	0.0595113	0.108948	17.2413	SEMA5A
endothelial cell migration (GO:0043542)	0.0595113	0.108948	17.2413	CDH13
ncRNA processing (GO:0034470)	0.0597457	0.108948	5.31717	EXOSC5;UTP11
glutamate receptor signaling pathway (GO:0007215)	0.06116	0.109684	16.7479	DAGLB
histone deacetylation (GO:0016575)	0.06116	0.109684	16.7479	MORF4L1
regulation of blood circulation (GO:1903522)	0.06116	0.109684	16.7479	DMPK
acylglycerol metabolic process (GO:0006639)	0.06116	0.109684	16.7479	CETP
positive regulation of smooth muscle cell proliferation (GO:0048661)	0.0628059	0.111256	16.2819	CDH13
myelination (GO:0042552)	0.0628059	0.111256	16.2819	EIF2B2
regulation of dendrite development (GO:0050773)	0.0628059	0.111256	16.2819	CAMK1D
regulation of ossification (GO:0030278)	0.064449	0.113242	15.841	TWIST1
chemical homeostasis (GO:0048878)	0.064449	0.113242	15.841	CETP
negative regulation of cellular process (GO:0048523)	0.0659973	0.114731	3.43114	SEMA5A;CDH13;MIA3
positive regulation of phagocytosis (GO:0050766)	0.0660894	0.114731	15.4234	CAMK1D
skeletal muscle tissue development (GO:0007519)	0.0660894	0.114731	15.4234	TCF21
response to peptide hormone (GO:0043434)	0.0677269	0.116641	15.0271	EIF2B2
positive regulation of epithelial to mesenchymal transition (GO:0010718)	0.0677269	0.116641	15.0271	TWIST1
regulation of phagocytosis (GO:0050764)	0.0693617	0.11759	14.6507	CAMK1D
regulation of calcium-mediated signaling (GO:0050848)	0.0693617	0.11759	14.6507	CDH13
peptide transport (GO:0015833)	0.0693617	0.11759	14.6507	MIA3
calcium-dependent cell-cell adhesion via plasma membrane cell adhesion molecules (GO:0016339)	0.0693617	0.11759	14.6507	CDH13
substantia nigra development (GO:0021762)	0.0726228	0.121692	13.9517	SYPL2
positive regulation of interleukin-6 production (GO:0032755)	0.0726228	0.121692	13.9517	TWIST1
branching morphogenesis of an epithelial tube (GO:0048754)	0.0726228	0.121692	13.9517	TCF21
ribosomal small subunit biogenesis (GO:0042274)	0.0742492	0.122061	13.6265	UTP11
unsaturated fatty acid metabolic process (GO:0033559)	0.0742492	0.122061	13.6265	DAGLB
cholesterol transport (GO:0030301)	0.0742492	0.122061	13.6265	CETP
adherens junction organization (GO:0034332)	0.0742492	0.122061	13.6265	CDH13
regulation of smooth muscle cell proliferation (GO:0048660)	0.0742492	0.122061	13.6265	CDH13
nucleus organization (GO:0006997)	0.0758728	0.123329	13.3162	DMPK
positive regulation of blood vessel endothelial cell migration (GO:0043536)	0.0758728	0.123329	13.3162	JCAD
negative regulation of ossification (GO:0030279)	0.0758728	0.123329	13.3162	TWIST1
RNA secondary structure unwinding (GO:0010501)	0.0774937	0.124564	13.0196	DHX36
aminoglycan biosynthetic process (GO:0006023)	0.0774937	0.124564	13.0196	B3GNT8
icosanoid metabolic process (GO:0006690)	0.0774937	0.124564	13.0196	DAGLB
response to glucose (GO:0009749)	0.0791118	0.125308	12.7359	EIF2B2
positive regulation of tumor necrosis factor production (GO:0032760)	0.0791118	0.125308	12.7359	TWIST1
myofibril assembly (GO:0030239)	0.0791118	0.125308	12.7359	LMOD1
histone H4 acetylation (GO:0043967)	0.0791118	0.125308	12.7359	MORF4L1
lipid homeostasis (GO:0055088)	0.0823397	0.129476	12.204	CETP
protein heterooligomerization (GO:0051291)	0.0823397	0.129476	12.204	MAT2A
regulation of bone mineralization (GO:0030500)	0.0839496	0.130588	11.9544	TWIST1
wound healing (GO:0042060)	0.0839496	0.130588	11.9544	MIA3
neurogenesis (GO:0022008)	0.0839496	0.130588	11.9544	DAGLB
arachidonic acid metabolic process (GO:0019369)	0.0855567	0.132141	11.7147	DAGLB
positive regulation of actin filament polymerization (GO:0030838)	0.0855567	0.132141	11.7147	LMOD1
triglyceride metabolic process (GO:0006641)	0.0871611	0.133197	11.4844	CETP
positive regulation of cell-substrate adhesion (GO:0010811)	0.0871611	0.133197	11.4844	CDH13
regulation of cell-matrix adhesion (GO:0001952)	0.0871611	0.133197	11.4844	CDH13
positive regulation of phosphatidylinositol 3-kinase signaling (GO:0014068)	0.0887627	0.134696	11.263	PDGFD
positive regulation of protein import into nucleus (GO:0042307)	0.0887627	0.134696	11.263	SEMA5A
positive regulation of MAPK cascade (GO:0043410)	0.0907057	0.137165	4.15542	PDGFD;JCAD
long-chain fatty acid metabolic process (GO:0001676)	0.0919578	0.138575	10.8448	DAGLB
protein import (GO:0017038)	0.0935512	0.140489	10.6471	IPO9
phospholipid transport (GO:0015914)	0.09673	0.143279	10.2724	CETP
regulation of epidermal growth factor receptor signaling pathway (GO:0042058)	0.09673	0.143279	10.2724	CDH13
cholesterol homeostasis (GO:0042632)	0.09673	0.143279	10.2724	CETP
sterol homeostasis (GO:0055092)	0.09673	0.143279	10.2724	CETP
cell morphogenesis (GO:0000902)	0.0983153	0.143666	10.0948	CDH13
renal system development (GO:0072001)	0.0983153	0.143666	10.0948	TCF21
sterol metabolic process (GO:0016125)	0.0983153	0.143666	10.0948	CETP
cell junction assembly (GO:0034329)	0.0983153	0.143666	10.0948	CDH13
cell chemotaxis (GO:0060326)	0.0998979	0.145489	9.92323	SEMA5A
actin cytoskeleton reorganization (GO:0031532)	0.101478	0.146805	9.75735	PHACTR1
regulation of tumor necrosis factor production (GO:0032680)	0.101478	0.146805	9.75735	TWIST1
establishment of protein localization to organelle (GO:0072594)	0.103055	0.14761	9.59691	IPO9
positive regulation of type I interferon production (GO:0032481)	0.103055	0.14761	9.59691	DHX36
regulation of translational initiation (GO:0006446)	0.103055	0.14761	9.59691	EIF2B2
kidney development (GO:0001822)	0.10463	0.148204	9.44165	TCF21
nuclear-transcribed mRNA catabolic process, deadenylation-dependent decay (GO:0000288)	0.10463	0.148204	9.44165	EXOSC5
positive regulation of cell projection organization (GO:0031346)	0.10463	0.148204	9.44165	CAMK1D
cellular response to decreased oxygen levels (GO:0036294)	0.106201	0.148204	9.29132	TWIST1
positive regulation of protein polymerization (GO:0032273)	0.106201	0.148204	9.29132	LMOD1
glycerophospholipid metabolic process (GO:0006650)	0.106201	0.148204	9.29132	CETP
positive regulation of endocytosis (GO:0045807)	0.106201	0.148204	9.29132	CAMK1D
homophilic cell adhesion via plasma membrane adhesion molecules (GO:0007156)	0.106201	0.148204	9.29132	CDH13
O-glycan processing (GO:0016266)	0.107771	0.149912	9.14568	B3GNT8
COPII-coated vesicle budding (GO:0090114)	0.112462	0.15397	8.73486	MIA3
regulation of actin filament polymerization (GO:0030833)	0.112462	0.15397	8.73486	LMOD1
peptidyl-threonine phosphorylation (GO:0018107)	0.112462	0.15397	8.73486	CAMK1D
regulation of epithelial to mesenchymal transition (GO:0010717)	0.112462	0.15397	8.73486	TWIST1
cholesterol metabolic process (GO:0008203)	0.112462	0.15397	8.73486	CETP
regulation of osteoblast differentiation (GO:0045667)	0.114021	0.155125	8.60597	TWIST1
regulation of endocytosis (GO:0030100)	0.114021	0.155125	8.60597	CDH13
positive regulation of endothelial cell migration (GO:0010595)	0.115576	0.156262	8.48082	SEMA5A
calcium-mediated signaling (GO:0019722)	0.115576	0.156262	8.48082	DMPK
histone acetylation (GO:0016573)	0.11713	0.156413	8.35924	MORF4L1
phosphatidylcholine metabolic process (GO:0046470)	0.11713	0.156413	8.35924	CETP
nuclear import (GO:0051170)	0.11713	0.156413	8.35924	IPO9
recombinational repair (GO:0000725)	0.11713	0.156413	8.35924	MORF4L1
cell-cell junction organization (GO:0045216)	0.11868	0.157034	8.24109	CDH13
glycoprotein biosynthetic process (GO:0009101)	0.11868	0.157034	8.24109	B3GNT8
Rho protein signal transduction (GO:0007266)	0.11868	0.157034	8.24109	CDH13
gland development (GO:0048732)	0.123316	0.162672	7.9058	TCF21
double-strand break repair via homologous recombination (GO:0000724)	0.124856	0.163708	7.8	MORF4L1
regulation of hematopoietic stem cell differentiation (GO:1902036)	0.124856	0.163708	7.8	N4BP2L2
extracellular matrix disassembly (GO:0022617)	0.127928	0.167231	7.59664	BMP1
post-translational protein modification (GO:0043687)	0.128851	0.167932	3.34784	MIA3;MFGE8
cell-cell junction assembly (GO:0007043)	0.12946	0.16822	7.49887	CDH13
positive regulation of DNA metabolic process (GO:0051054)	0.134041	0.173653	7.22004	DHX36
positive regulation of homeostatic process (GO:0032846)	0.135562	0.175101	7.13164	DHX36
protein modification process (GO:0036211)	0.137081	0.176016	7.04536	GGCX
activation of GTPase activity (GO:0090630)	0.137081	0.176016	7.04536	ARHGAP42
regulation of type I interferon production (GO:0032479)	0.138598	0.177438	6.96113	DHX36
regulation of MAP kinase activity (GO:0043405)	0.141623	0.180247	6.79856	PDGFD
organic substance transport (GO:0071702)	0.141623	0.180247	6.79856	CETP
positive regulation of protein complex assembly (GO:0031334)	0.143132	0.181635	6.72008	TWIST1
peptidyl-threonine modification (GO:0018210)	0.144638	0.183011	6.64338	CAMK1D
lipid transport (GO:0006869)	0.147642	0.18627	6.4951	CETP
axon development (GO:0061564)	0.15213	0.191375	6.28463	SEMA5A
protein localization to nucleus (GO:0034504)	0.155109	0.193998	6.1517	IPO9
epithelial cell differentiation (GO:0030855)	0.155109	0.193998	6.1517	TCF21
positive regulation of neuron projection development (GO:0010976)	0.156595	0.194734	6.08732	CAMK1D
negative regulation of cell motility (GO:2000146)	0.156595	0.194734	6.08732	MIA3
positive regulation of neuron differentiation (GO:0045666)	0.158078	0.195458	6.02426	CAMK1D
histone modification (GO:0016570)	0.158078	0.195458	6.02426	MORF4L1
positive regulation of protein phosphorylation (GO:0001934)	0.162002	0.199742	2.89061	PDGFD;JCAD
protein import into nucleus (GO:0006606)	0.165456	0.203421	5.72751	IPO9
positive regulation of cell proliferation (GO:0008284)	0.16944	0.20765	2.80669	PDGFD;CDH13
positive regulation of cellular catabolic process (GO:0031331)	0.169852	0.20765	5.56303	TWIST1
regulation of cell motility (GO:2000145)	0.174226	0.212399	5.40768	TWIST1
positive regulation of developmental process (GO:0051094)	0.180023	0.218241	5.2135	BMP1
regulation of organelle organization (GO:0033043)	0.180023	0.218241	5.2135	ZEB2
protein O-linked glycosylation (GO:0006493)	0.182907	0.220505	5.12152	B3GNT8
epithelium development (GO:0060429)	0.182907	0.220505	5.12152	TCF21
chromatin remodeling (GO:0006338)	0.184345	0.221623	5.07673	MORF4L1
positive regulation of protein serine/threonine kinase activity (GO:0071902)	0.187214	0.22445	4.98944	PDGFD
regulation of neuron projection development (GO:0010975)	0.188645	0.225543	4.94691	CAMK1D
actin filament organization (GO:0007015)	0.190074	0.226626	4.90509	LMOD1
negative regulation of cell migration (GO:0030336)	0.191499	0.227701	4.86397	MIA3
sulfur compound biosynthetic process (GO:0044272)	0.192923	0.228767	4.82353	MAT2A
organic anion transport (GO:0015711)	0.195763	0.231501	4.74462	CETP
protein phosphorylation (GO:0006468)	0.198465	0.234059	2.52486	CAMK1D;DMPK
negative regulation of response to stimulus (GO:0048585)	0.200004	0.234599	4.63095	TWIST1
positive regulation of protein kinase B signaling (GO:0051897)	0.200004	0.234599	4.63095	SEMA5A
regulation of mRNA stability (GO:0043488)	0.201413	0.235615	4.59426	EXOSC5
protein glycosylation (GO:0006486)	0.204224	0.238261	4.52257	B3GNT8
cellular response to hypoxia (GO:0071456)	0.207025	0.240881	4.45308	TWIST1
muscle contraction (GO:0006936)	0.213985	0.247652	4.28828	LMOD1
regulation of cytosolic calcium ion concentration (GO:0051480)	0.213985	0.247652	4.28828	ATP2B1
regulation of vesicle-mediated transport (GO:0060627)	0.21537	0.248592	4.25676	CDH13
regulation of cellular component organization (GO:0051128)	0.218133	0.251114	4.19509	CDH13
double-strand break repair (GO:0006302)	0.219511	0.252031	4.16492	MORF4L1
cell-cell adhesion via plasma-membrane adhesion molecules (GO:0098742)	0.220887	0.252941	4.13517	CDH13
positive regulation of cellular biosynthetic process (GO:0031328)	0.243914	0.278575	3.68708	ZEB2
negative regulation of intracellular signal transduction (GO:1902532)	0.246579	0.28088	3.64062	TWIST1
T cell receptor signaling pathway (GO:0050852)	0.249235	0.282423	3.59532	EIF2B2
regulation of protein kinase B signaling (GO:0051896)	0.249235	0.282423	3.59532	SEMA5A
nuclear-transcribed mRNA catabolic process (GO:0000956)	0.263682	0.298015	3.36484	EXOSC5
positive regulation of MAP kinase activity (GO:0043406)	0.267575	0.30163	3.30699	PDGFD
negative regulation of protein phosphorylation (GO:0001933)	0.268868	0.302302	3.28814	TWIST1
ER to Golgi vesicle-mediated transport (GO:0006888)	0.271448	0.304414	3.25107	MIA3
RNA metabolic process (GO:0016070)	0.285479	0.319324	3.06115	DHX36
positive regulation of GTPase activity (GO:0043547)	0.286741	0.319912	3.04496	ARHGAP42
RNA processing (GO:0006396)	0.288002	0.320494	3.02895	DHX36
positive regulation of cell differentiation (GO:0045597)	0.28926	0.321071	3.01311	TWIST1
positive regulation of ERK1 and ERK2 cascade (GO:0070374)	0.298006	0.329936	2.90662	PDGFD
regulation of MAPK cascade (GO:0043408)	0.300486	0.331835	2.87755	JCAD
positive regulation of signal transduction (GO:0009967)	0.30419	0.335072	2.83501	JCAD
regulation of translation (GO:0006417)	0.312758	0.343638	2.74043	EIF2B2
positive regulation of sequence-specific DNA binding transcription factor activity (GO:0051091)	0.315187	0.345433	2.71454	CAMK1D
protein oligomerization (GO:0051259)	0.317608	0.347209	2.68913	MAT2A
ion transmembrane transport (GO:0034220)	0.320021	0.348967	2.66419	ATP2B1
positive regulation of cytokine production (GO:0001819)	0.321224	0.349401	2.65189	DHX36
Ras protein signal transduction (GO:0007265)	0.324821	0.35243	2.61566	CDH13
extracellular matrix organization (GO:0030198)	0.331959	0.359278	2.54605	BMP1
apoptotic process (GO:0006915)	0.334322	0.360935	2.52366	DMPK
regulation of signal transduction (GO:0009966)	0.336678	0.362576	2.50165	SEMA5A
plasma membrane bounded cell projection assembly (GO:0120031)	0.346017	0.371711	2.41728	CDH13
regulation of ERK1 and ERK2 cascade (GO:0070372)	0.352938	0.37821	2.3576	PDGFD
antigen receptor-mediated signaling pathway (GO:0050851)	0.364315	0.387531	2.26436	EIF2B2
protein deubiquitination (GO:0016579)	0.364315	0.387531	2.26436	DMWD
positive regulation of programmed cell death (GO:0043068)	0.364315	0.387531	2.26436	UTP11
protein modification by small protein removal (GO:0070646)	0.368811	0.391354	2.22907	DMWD
regulation of cell proliferation (GO:0042127)	0.373442	0.395302	1.57896	PDGFD;CDH13
Golgi vesicle transport (GO:0048193)	0.379916	0.401177	2.14542	MIA3
positive regulation of macromolecule metabolic process (GO:0010604)	0.385397	0.405977	2.10588	TWIST1
ion transport (GO:0006811)	0.39943	0.41974	2.0095	ATP2B1
proteolysis (GO:0006508)	0.401561	0.42096	1.99544	BMP1
positive regulation of apoptotic process (GO:0043065)	0.418346	0.437499	1.88956	UTP11
protein transport (GO:0015031)	0.437685	0.456623	1.77738	MIA3
intracellular protein transport (GO:0006886)	0.458333	0.477018	1.66772	IPO9
negative regulation of cell proliferation (GO:0008285)	0.473569	0.491696	1.5927	CDH13
organelle assembly (GO:0070925)	0.485641	0.503026	1.53647	LMOD1
transmembrane transport (GO:0055085)	0.487474	0.503723	1.52816	ATP2B1
phosphorylation (GO:0016310)	0.494743	0.51002	1.4958	DMPK
transmembrane receptor protein tyrosine kinase signaling pathway (GO:0007169)	0.503689	0.518012	1.45719	PDGFD
vesicle-mediated transport (GO:0016192)	0.515955	0.529009	1.4063	MIA3
gene expression (GO:0010467)	0.51682	0.529009	1.4028	DHX36
negative regulation of nucleic acid-templated transcription (GO:1903507)	0.544532	0.556063	1.29611	TWIST1
cellular response to cytokine stimulus (GO:0071345)	0.554221	0.564629	1.26115	TWIST1
negative regulation of cellular macromolecule biosynthetic process (GO:2000113)	0.596851	0.606635	1.11972	TWIST1
positive regulation of cellular process (GO:0048522)	0.601893	0.610331	1.10419	PDGFD
negative regulation of gene expression (GO:0010629)	0.666965	0.674739	0.9223	TWIST1
cytokine-mediated signaling pathway (GO:0019221)	0.675876	0.682163	0.899711	TWIST1
positive regulation of gene expression (GO:0010628)	0.7477	0.752904	0.733193	TWIST1
regulation of apoptotic process (GO:0042981)	0.767156	0.770707	0.691971	UTP11
regulation of gene expression (GO:0010468)	0.845121	0.847073	0.537389	TWIST1
regulation of transcription, DNA-templated (GO:0006355)	0.94591	0.94591	0.338281	TWIST1
