# Supplementary material for: Enhancer promoter interactome and Mendelian randomization identify network of druggable vascular genes in coronary artery disease
Source: Hum Genomics. 2022 Mar 4;16:8. doi: 10.1186/s40246-022-00381-4 (PMC8895522; doi:10.1186/s40246-022-00381-4)
Supplement: Supplementary file 10 — Additional file 10. Supplemental Table 10: gene ontology enrichment of genes causally associated with CAD. [file 40246_2022_381_MOESM10_ESM.xlsx]

## Sheet: Feuil1
Supplemental Table 10: gene ontology enrichment of genes causally associated with CAD .
Term	P-value	Adjusted P-value	Odds Ratio	Genes
cardiac muscle cell membrane repolarization (GO:0099622)	0.000143857	0.0193277	143.068	KCNH2;ATP1B1
membrane repolarization during action potential (GO:0086011)	0.000143857	0.0193277	143.068	KCNH2;ATP1B1
cellular protein catabolic process (GO:0044257)	0.00014484	0.0193277	33.7424	RNF123;CTSK;CTSH
membrane repolarization (GO:0086009)	0.000203595	0.0193277	117.044	KCNH2;ATP1B1
membrane repolarization during cardiac muscle cell action potential (GO:0086013)	0.000273506	0.0193277	99.0273	KCNH2;ATP1B1
positive regulation of potassium ion transmembrane transport (GO:1901381)	0.000273506	0.0193277	99.0273	KCNH2;ATP1B1
proteolysis involved in cellular protein catabolic process (GO:0051603)	0.000479972	0.0290726	22.0856	RNF123;CTSK;CTSH
potassium ion homeostasis (GO:0055075)	0.000773425	0.0409915	55.9439	KCNH2;ATP1B1
cardiac muscle cell action potential (GO:0086001)	0.00104239	0.0491083	47.6464	KCNH2;ATP1B1
proteolysis (GO:0006508)	0.00128824	0.0546213	9.45813	RNF123;BMP1;CTSK;CTSH
epithelial cell migration (GO:0010631)	0.00160588	0.0567411	37.8235	ZEB2;CDH13
cardiac muscle contraction (GO:0060048)	0.00160588	0.0567411	37.8235	KCNH2;ATP1B1
heart contraction (GO:0060047)	0.00239158	0.0780023	30.6068	KCNH2;ATP1B1
striated muscle contraction (GO:0006941)	0.00454619	0.112795	21.7693	KCNH2;ATP1B1
kidney development (GO:0001822)	0.00484179	0.112795	21.0534	NPHP3;CTSH
positive regulation of endothelial cell proliferation (GO:0001938)	0.00545892	0.112795	19.7538	CDH13;JCAD
regulation of cardiac conduction (GO:1903779)	0.00545892	0.112795	19.7538	DMPK;ATP1B1
calcium-mediated signaling (GO:0019722)	0.00594424	0.112795	18.8795	DMPK;ATP1B1
plasma membrane bounded cell projection assembly (GO:0120031)	0.00722142	0.112795	8.2895	FGD6;NPHP3;CDH13
extracellular matrix disassembly (GO:0022617)	0.00733106	0.112795	16.8854	BMP1;CTSK
calcium ion homeostasis (GO:0055074)	0.00904875	0.112795	15.0907	DMPK;ATP1B1
surfactant homeostasis (GO:0043129)	0.00986038	0.112795	124.763	CTSH
determination of liver left/right asymmetry (GO:0071910)	0.00986038	0.112795	124.763	NPHP3
chemical homeostasis within a tissue (GO:0048875)	0.00986038	0.112795	124.763	CTSH
histone H4-K12 acetylation (GO:0043983)	0.00986038	0.112795	124.763	MEAF6
regulation of skeletal muscle contraction (GO:0014819)	0.00986038	0.112795	124.763	DMPK
regulation of heart contraction (GO:0008016)	0.0107117	0.112795	13.787	DMPK;ATP1B1
cellular metal ion homeostasis (GO:0006875)	0.0109284	0.112795	13.6397	DMPK;ATP1B1
positive regulation of blood vessel endothelial cell proliferation involved in sprouting angiogenesis (GO:1903589)	0.0114946	0.112795	103.964	JCAD
G-quadruplex DNA unwinding (GO:0044806)	0.0114946	0.112795	103.964	PIF1
cardiac atrium development (GO:0003230)	0.0114946	0.112795	103.964	NPHP3
regulation of Wnt signaling pathway, planar cell polarity pathway (GO:2000095)	0.0114946	0.112795	103.964	NPHP3
positive regulation of histone H4 acetylation (GO:0090240)	0.0114946	0.112795	103.964	ARRB1
determination of digestive tract left/right asymmetry (GO:0071907)	0.0114946	0.112795	103.964	NPHP3
cellular divalent inorganic cation homeostasis (GO:0072503)	0.0120409	0.112795	12.9475	DMPK;ATP1B1
desensitization of G-protein coupled receptor protein signaling pathway (GO:0002029)	0.0131262	0.112795	89.1071	ARRB1
regulation of striated muscle cell differentiation (GO:0051153)	0.0131262	0.112795	89.1071	DMPK
regulation of positive chemotaxis (GO:0050926)	0.0131262	0.112795	89.1071	CDH13
ventricular cardiac muscle cell membrane repolarization (GO:0099625)	0.0131262	0.112795	89.1071	KCNH2
negative regulation of telomerase activity (GO:0051974)	0.0131262	0.112795	89.1071	PIF1
regulation of histone H4 acetylation (GO:0090239)	0.0131262	0.112795	89.1071	ARRB1
regulation of muscle organ development (GO:0048634)	0.0131262	0.112795	89.1071	SFMBT1
positive regulation of respiratory burst (GO:0060267)	0.0131262	0.112795	89.1071	CAMK1D
epithelial cilium movement involved in determination of left/right asymmetry (GO:0060287)	0.0147552	0.112795	77.9648	NPHP3
negative regulation of potassium ion transmembrane transport (GO:1901380)	0.0147552	0.112795	77.9648	KCNH2
potassium ion export (GO:0071435)	0.0147552	0.112795	77.9648	KCNH2
potassium ion import across plasma membrane (GO:1990573)	0.0147552	0.112795	77.9648	ATP1B1
cellular response to thyroid hormone stimulus (GO:0097067)	0.0163815	0.112795	69.2986	CTSH
DNA dealkylation involved in DNA repair (GO:0006307)	0.0163815	0.112795	69.2986	ALKBH5
contractile actin filament bundle assembly (GO:0030038)	0.0163815	0.112795	69.2986	ARRB1
regulation of respiratory burst (GO:0060263)	0.0163815	0.112795	69.2986	CAMK1D
stress fiber assembly (GO:0043149)	0.0163815	0.112795	69.2986	ARRB1
DNA dealkylation (GO:0035510)	0.0163815	0.112795	69.2986	ALKBH5
DNA replication (GO:0006260)	0.0166964	0.112795	10.8524	PIF1;CDC25A
cellular calcium ion homeostasis (GO:0006874)	0.0174915	0.112795	10.5817	DMPK;ATP1B1
negative regulation of potassium ion transport (GO:0043267)	0.0180053	0.112795	62.3656	KCNH2
import across plasma membrane (GO:0098739)	0.0180053	0.112795	62.3656	ATP1B1
regulation of vascular endothelial growth factor signaling pathway (GO:1900746)	0.0180053	0.112795	62.3656	JCAD
regulation of blood vessel endothelial cell proliferation involved in sprouting angiogenesis (GO:1903587)	0.0180053	0.112795	62.3656	JCAD
regulation of non-canonical Wnt signaling pathway (GO:2000050)	0.0180053	0.112795	62.3656	NPHP3
relaxation of muscle (GO:0090075)	0.0180053	0.112795	62.3656	ATP1B1
positive regulation of sodium ion transmembrane transporter activity (GO:2000651)	0.0180053	0.112795	62.3656	ATP1B1
relaxation of cardiac muscle (GO:0055119)	0.0180053	0.112795	62.3656	ATP1B1
response to thyroid hormone (GO:0097066)	0.0180053	0.112795	62.3656	CTSH
positive regulation of potassium ion transmembrane transporter activity (GO:1901018)	0.0196265	0.112795	56.6932	ATP1B1
positive regulation of peptidase activity (GO:0010952)	0.0196265	0.112795	56.6932	CTSH
oligodendrocyte development (GO:0014003)	0.0196265	0.112795	56.6932	EIF2B2
cellular potassium ion homeostasis (GO:0030007)	0.0212451	0.112795	51.9661	ATP1B1
sodium ion export from cell (GO:0036376)	0.0212451	0.112795	51.9661	ATP1B1
cellular response to low-density lipoprotein particle stimulus (GO:0071404)	0.0212451	0.112795	51.9661	CDH13
regulation of granulocyte chemotaxis (GO:0071622)	0.0212451	0.112795	51.9661	CAMK1D
mitochondrial genome maintenance (GO:0000002)	0.0212451	0.112795	51.9661	PIF1
high-density lipoprotein particle assembly (GO:0034380)	0.0212451	0.112795	51.9661	BMP1
sodium ion export (GO:0071436)	0.0212451	0.112795	51.9661	ATP1B1
atrial septum development (GO:0003283)	0.0212451	0.112795	51.9661	NPHP3
cellular macromolecule biosynthetic process (GO:0034645)	0.0222624	0.112795	5.38544	PIF1;MRPL35;CDC25A
cell communication by electrical coupling involved in cardiac conduction (GO:0086064)	0.0228611	0.112795	47.9663	ATP1B1
regulation of ventricular cardiac muscle cell membrane repolarization (GO:0060307)	0.0228611	0.112795	47.9663	KCNH2
pancreas development (GO:0031016)	0.0228611	0.112795	47.9663	NPHP3
oligodendrocyte differentiation (GO:0048709)	0.0228611	0.112795	47.9663	EIF2B2
negative regulation of cation transmembrane transport (GO:1904063)	0.0228611	0.112795	47.9663	KCNH2
peptidyl-serine phosphorylation (GO:0018105)	0.0237979	0.112795	8.94383	CAMK1D;DMPK
positive regulation of peptidyl-lysine acetylation (GO:2000758)	0.0244745	0.112795	44.5379	ARRB1
positive regulation of potassium ion transport (GO:0043268)	0.0244745	0.112795	44.5379	KCNH2
histone H4-K8 acetylation (GO:0043982)	0.0244745	0.112795	44.5379	MEAF6
epithelial cilium movement (GO:0003351)	0.0244745	0.112795	44.5379	NPHP3
positive regulation of CREB transcription factor activity (GO:0032793)	0.0244745	0.112795	44.5379	CAMK1D
histone H4-K5 acetylation (GO:0043981)	0.0244745	0.112795	44.5379	MEAF6
filopodium assembly (GO:0046847)	0.0244745	0.112795	44.5379	FGD6
cellular sodium ion homeostasis (GO:0006883)	0.0244745	0.112795	44.5379	ATP1B1
regulation of cartilage development (GO:0061035)	0.0244745	0.112795	44.5379	BMP1
ventricular cardiac muscle cell action potential (GO:0086005)	0.0244745	0.112795	44.5379	KCNH2
regulation of membrane repolarization (GO:0060306)	0.0260853	0.115118	41.5667	KCNH2
positive regulation of cell migration involved in sprouting angiogenesis (GO:0090050)	0.0260853	0.115118	41.5667	JCAD
positive regulation of positive chemotaxis (GO:0050927)	0.0260853	0.115118	41.5667	CDH13
histone H2A acetylation (GO:0043968)	0.0260853	0.115118	41.5667	MEAF6
gastrulation (GO:0007369)	0.0276935	0.115118	38.9668	NPHP3
negative regulation of interleukin-8 production (GO:0032717)	0.0276935	0.115118	38.9668	ARRB1
positive regulation of cartilage development (GO:0061036)	0.0276935	0.115118	38.9668	BMP1
positive regulation of cation transmembrane transport (GO:1904064)	0.0276935	0.115118	38.9668	KCNH2
positive regulation of calcium ion transmembrane transporter activity (GO:1901021)	0.0276935	0.115118	38.9668	ATP1B1
cellular monovalent inorganic cation homeostasis (GO:0030004)	0.0276935	0.115118	38.9668	ATP1B1
long-chain fatty-acyl-CoA biosynthetic process (GO:0035338)	0.0292992	0.117197	36.6728	HSD17B12
regulation of cardiac muscle cell membrane repolarization (GO:0099623)	0.0292992	0.117197	36.6728	KCNH2
regulation of peptidase activity (GO:0052547)	0.0292992	0.117197	36.6728	CTSH
positive regulation of metabolic process (GO:0009893)	0.0292992	0.117197	36.6728	CAMK1D
intracellular estrogen receptor signaling pathway (GO:0030520)	0.0309023	0.120207	34.6337	TRIP4
regulation of myotube differentiation (GO:0010830)	0.0309023	0.120207	34.6337	DMPK
Rac protein signal transduction (GO:0016601)	0.0309023	0.120207	34.6337	CDH13
peptidyl-serine modification (GO:0018209)	0.0319215	0.121297	7.6033	CAMK1D;DMPK
regulation of epidermal cell differentiation (GO:0045604)	0.0325028	0.121297	32.8092	CTSK
glial cell development (GO:0021782)	0.0325028	0.121297	32.8092	EIF2B2
negative regulation of telomere maintenance via telomerase (GO:0032211)	0.0325028	0.121297	32.8092	PIF1
positive regulation of hydrolase activity (GO:0051345)	0.0326128	0.121297	7.51309	CTSH;ATP1B1
positive regulation of receptor internalization (GO:0002092)	0.0341008	0.121349	31.1672	ARRB1
positive regulation of histone acetylation (GO:0035066)	0.0341008	0.121349	31.1672	ARRB1
ERK1 and ERK2 cascade (GO:0070371)	0.0341008	0.121349	31.1672	CTSH
regulation of cardiac muscle contraction by calcium ion signaling (GO:0010882)	0.0341008	0.121349	31.1672	ATP1B1
positive regulation of cell motility (GO:2000147)	0.0350789	0.121349	7.21341	CTSH;CDH13
regulation of ERBB signaling pathway (GO:1901184)	0.0356962	0.121349	29.6815	CDH13
metanephros development (GO:0001656)	0.037289	0.121349	28.331	CTSH
positive regulation of ion transmembrane transporter activity (GO:0032414)	0.037289	0.121349	28.331	ATP1B1
cell-cell adhesion mediated by cadherin (GO:0044331)	0.037289	0.121349	28.331	CDH13
lamellipodium assembly (GO:0030032)	0.037289	0.121349	28.331	CDH13
positive regulation of neutrophil chemotaxis (GO:0090023)	0.0388793	0.121349	27.0978	CAMK1D
regulation of chromosome organization (GO:0033044)	0.0388793	0.121349	27.0978	PIF1
DNA geometric change (GO:0032392)	0.0388793	0.121349	27.0978	PIF1
negative regulation of interleukin-6 production (GO:0032715)	0.0388793	0.121349	27.0978	ARRB1
regulation of apoptotic signaling pathway (GO:2001233)	0.0404671	0.121349	25.9674	CTSH
regulation of potassium ion transmembrane transporter activity (GO:1901016)	0.0404671	0.121349	25.9674	ATP1B1
regulation of telomere maintenance (GO:0032204)	0.0404671	0.121349	25.9674	PIF1
long-chain fatty-acyl-CoA metabolic process (GO:0035336)	0.0404671	0.121349	25.9674	HSD17B12
lamellipodium organization (GO:0097581)	0.0404671	0.121349	25.9674	CDH13
respiratory tube development (GO:0030323)	0.0404671	0.121349	25.9674	NPHP3
positive regulation of neutrophil migration (GO:1902624)	0.0404671	0.121349	25.9674	CAMK1D
positive regulation of Rho protein signal transduction (GO:0035025)	0.0404671	0.121349	25.9674	ARRB1
peptide catabolic process (GO:0043171)	0.0404671	0.121349	25.9674	CTSH
protein phosphorylation (GO:0006468)	0.0417986	0.121349	4.17559	CAMK1D;DMPK;MAP3K11
sodium ion homeostasis (GO:0055078)	0.0420523	0.121349	24.9275	ATP1B1
positive regulation of granulocyte chemotaxis (GO:0071624)	0.0420523	0.121349	24.9275	CAMK1D
regulation of histone acetylation (GO:0035065)	0.0420523	0.121349	24.9275	ARRB1
monovalent inorganic cation homeostasis (GO:0055067)	0.0420523	0.121349	24.9275	KCNH2
negative regulation of telomere maintenance via telomere lengthening (GO:1904357)	0.0420523	0.121349	24.9275	PIF1
response to hexose (GO:0009746)	0.043635	0.121349	23.9675	EIF2B2
regulation of autophagy of mitochondrion (GO:1903146)	0.043635	0.121349	23.9675	CTSK
positive regulation of multicellular organismal process (GO:0051240)	0.0436696	0.121349	6.37645	BMP1;CTSH
cellular protein metabolic process (GO:0044267)	0.044955	0.121349	4.05114	CTSH;MFGE8;MRPL35
cardiac muscle cell action potential involved in contraction (GO:0086002)	0.0452151	0.121349	23.0787	KCNH2
positive regulation of calcium-mediated signaling (GO:0050850)	0.0452151	0.121349	23.0787	CDH13
regulation of receptor internalization (GO:0002090)	0.0452151	0.121349	23.0787	ARRB1
positive regulation of sprouting angiogenesis (GO:1903672)	0.0452151	0.121349	23.0787	JCAD
positive regulation of signal transduction (GO:0009967)	0.0452368	0.121349	6.25016	CTSH;JCAD
positive regulation of histone modification (GO:0031058)	0.0467927	0.121349	22.2533	ARRB1
negative regulation of Notch signaling pathway (GO:0045746)	0.0467927	0.121349	22.2533	ARRB1
regulation of keratinocyte differentiation (GO:0045616)	0.0467927	0.121349	22.2533	CTSK
respiratory system development (GO:0060541)	0.0467927	0.121349	22.2533	NPHP3
regulation of neutrophil chemotaxis (GO:0090022)	0.0467927	0.121349	22.2533	CAMK1D
lung development (GO:0030324)	0.0467927	0.121349	22.2533	NPHP3
determination of bilateral symmetry (GO:0009855)	0.0467927	0.121349	22.2533	NPHP3
regulation of myoblast differentiation (GO:0045661)	0.0467927	0.121349	22.2533	TRIP4
regulation of leukocyte chemotaxis (GO:0002688)	0.0483678	0.121349	21.4849	CAMK1D
nuclear envelope organization (GO:0006998)	0.0483678	0.121349	21.4849	DMPK
negative regulation of DNA biosynthetic process (GO:2000279)	0.0483678	0.121349	21.4849	PIF1
regulation of cell migration involved in sprouting angiogenesis (GO:0090049)	0.0483678	0.121349	21.4849	JCAD
activation of JUN kinase activity (GO:0007257)	0.0483678	0.121349	21.4849	MAP3K11
fatty-acyl-CoA biosynthetic process (GO:0046949)	0.0483678	0.121349	21.4849	HSD17B12
regulation of cation transmembrane transport (GO:1904062)	0.0483678	0.121349	21.4849	KCNH2
cellular response to drug (GO:0035690)	0.0483678	0.121349	21.4849	KCNH2
negative regulation of transferase activity (GO:0051348)	0.0483678	0.121349	21.4849	PIF1
liver development (GO:0001889)	0.0499403	0.123109	20.7677	NPHP3
protein destabilization (GO:0031648)	0.0499403	0.123109	20.7677	CTSH
nucleobase-containing small molecule interconversion (GO:0015949)	0.0499403	0.123109	20.7677	NME7
ion transmembrane transport (GO:0034220)	0.0504723	0.123701	5.87186	KCNH2;ATP1B1
positive regulation of cell migration (GO:0030335)	0.0512965	0.124093	5.81765	CTSH;CDH13
regulation of potassium ion transmembrane transport (GO:1901379)	0.0515103	0.124093	20.0968	KCNH2
purine ribonucleoside triphosphate metabolic process (GO:0009205)	0.0515103	0.124093	20.0968	ATP1B1
Ras protein signal transduction (GO:0007265)	0.0521257	0.124866	5.76441	MRAS;CDH13
positive regulation of cell-matrix adhesion (GO:0001954)	0.0530778	0.125603	19.4678	CDH13
extracellular matrix organization (GO:0030198)	0.0546422	0.125603	5.61035	BMP1;CTSK
regulation of interleukin-8 production (GO:0032677)	0.0546428	0.125603	18.8769	ARRB1
regulation of JUN kinase activity (GO:0043506)	0.0546428	0.125603	18.8769	MAP3K11
response to peptide (GO:1901652)	0.0546428	0.125603	18.8769	EIF2B2
positive regulation of ATPase activity (GO:0032781)	0.0562053	0.125603	18.3208	ATP1B1
regulation of cyclin-dependent protein kinase activity (GO:1904029)	0.0562053	0.125603	18.3208	CDC25A
membrane protein proteolysis (GO:0033619)	0.0562053	0.125603	18.3208	CTSH
regulation of heart rate by cardiac conduction (GO:0086091)	0.0562053	0.125603	18.3208	KCNH2
regulation of cardiac muscle contraction (GO:0055117)	0.0562053	0.125603	18.3208	ATP1B1
regulation of ion transmembrane transport (GO:0034765)	0.0562053	0.125603	18.3208	KCNH2
endothelial cell migration (GO:0043542)	0.0562053	0.125603	18.3208	CDH13
regulation of potassium ion transport (GO:0043266)	0.0577653	0.125603	17.7964	KCNH2
organophosphate biosynthetic process (GO:0090407)	0.0577653	0.125603	17.7964	AGPAT4
heart looping (GO:0001947)	0.0577653	0.125603	17.7964	NPHP3
regulation of blood circulation (GO:1903522)	0.0577653	0.125603	17.7964	DMPK
regulation of muscle cell differentiation (GO:0051147)	0.0577653	0.125603	17.7964	TRIP4
zymogen activation (GO:0031638)	0.0577653	0.125603	17.7964	CTSH
positive regulation of smooth muscle cell proliferation (GO:0048661)	0.0593228	0.126396	17.3012	CDH13
phospholipid biosynthetic process (GO:0008654)	0.0593228	0.126396	17.3012	AGPAT4
myelination (GO:0042552)	0.0593228	0.126396	17.3012	EIF2B2
regulation of dendrite development (GO:0050773)	0.0593228	0.126396	17.3012	CAMK1D
potassium ion import (GO:0010107)	0.0608778	0.128419	16.8328	ATP1B1
membrane depolarization during action potential (GO:0086010)	0.0608778	0.128419	16.8328	KCNH2
positive regulation of phagocytosis (GO:0050766)	0.0624303	0.129227	16.389	CAMK1D
purine ribonucleoside monophosphate metabolic process (GO:0009167)	0.0624303	0.129227	16.389	ATP1B1
regulation of ATPase activity (GO:0043462)	0.0639803	0.129227	15.9679	ATP1B1
embryonic heart tube morphogenesis (GO:0003143)	0.0639803	0.129227	15.9679	NPHP3
positive regulation of Ras protein signal transduction (GO:0046579)	0.0639803	0.129227	15.9679	ARRB1
response to peptide hormone (GO:0043434)	0.0639803	0.129227	15.9679	EIF2B2
determination of heart left/right asymmetry (GO:0061371)	0.0639803	0.129227	15.9679	NPHP3
phosphatidic acid biosynthetic process (GO:0006654)	0.0639803	0.129227	15.9679	AGPAT4
regulation of phagocytosis (GO:0050764)	0.0655278	0.129227	15.568	CAMK1D
phosphatidic acid metabolic process (GO:0046473)	0.0655278	0.129227	15.568	AGPAT4
regulation of calcium-mediated signaling (GO:0050848)	0.0655278	0.129227	15.568	CDH13
DNA duplex unwinding (GO:0032508)	0.0655278	0.129227	15.568	PIF1
calcium-dependent cell-cell adhesion via plasma membrane cell adhesion molecules (GO:0016339)	0.0655278	0.129227	15.568	CDH13
positive regulation of receptor-mediated endocytosis (GO:0048260)	0.0655278	0.129227	15.568	ARRB1
protein deubiquitination (GO:0016579)	0.066935	0.129858	4.98722	RNF123;CDC25A
regulation of telomerase activity (GO:0051972)	0.0670729	0.129858	15.1875	PIF1
regulation of interleukin-6 production (GO:0032675)	0.0670729	0.129858	15.1875	ARRB1
determination of left/right symmetry (GO:0007368)	0.0670729	0.129858	15.1875	NPHP3
histone H3 acetylation (GO:0043966)	0.0686154	0.131327	14.8251	MEAF6
membrane depolarization (GO:0051899)	0.0686154	0.131327	14.8251	KCNH2
protein modification by small protein removal (GO:0070646)	0.0687611	0.131327	4.9092	RNF123;CDC25A
sprouting angiogenesis (GO:0002040)	0.0701555	0.132204	14.4797	CDH13
adherens junction organization (GO:0034332)	0.0701555	0.132204	14.4797	CDH13
regulation of smooth muscle cell proliferation (GO:0048660)	0.0701555	0.132204	14.4797	CDH13
metal ion homeostasis (GO:0055065)	0.0716932	0.133324	14.1499	KCNH2
nucleus organization (GO:0006997)	0.0716932	0.133324	14.1499	DMPK
positive regulation of blood vessel endothelial cell migration (GO:0043536)	0.0716932	0.133324	14.1499	JCAD
regulation of DNA metabolic process (GO:0051052)	0.0732283	0.134995	13.8347	PIF1
negative regulation of protein modification by small protein conjugation or removal (GO:1903321)	0.0732283	0.134995	13.8347	ARRB1
response to glucose (GO:0009749)	0.074761	0.136487	13.5333	EIF2B2
histone H4 acetylation (GO:0043967)	0.074761	0.136487	13.5333	MEAF6
positive regulation of macromolecule metabolic process (GO:0010604)	0.0757549	0.136487	4.63692	CTSH;ARRB1
regulation of mitochondrion organization (GO:0010821)	0.0762912	0.136487	13.2447	CTSK
pattern recognition receptor signaling pathway (GO:0002221)	0.0762912	0.136487	13.2447	CTSK
positive regulation of chemotaxis (GO:0050921)	0.0762912	0.136487	13.2447	CDH13
regulation of epithelial cell migration (GO:0010632)	0.0762912	0.136487	13.2447	CTSH
receptor internalization (GO:0031623)	0.0793444	0.140175	12.7028	ARRB1
negative regulation of protein ubiquitination (GO:0031397)	0.0793444	0.140175	12.7028	ARRB1
positive regulation of JUN kinase activity (GO:0043507)	0.0793444	0.140175	12.7028	MAP3K11
regulation of telomere maintenance via telomerase (GO:0032210)	0.0808673	0.142273	12.4481	PIF1
positive regulation of MAPK cascade (GO:0043410)	0.0819941	0.142581	4.42396	ARRB1;JCAD
positive regulation of proteolysis (GO:0045862)	0.0823877	0.142581	12.2034	CTSH
positive regulation of cell-substrate adhesion (GO:0010811)	0.0823877	0.142581	12.2034	CDH13
regulation of cell-matrix adhesion (GO:0001952)	0.0823877	0.142581	12.2034	CDH13
action potential (GO:0001508)	0.0854213	0.14723	11.7417	KCNH2
ATP metabolic process (GO:0046034)	0.0884451	0.151825	11.3136	ATP1B1
response to retinoic acid (GO:0032526)	0.0899534	0.153174	11.111	CTSH
regulation of Rho protein signal transduction (GO:0035023)	0.0899534	0.153174	11.111	ARRB1
positive regulation of apoptotic process (GO:0043065)	0.0908877	0.154146	4.15907	CTSH;MAP3K11
regulation of epidermal growth factor receptor signaling pathway (GO:0042058)	0.0914593	0.154497	10.9156	CDH13
cell morphogenesis (GO:0000902)	0.0929627	0.155182	10.7268	CDH13
renal system development (GO:0072001)	0.0929627	0.155182	10.7268	NPHP3
cell junction assembly (GO:0034329)	0.0929627	0.155182	10.7268	CDH13
DNA metabolic process (GO:0006259)	0.0944217	0.156456	4.06431	PIF1;CDC25A
muscle organ development (GO:0007517)	0.0944638	0.156456	10.5445	MRAS
regulation of cell migration (GO:0030334)	0.0954389	0.157456	4.03801	CTSH;CDH13
stress-activated MAPK cascade (GO:0051403)	0.0974586	0.159546	10.1977	MAP3K11
regulation of translational initiation (GO:0006446)	0.0974586	0.159546	10.1977	EIF2B2
positive regulation of cell projection organization (GO:0031346)	0.0989524	0.161369	10.0328	CAMK1D
positive regulation of endocytosis (GO:0045807)	0.100444	0.16255	9.87302	CAMK1D
homophilic cell adhesion via plasma membrane adhesion molecules (GO:0007156)	0.100444	0.16255	9.87302	CDH13
negative regulation of cell adhesion (GO:0007162)	0.101933	0.164232	9.71826	CDH13
cellular response to light stimulus (GO:0071482)	0.10342	0.164232	9.56827	CDC25A
intracellular steroid hormone receptor signaling pathway (GO:0030518)	0.10342	0.164232	9.56827	TRIP4
JNK cascade (GO:0007254)	0.10342	0.164232	9.56827	MAP3K11
purine ribonucleotide metabolic process (GO:0009150)	0.10342	0.164232	9.56827	ATP1B1
regulation of cyclin-dependent protein serine/threonine kinase activity (GO:0000079)	0.104904	0.16535	9.42282	CDC25A
cellular response to UV (GO:0034644)	0.104904	0.16535	9.42282	CDC25A
peptidyl-threonine phosphorylation (GO:0018107)	0.106386	0.167065	9.28172	CAMK1D
regulation of endocytosis (GO:0030100)	0.107865	0.168763	9.14476	CDH13
phospholipid metabolic process (GO:0006644)	0.109342	0.169201	9.01178	AGPAT4
negative regulation of developmental process (GO:0051093)	0.109342	0.169201	9.01178	SFMBT1
regulation of Notch signaling pathway (GO:0008593)	0.109342	0.169201	9.01178	ARRB1
positive regulation of transcription, DNA-templated (GO:0045893)	0.110765	0.169626	2.32987	ZEB2;TRIP4;CDH13;ARRB1
actomyosin structure organization (GO:0031032)	0.110817	0.169626	8.88259	ARRB1
histone acetylation (GO:0016573)	0.110817	0.169626	8.88259	MEAF6
cell-cell junction organization (GO:0045216)	0.112289	0.170038	8.75704	CDH13
lipid biosynthetic process (GO:0008610)	0.112289	0.170038	8.75704	AGPAT4
Rho protein signal transduction (GO:0007266)	0.112289	0.170038	8.75704	CDH13
positive regulation of epithelial cell migration (GO:0010634)	0.115227	0.173866	8.51627	CTSH
positive regulation of JNK cascade (GO:0046330)	0.118155	0.177024	8.28833	MAP3K11
positive regulation of apoptotic signaling pathway (GO:2001235)	0.118155	0.177024	8.28833	CTSH
regulation of endothelial cell proliferation (GO:0001936)	0.12253	0.1819	7.96835	CDH13
cell-cell junction assembly (GO:0007043)	0.12253	0.1819	7.96835	CDH13
cellular response to hormone stimulus (GO:0032870)	0.123984	0.1819	7.86709	CTSH
positive regulation of stress-activated MAPK cascade (GO:0032874)	0.123984	0.1819	7.86709	MAP3K11
regulation of hydrolase activity (GO:0051336)	0.123984	0.1819	7.86709	FGD6
regulation of protein serine/threonine kinase activity (GO:0071900)	0.123984	0.1819	7.86709	CDC25A
positive regulation of protein targeting to mitochondrion (GO:1903955)	0.125435	0.183394	7.76836	CTSK
negative regulation of NF-kappaB transcription factor activity (GO:0032088)	0.126884	0.184875	7.67207	ARRB1
toll-like receptor signaling pathway (GO:0002224)	0.132656	0.192281	7.30956	CTSK
phosphorylation (GO:0016310)	0.132874	0.192281	3.29015	DMPK;MAP3K11
mitochondrial translational elongation (GO:0070125)	0.134093	0.193386	7.2242	MRPL35
regulation of protein targeting to mitochondrion (GO:1903214)	0.135528	0.194793	7.1408	CTSK
mitochondrial translational termination (GO:0070126)	0.136961	0.194871	7.0593	MRPL35
regulation of establishment of planar polarity (GO:0090175)	0.136961	0.194871	7.0593	NPHP3
peptidyl-threonine modification (GO:0018210)	0.136961	0.194871	7.0593	CAMK1D
regulation of JNK cascade (GO:0046328)	0.138391	0.196247	6.97963	MAP3K11
positive regulation of cellular metabolic process (GO:0031325)	0.141245	0.198963	6.82555	ARRB1
cell cycle G1/S phase transition (GO:0044843)	0.141245	0.198963	6.82555	CDC25A
translational termination (GO:0006415)	0.146926	0.205543	6.53684	MRPL35
gene expression (GO:0010467)	0.146974	0.205543	3.0851	ALKBH5;MRPL35
positive regulation of protein phosphorylation (GO:0001934)	0.147544	0.205543	3.07742	ARRB1;JCAD
mRNA metabolic process (GO:0016071)	0.14834	0.205543	6.46842	ALKBH5
positive regulation of neuron projection development (GO:0010976)	0.14834	0.205543	6.46842	CAMK1D
response to UV (GO:0009411)	0.149752	0.206152	6.40142	CDC25A
positive regulation of neuron differentiation (GO:0045666)	0.149752	0.206152	6.40142	CAMK1D
small GTPase mediated signal transduction (GO:0007264)	0.151162	0.207419	6.33578	MRAS
mRNA-containing ribonucleoprotein complex export from nucleus (GO:0071427)	0.152569	0.208675	6.27146	ALKBH5
protein processing (GO:0016485)	0.153975	0.209194	6.20844	CTSH
regulation of protein ubiquitination (GO:0031396)	0.153975	0.209194	6.20844	ARRB1
positive regulation of cell proliferation (GO:0008284)	0.154429	0.209194	2.98808	CTSH;CDH13
positive regulation of angiogenesis (GO:0045766)	0.156778	0.211701	6.08609	CTSH
positive regulation of vasculature development (GO:1904018)	0.158177	0.212097	6.0267	CTSH
mRNA transport (GO:0051028)	0.158177	0.212097	6.0267	ALKBH5
translational elongation (GO:0006414)	0.159573	0.212097	5.96845	MRPL35
G1/S transition of mitotic cell cycle (GO:0000082)	0.159573	0.212097	5.96845	CDC25A
mRNA export from nucleus (GO:0006406)	0.159573	0.212097	5.96845	ALKBH5
positive regulation of epithelial cell proliferation (GO:0050679)	0.162359	0.214455	5.85525	CDH13
mitochondrial translation (GO:0032543)	0.162359	0.214455	5.85525	MRPL35
positive regulation of transcription from RNA polymerase II promoter (GO:0045944)	0.16295	0.214568	2.26296	ZEB2;CDH13;ARRB1
positive regulation of establishment of protein localization to mitochondrion (GO:1903749)	0.166521	0.217916	5.69323	CTSK
negative regulation of cytokine production (GO:0001818)	0.166521	0.217916	5.69323	ARRB1
positive regulation of developmental process (GO:0051094)	0.170663	0.221966	5.5399	BMP1
regulation of organelle organization (GO:0033043)	0.170663	0.221966	5.5399	ZEB2
nervous system development (GO:0007399)	0.1725	0.22367	2.77918	ZEB2;EIF2B2
protein localization to cell periphery (GO:1990778)	0.176154	0.227019	5.34779	ATP1B1
activation of MAPK activity (GO:0000187)	0.176154	0.227019	5.34779	MAP3K11
RNA export from nucleus (GO:0006405)	0.178887	0.229148	5.25662	ALKBH5
regulation of neuron projection development (GO:0010975)	0.178887	0.229148	5.25662	CAMK1D
positive regulation of intracellular signal transduction (GO:1902533)	0.186734	0.238142	2.6361	CDH13;JCAD
negative regulation of multicellular organismal process (GO:0051241)	0.187032	0.238142	5.00076	SFMBT1
G2/M transition of mitotic cell cycle (GO:0000086)	0.188381	0.238429	4.9605	CDC25A
cytoskeleton organization (GO:0007010)	0.188381	0.238429	4.9605	FGD6
cell cycle G2/M phase transition (GO:0044839)	0.189729	0.23942	4.92088	CDC25A
positive regulation of mitochondrion organization (GO:0010822)	0.191074	0.240402	4.88189	CTSK
regulation of macromolecule metabolic process (GO:0060255)	0.192418	0.241376	4.84351	ATP1B1
protein localization to plasma membrane (GO:0072659)	0.193759	0.242342	4.80572	ATP1B1
regulation of signal transduction by p53 class mediator (GO:1901796)	0.204411	0.254165	4.52327	MEAF6
regulation of vesicle-mediated transport (GO:0060627)	0.204411	0.254165	4.52327	CDH13
response to lipid (GO:0033993)	0.207052	0.255204	4.45773	CTSH
regulation of cellular component organization (GO:0051128)	0.207052	0.255204	4.45773	CDH13
negative regulation of sequence-specific DNA binding transcription factor activity (GO:0043433)	0.207052	0.255204	4.45773	ARRB1
modification-dependent protein catabolic process (GO:0019941)	0.20837	0.256084	4.42567	ARRB1
cell-cell adhesion via plasma-membrane adhesion molecules (GO:0098742)	0.209685	0.256955	4.39406	CDH13
positive regulation of cellular process (GO:0048522)	0.210822	0.257604	2.42715	KCNH2;CTSH
skeletal system development (GO:0001501)	0.214926	0.261864	4.27198	BMP1
negative regulation of canonical Wnt signaling pathway (GO:0090090)	0.217534	0.264282	4.21344	NPHP3
negative regulation of cellular process (GO:0048523)	0.219948	0.265916	2.3569	KCNH2;CDH13
negative regulation of cell differentiation (GO:0045596)	0.220133	0.265916	4.15646	NPHP3
positive regulation of intracellular protein transport (GO:0090316)	0.222724	0.267521	4.10099	CTSK
protein stabilization (GO:0050821)	0.222724	0.267521	4.10099	ATP1B1
spermatogenesis (GO:0007283)	0.224016	0.268313	4.07381	ALKBH5
male gamete generation (GO:0048232)	0.225307	0.269098	4.04698	ALKBH5
cellular protein modification process (GO:0006464)	0.227544	0.271007	1.9007	DMPK;MFGE8;MAP3K11
positive regulation of cellular biosynthetic process (GO:0031328)	0.231727	0.275216	3.91792	ZEB2
protein localization to membrane (GO:0072657)	0.233004	0.275961	3.89308	ATP1B1
positive regulation of protein modification process (GO:0031401)	0.236825	0.278928	3.82041	ARRB1
T cell receptor signaling pathway (GO:0050852)	0.236825	0.278928	3.82041	EIF2B2
glycerophospholipid biosynthetic process (GO:0046474)	0.238095	0.279646	3.79678	AGPAT4
mitochondrion organization (GO:0007005)	0.241892	0.28332	3.7276	PIF1
regulation of gene expression (GO:0010468)	0.243484	0.284401	1.83104	CTSH;TRIP4;ATP1B1
peptide biosynthetic process (GO:0043043)	0.250679	0.291199	3.57551	MRPL35
negative regulation of Wnt signaling pathway (GO:0030178)	0.250679	0.291199	3.57551	NPHP3
protein autophosphorylation (GO:0046777)	0.251926	0.291849	3.55478	MAP3K11
positive regulation of MAP kinase activity (GO:0043406)	0.254414	0.29313	3.51403	MAP3K11
regulation of angiogenesis (GO:0045765)	0.254414	0.29313	3.51403	CTSH
regulation of GTPase activity (GO:0043087)	0.267958	0.307897	3.30548	FGD6
cilium organization (GO:0044782)	0.272823	0.312641	3.2356	NPHP3
RNA processing (GO:0006396)	0.274035	0.313183	3.21859	ALKBH5
positive regulation of ERK1 and ERK2 cascade (GO:0070374)	0.283656	0.323307	3.08859	ARRB1
regulation of autophagy (GO:0010506)	0.286042	0.324283	3.0577	CTSK
regulation of MAPK cascade (GO:0043408)	0.286042	0.324283	3.0577	JCAD
positive regulation of phosphorylation (GO:0042327)	0.291974	0.330125	2.98309	ARRB1
regulation of canonical Wnt signaling pathway (GO:0060828)	0.297857	0.334991	2.912	NPHP3
regulation of translation (GO:0006417)	0.297857	0.334991	2.912	EIF2B2
regulation of cell cycle (GO:0051726)	0.300197	0.335841	2.88449	CDC25A
positive regulation of sequence-specific DNA binding transcription factor activity (GO:0051091)	0.300197	0.335841	2.88449	CAMK1D
central nervous system development (GO:0007417)	0.30253	0.33756	2.85749	EIF2B2
mitotic cell cycle phase transition (GO:0044772)	0.307172	0.34184	2.80497	CDC25A
apoptotic process (GO:0006915)	0.318648	0.353683	2.68166	DMPK
translation (GO:0006412)	0.319785	0.354018	2.66991	MRPL35
activation of protein kinase activity (GO:0032147)	0.320921	0.35435	2.65827	MAP3K11
proteasomal protein catabolic process (GO:0010498)	0.325445	0.358412	2.61269	ARRB1
regulation of ERK1 and ERK2 cascade (GO:0070372)	0.336627	0.369766	2.50521	ARRB1
regulation of cell proliferation (GO:0042127)	0.346483	0.378906	1.681	CTSH;CDH13
antigen receptor-mediated signaling pathway (GO:0050851)	0.347629	0.378906	2.40613	EIF2B2
positive regulation of programmed cell death (GO:0043068)	0.347629	0.378906	2.40613	MAP3K11
regulation of protein phosphorylation (GO:0001932)	0.35198	0.382665	2.36863	ARRB1
positive regulation of gene expression (GO:0010628)	0.365236	0.396061	1.61064	CTSH;TRIP4
MAPK cascade (GO:0000165)	0.37016	0.400377	2.22134	CTSH
mRNA processing (GO:0006397)	0.375412	0.403997	2.18141	ALKBH5
negative regulation of signal transduction (GO:0009968)	0.375412	0.403997	2.18141	ARRB1
DNA repair (GO:0006281)	0.380622	0.407535	2.14286	ALKBH5
cilium assembly (GO:0060271)	0.380622	0.407535	2.14286	NPHP3
ion transport (GO:0006811)	0.381659	0.407616	2.13531	ATP1B1
proteasome-mediated ubiquitin-dependent protein catabolic process (GO:0043161)	0.383728	0.408796	2.12037	ARRB1
negative regulation of transcription, DNA-templated (GO:0045892)	0.390347	0.414805	1.52389	ZEB2;SFMBT1
regulation of apoptotic process (GO:0042981)	0.391534	0.415026	1.51998	CTSH;MAP3K11
ubiquitin-dependent protein catabolic process (GO:0006511)	0.433319	0.458173	1.80395	ARRB1
regulation of transcription from RNA polymerase II promoter (GO:0006357)	0.444789	0.469131	1.25369	ZEB2;CDH13;ARRB1
transcription, DNA-templated (GO:0006351)	0.447426	0.47055	1.72641	ARRB1
post-translational protein modification (GO:0043687)	0.448355	0.47055	1.72147	MFGE8
negative regulation of cell proliferation (GO:0008285)	0.453893	0.475186	1.69242	CDH13
organelle assembly (GO:0070925)	0.465707	0.486354	1.63267	NPHP3
transmembrane transport (GO:0055085)	0.467503	0.48703	1.62384	ATP1B1
protein modification by small protein conjugation (GO:0032446)	0.485139	0.504164	1.54046	ARRB1
negative regulation of programmed cell death (GO:0043069)	0.493743	0.511851	1.50184	CTSH
regulation of intracellular signal transduction (GO:1902531)	0.505555	0.522818	1.45086	MEAF6
negative regulation of nucleic acid-templated transcription (GO:1903507)	0.523579	0.54014	1.37726	SFMBT1
neutrophil degranulation (GO:0043312)	0.550947	0.566994	1.27412	CTSH
neutrophil activation involved in immune response (GO:0002283)	0.553976	0.56753	1.26329	CTSH
transcription from RNA polymerase II promoter (GO:0006366)	0.555483	0.56753	1.25794	ARRB1
negative regulation of apoptotic process (GO:0043066)	0.555483	0.56753	1.25794	CTSH
neutrophil mediated immunity (GO:0002446)	0.556986	0.567697	1.25264	CTSH
positive regulation of nucleic acid-templated transcription (GO:1903508)	0.568096	0.577632	1.2142	TRIP4
protein ubiquitination (GO:0016567)	0.571012	0.579209	1.20433	ARRB1
negative regulation of cellular macromolecule biosynthetic process (GO:2000113)	0.575352	0.582218	1.18982	SFMBT1
negative regulation of transcription from RNA polymerase II promoter (GO:0000122)	0.611879	0.617706	1.07508	ZEB2
regulation of nucleic acid-templated transcription (GO:1903506)	0.638643	0.643194	0.998401	TRIP4
negative regulation of gene expression (GO:0010629)	0.645351	0.64841	0.980045	SFMBT1
regulation of cellular macromolecule biosynthetic process (GO:2000112)	0.653124	0.654668	0.959177	TRIP4
regulation of transcription, DNA-templated (GO:0006355)	0.75263	0.75263	0.742623	SFMBT1;TRIP4
