# Supplementary material for: Enhancer promoter interactome and Mendelian randomization identify network of druggable vascular genes in coronary artery disease
Source: Hum Genomics. 2022 Mar 4;16:8. doi: 10.1186/s40246-022-00381-4 (PMC8895522; doi:10.1186/s40246-022-00381-4)
Supplement: Supplementary file 11 — Additional file 11. Supplemental Table 11: potential causal vascular genes for CAD. [file 40246_2022_381_MOESM11_ESM.xlsx]

## Sheet: Feuil1
Supplemental Table 11: potential causal vascular genes for CAD.
gene_name
MRAS
FGD6
CTSK
MAP3K11
HSD17B12
CDC25A
ARRB1
SFMBT1
TRIP4
KCNH2
NME7
MRPL35
CCDC181
ATP1B1
AGPAT4
RNF123
ANKDD1A
BEND6
CTSH
NPHP3
PIF1
ALKBH5
MEAF6
PHACTR1
TCF21
N4BP2L2
SYPL2
TWIST1
PDGFD
IPO9
FHL3
UTP11
GGCX
SEMA5A
MIA3
ARHGAP42
DAGLB
DMWD
CETP
MORF4L1
HAPLN3
DHX36
B3GNT8
LMOD1
FAM117B
MAT2A
ATP2B1
EXOSC5
CDH13
DMPK
TMEM133
CAMK1D
JCAD
MFGE8
HHIPL1
BMP1
EIF2B2
ZEB2
