# Supplementary material for: Enhancer promoter interactome and Mendelian randomization identify network of druggable vascular genes in coronary artery disease
Source: Hum Genomics. 2022 Mar 4;16:8. doi: 10.1186/s40246-022-00381-4 (PMC8895522; doi:10.1186/s40246-022-00381-4)
Supplement: Supplementary file 13 — Additional file 13. Supplemental Table 13: network gene ontology enrichment. [file 40246_2022_381_MOESM13_ESM.xlsx]

## Sheet: Feuil1
Supplemental Table 13: network gene ontology enrichment.
Term	P-value	Adjusted P-value	Odds Ratio	Genes
TGF-beta signaling pathway	1.8704e-20	2.15657e-17	8.10795	YWHAE;HDAC1;SRC;CUL1;NEDD4L;ARRB2;CDC42;PPP2CA;MAPK9;MAPK8;MYC;AKT1;EP300;RAC1;BTRC;JAK1;MAP2K3;SMAD2;MAP4K1;JUN;SMAD4;SMAD3;UBE2I;SMURF1;STAT3;AXIN1;SMAD9;FOS;MAPK14;MAPK10;PPM1A;ZEB2;ITCH;COPS5;SNW1;HGS;TRAF6;TAB1;TP53
Disease	6.36063e-19	3.6669e-16	3.80398	APP;GSK3B;GSK3A;RPL3;YWHAB;CLTC;CLTA;AP2A1;RPL6;ACTB;RPL7A;XPO1;MYC;AKT1;RAC1;BTRC;CCR5;RPS10;HSP90AA1;NUP210;RPS8;H2AFZ;RPL22;H2AFX;RPS3A;CREB1;HGS;CDC37;CANX;PSME1;MFGE8;UBA52;PPIA;KPNB1;PHLPP1;SRC;EGFR;CDC42;PPP2CA;EXOSC5;EXOSC4;UBB;ADRBK1;LMNA;EXOSC8;UBC;POLR2E;CSK;TCEB1;RPS2;RPL15;IGF2BP2;RPS27A;EXOSC3;EXOSC1;POLR2L;SNCA;XBP1;NPM1;GSN;NFYA;HSPA5;XRCC5;H3F3A;STAT3;BRAF;STAM;CDK9;HIST1H4A;MDM2…
Signaling events mediated by HDAC class I	3.46191e-17	1.33053e-14	14.5615	HDAC4;PRMT5;HDAC2;HDAC3;UBE2I;NUP210;HDAC1;SMURF1;STAT3;CHD4;SIRT7;GATA2;RELA;WDR77;YY1;NFKBIA;KAT2B;XPO1;SIN3A;EP300;SAP18;RBBP7;MTA2
Androgen receptor signaling, proteolysis, and transcription regulation	7.3808e-17	2.12752e-14	11.8347	RB1;GSK3B;HDAC1;SRC;FHL2;EGFR;RELA;CDC42;KAT5;BAG1;AKT1;EP300;FLNA;RAC1;JUN;SMAD4;SMAD3;UBE2I;STAT3;FOS;KAT2B;CREB1;MDM2;STUB1;CALR
MAPK signaling pathway	1.62099e-16	3.738e-14	5.09341	SRC;CACNA1A;HSPB1;ARRB1;ARRB2;EGFR;RELA;CDC42;MAPK9;MAPK8;MYC;AKT1;FLNA;RAC1;RALGDS;MAP3K5;FGF21;MAP4K1;MAP2K3;PDGFRB;MAP4K2;HSPA8;JUN;MAP3K1;H3F3B;HSPA5;H3F3A;BRAF;TRAF2;FOS;MAPK8IP2;MAPK14;MAPK8IP3;MAPK8IP1;MAPK10;PPM1A;PPM1B;MRAS;CREB1;TRAF6;TAB1;TP53;HSPA1B;MAP3K11;HSPA1A
Cell cycle	5.22904e-16	1.00485e-13	4.15228	RB1;YWHAE;GSK3B;MCM7;YWHAB;CEP164;XPO1;YWHAQ;MYC;RUVBL2;CHEK2;RUVBL1;EP300;BTRC;YWHAG;CDK5RAP2;YWHAH;NUDC;HSP90AA1;H2AFZ;TUBB;H2AFX;YWHAZ;CDC25A;TUBA4A;DKC1;PSME1;POT1;KIF2C;UBA52;TP53;HDAC4;HDAC2;HDAC3;HDAC1;CUL1;PPP2CA;SYCE1;UBB;RAD21;LMNA;UBC;CEP72;RBBP7;RPS27A;SMAD2;NPM1;SMAD4;SMAD3;UBE2I;HIST1H4A;RPA3;MDM2;ATR
ERBB1 downstream pathway	9.18526e-16	1.51294e-13	9.69911	YWHAE;YWHAB;SRC;EGFR;SLC9A1;EPS8;CDC42;PPP2CA;MAPK9;ZFP36;MAPK8;YWHAQ;AKT1;RAC1;RALGDS;YWHAG;YWHAH;JUN;MAP3K1;STAT3;BRAF;ARPC5;FOS;YWHAZ;CREB1;CALM3
Thyroid-stimulating hormone signaling pathway	1.73781e-15	2.50462e-13	13.8449	RB1;MAP2K3;JUN;SRC;PDE4D;STAT3;BRAF;FOS;MAPK14;IGF1R;MYL12B;CREB1;GNG2;MYC;APEX1;GNAQ;GNB1;GNAS;AKT1;RALGDS;JAK1
Gene expression	2.86852e-15	3.43242e-13	2.9418	RPL3;THRB;YWHAB;HNRNPU;HSPB1;YBX1;MED15;ELAVL1;RPL6;RPL7A;ZFP36;XPO1;SNRPD1;MYC;AKT1;RPS10;PRMT5;NUP210;RPS8;H2AFZ;RPL22;H2AFX;RPS3A;MED27;YWHAZ;PATL1;WDR77;KAT2B;PPM1A;PRPF4;MED25;POLR1A;HNRNPH1;POLR1C;PSME1;RARA;SNRPG;POLR1D;UBA52;SF3B2;NOTCH1;GTF3C5;HDAC1;NEDD4L;PPP2CA;EXOSC5;EXOSC4;UBB;EXOSC8;UBC;POLR2E;TCEB1;RPS2;RPL15;RPS27A;HNRNPA1;EXOSC3;EIF4B;EXOSC1;POLR2L;SMAD2;HSPA8;HNRNPA3;SMAD4;EIF2B…
Pathways in cancer	2.97695e-15	3.43242e-13	4.75695	RB1;GSK3B;CEBPA;HDAC2;CTBP2;HDAC1;BRCA2;EGFR;RELA;IGF1R;CDC42;MAPK9;MAPK8;MYC;DVL1;DVL2;AKT1;EP300;TCEB1;RAC1;RALGDS;JAK1;FGF21;PDGFRB;SMAD2;JUN;SMAD4;HSP90AA1;SMAD3;DCC;STAT3;PTCH2;AXIN1;BRAF;TRAF2;FOS;MSH6;NFKBIA;MAPK10;TRAF6;RARA;MDM2;TP53;BIRC2
Systemic lupus erythematosus	1.61827e-14	1.69624e-12	7.53932	HIST2H4A;HIST2H4B;SNRPD1;HIST1H2AG;HIST1H2AM;HIST1H2AL;HLA-DRB5;HIST1H2AI;H3F3B;HIST1H4K;HIST1H2AH;HIST1H4L;H2AFZ;HIST1H2AK;H3F3A;H2AFX;H2AFV;HIST1H4A;HIST1H4B;HIST4H4;HIST1H4H;HIST1H4I;HIST1H4J;HIST1H4C;HIST1H4D;HIST1H4E;HLA-DRB1;HIST1H4F
Neurotrophin signaling pathway	7.75116e-14	7.44757e-12	7.75122	YWHAE;GSK3B;YWHAB;RELA;CDC42;MAPK9;MAPK8;YWHAQ;AKT1;CSK;RAC1;YWHAG;MAP3K5;YWHAH;JUN;MAP3K1;BRAF;MAPK14;YWHAZ;NFKBIA;MAPK10;TRAF6;CALM3;CALM1;TP53;CALM2
Calcineurin-dependent NFAT signaling role in lymphocytes	1.04561e-13	9.27373e-12	14.3726	YWHAE;GSK3B;MAP3K1;CSNK2A1;YWHAB;MAPK14;YWHAZ;MAPK9;MAPK8;XPO1;YWHAQ;PIM1;FKBP8;EP300;CALM3;YWHAG;KPNB1;YWHAH
Endocytosis	2.18482e-13	1.79936e-11	5.67751	SRC;CLTC;NEDD4L;CLTA;AP2A1;ADRB1;ARRB1;ARRB2;EGFR;IGF1R;CDC42;GRK5;ADRBK1;CXCR2;CCR5;RAB11FIP5;SMAD2;HSPA8;SMAD3;CAV3;SMURF1;STAM;RAB11A;DNM1;ITCH;HGS;NEDD4;TRAF6;MDM2;HSPA1B;ARF6;HSPA1A
Signaling by EGFR in cancer	2.38945e-13	1.83669e-11	8.20423	GSK3B;GSK3A;HSP90AA1;PHLPP1;YWHAB;SRC;CLTC;CLTA;AP2A1;STAM;EGFR;CDC42;CREB1;UBB;HGS;CDC37;ADRBK1;UBC;MDM2;AKT1;CSK;CALM1;RPS27A;UBA52
Telomerase regulation	4.04633e-13	2.91588e-11	11.7056	YWHAE;HSP90AA1;HDAC2;JUN;SMAD3;HDAC1;XRCC5;FOS;NR2F2;ESR1;EGFR;SIN3A;DKC1;MYC;NCL;AKT1;POT1;SAP18;RBBP7
Signaling events mediated by HDAC class II	4.97323e-13	3.37302e-11	19.1934	HDAC4;YWHAE;HSP90AA1;HDAC3;UBE2I;NUP210;YWHAB;GATA2;ESR1;GNG2;XPO1;TUBB2A;BCL6;ADRBK1;GNB1
Signaling by NGF	5.8752e-13	3.62579e-11	5.26623	YWHAE;GSK3B;GSK3A;HDAC2;PHLPP1;HDAC3;YWHAB;HDAC1;SRC;CLTC;CLTA;AP2A1;RELA;PPP2CA;MAPK8;UBB;ADRBK1;UBC;AKT1;RAC1;RPS27A;ECT2;RALGDS;STAT3;BRAF;MAPK14;DNM1;NFKBIA;CREB1;TRAF6;MDM2;CALM1;UBA52
mRNA stability regulation by proteins that bind AU-rich elements	5.97485e-13	3.62579e-11	9.57501	HSPA8;YWHAB;TNFSF13;HSPB1;MAPK14;ELAVL1;YWHAZ;ZFP36;EXOSC5;XPO1;EXOSC4;UBB;EXOSC8;UBC;PSME1;AKT1;EXOSC3;RPS27A;UBA52;EXOSC1;HSPA1A
Immune system	9.74687e-13	5.61907e-11	2.67328	APP;GSK3B;GSK3A;YWHAB;CLTC;CLTA;AP2A1;PARK2;UBE2Q1;CTSK;AKT1;CTSH;EP300;RAC1;BTRC;KIFAP3;KPNA3;JAK1;CTSB;MAP2K3;NUP210;FBXW11;TRAF2;FOS;TYK2;YWHAZ;DNM1;RNF123;PPM1B;CREB1;TRAF6;CANX;PSME1;BTK;KIF2C;UBA52;KPNB1;BIRC2;SEC23A;PHLPP1;SRC;CUL3;PTAFR;CUL1;NEDD4L;RELA;CDC42;PPP2CA;MAPK9;MAPK8;UBB;KIF3B;KIF3A;UBC;CSK;TCEB1;RPS27A;JUN;HLA-DRB5;YES1;MAP3K1;HSPA5;SMURF1;STAT3;MAPK14;NFKBIA;MAPK10;ITCH;KIF26…
PDGFB signaling pathway	1.04433e-12	5.64588e-11	7.15386	YWHAE;YWHAB;SRC;MLLT4;EPS8;PPP2CA;MAPK9;MAPK8;YWHAQ;MYC;CSK;RAC1;YWHAG;YWHAH;PDGFRB;JUN;YES1;STAT3;BRAF;ARPC5;FOS;YWHAZ;MAPK10;CTTN;PIN1
Colorectal cancer	1.07727e-12	5.64588e-11	12.0817	SMAD2;GSK3B;JUN;SMAD4;SMAD3;DCC;AXIN1;BRAF;FOS;MSH6;MAPK10;MAPK9;MAPK8;MYC;AKT1;RAC1;TP53;RALGDS
EGF/EGFR signaling pathway	1.23226e-12	6.17736e-11	6.73494	TWIST1;AP2A1;EGFR;EPS8;CDC42;MAPK9;MAPK8;CFL1;AKT1;CSK;RAC1;RALGDS;JAK1;MAP4K1;JUN;MAP3K1;STAT3;BRAF;STAM;FOS;MAPK14;DNM1;ITCH;CREB1;HGS;ARF6
Hemostasis pathway	1.75358e-12	8.4245e-11	3.55536	DGKG;APP;DGKE;DOCK8;HBB;ARRB1;ARRB2;CAPZB;SIN3A;CFL1;AKT1;EP300;RAC1;KIFAP3;ATP1B1;DGKZ;YWHAZ;TUBA4A;F7;KIF2C;DAGLB;TP53;PPIA;DGKH;HDAC2;HDAC1;SRC;GATA2;PHF21A;TTN;CDC42;PPP2CA;GNG2;KIF3B;KIF3A;FLNA;CSK;YES1;HSPA5;H3F3A;ATP2B1;MAPK14;KIF26A;GNAQ;ALB;GNB1;GNAS;PTPN6;CALM1
Myometrial relaxation and contraction pathways	1.87013e-12	8.62506e-11	6.28915	YWHAE;YWHAB;ARRB1;ARRB2;ACTB;ETS2;ACTG1;RGS3;GNG2;GRK5;YWHAQ;CALD1;YWHAG;YWHAH;JUN;PDE4D;FOS;DGKZ;YWHAZ;ACTA1;CREB1;GNAQ;GNB1;GNAS;CALM3;CALM1;CALM2
TNF-alpha signaling pathway	2.03521e-12	9.02537e-11	8.26003	MAP2K3;MAP4K2;JUN;HSP90AA1;MAP3K1;CSNK2A1;FBXW11;CUL1;TRAF2;RELA;NFKBIA;PPP2CA;MAPK9;MAPK8;CDC37;REL;AKT1;TAB1;RAC1;BTRC;BIRC2;MAP3K5
Adaptive immune system	2.21249e-12	9.44817e-11	3.17563	GSK3B;GSK3A;YWHAB;CLTC;CLTA;AP2A1;PARK2;UBE2Q1;CTSK;AKT1;CTSH;RAC1;BTRC;KIFAP3;CTSB;FBXW11;YWHAZ;DNM1;RNF123;CREB1;TRAF6;CANX;PSME1;BTK;KIF2C;UBA52;SEC23A;PHLPP1;SRC;CUL3;CUL1;NEDD4L;RELA;CDC42;PPP2CA;KIF3B;UBB;KIF3A;UBC;CSK;TCEB1;RPS27A;HLA-DRB5;YES1;HSPA5;SMURF1;NFKBIA;ITCH;KIF26A;NEDD4;REL;MDM2;PTPN6;STUB1;CALR;CALM1;HLA-DRB1
Tumor suppressor Arf inhibits ribosomal biogenesis	3.44925e-12	1.42035e-10	29.3126	RB1;HSP90AA1;POLR1A;MYC;POLR1C;MDM2;POLR1D;TWIST1;AKT1;RAC1;TP53;HSPA1A
CD40/CD40L signaling	7.18958e-12	2.85848e-10	21.1958	JUN;MAP3K1;TRAF2;MAPK14;RELA;MAPK10;NFKBIA;MAPK9;MAPK8;MYC;TRAF6;AKT1;BIRC2
Pancreatic cancer	1.05148e-11	4.04117e-10	10.2187	RB1;SMAD2;SMAD4;SMAD3;STAT3;BRAF;BRCA2;EGFR;RELA;CDC42;MAPK10;MAPK9;MAPK8;AKT1;RAC1;TP53;RALGDS;JAK1
Angiotensin II-mediated activation of JNK pathway via Pyk2-dependent signaling	1.38945e-11	5.00827e-10	16.4539	MAP2K3;JUN;MAP3K1;SRC;FOS;MAPK14;EGFR;MAPK8;GNAQ;AGTR1;CALM3;RAC1;CALM1;CALM2
RANKL signaling pathway	1.38998e-11	5.00827e-10	12.4008	JUN;SRC;FHL2;TRAF2;FOS;MAPK14;RELA;CDC42;NFKBIA;MAPK9;MAPK8;CTSK;TRAF6;AKT1;RAC1;TAB1
MAP kinase signaling pathway	1.6343e-11	5.71015e-10	9.05583	MAP2K3;MAP4K1;MAP4K2;CEBPA;JUN;MAP3K1;TRAF2;FOS;MAPK14;RELA;MAPK10;NFKBIA;MAPK9;MAPK8;CREB1;MYC;RAC1;MAP3K11;MAP3K5
SMAD2/3 nuclear pathway	2.06142e-11	6.99065e-10	8.91163	SMAD2;HSPA8;HDAC2;JUN;SMAD4;SMAD3;HDAC1;FOS;MED15;ESR1;KAT2B;CREB1;SIN3A;MYC;AKT1;EP300;SAP18;RBBP7;TCF3
Antigen-activated B-cell receptor generation of second messengers	2.37704e-11	7.83063e-10	4.95117	GSK3B;GSK3A;RELA;CDC42;MAPK9;MAPK8;MYC;AKT1;CSK;RAC1;MAP4K1;JUN;MAP3K1;CSNK2A1;BRAF;FOS;MAPK14;ILF2;NFKBIA;MAPK10;CREB1;BCL6;TRAF6;BTK;REL;CALM3;PTPN6;CALM1;CALM2;HLA-DRB1
Prolactin activation of MAPK signaling	3.70525e-11	1.17094e-09	9.3199	GSK3B;JUN;SRC;STAT3;FOS;MAPK14;YWHAZ;RELA;NFKBIA;MAPK9;MAPK8;MYC;AKT1;FLNA;RAC1;PPIA;YWHAG;JAK1
CXCR4 signaling pathway	3.75756e-11	1.17094e-09	6.93653	YES1;SRC;LIMK1;STAT3;ARRB2;DNM1;RELA;CDC42;ITCH;GNG2;HGS;GNAQ;ADRBK1;CFL1;GNB1;UBQLN1;AKT1;ITGA7;CSK;PTPN6;RAC1;HLA-DRB1
Type II interferon signaling (interferon-gamma)	4.97743e-11	1.4793e-09	12.605	HIST1H4K;HIST1H4L;HIST2H4A;HIST1H4A;HIST2H4B;HIST1H4B;HIST4H4;HIST1H4H;HIST1H4I;HIST1H4J;HIST1H4C;HIST1H4D;HIST1H4E;JAK1;HIST1H4F
Wnt signaling pathway	5.0037e-11	1.4793e-09	4.6328	GSK3B;GSK3A;CTBP2;HDAC1;CUL1;ARRB1;SOX2;PPP2CA;MAPK9;MAPK8;MYC;RUVBL1;DVL1;DVL2;AKT1;EP300;RAC1;BTRC;SMAD2;JUN;SMAD4;SMAD3;CSNK2A1;FBXW11;AXIN1;FOSL1;MAPK10;RARA;PIN1;TAB1;TP53
Interleukin-2 signaling pathway	6.23548e-11	1.79738e-09	2.63793	APP;CSF1;YWHAB;DOCK8;CLTC;ARRB2;IKZF3;MEOX1;ACTB;ETS2;ZFP36;RGS3;MYC;CTSK;PIM1;AKT1;CTSH;CCR5;JAK1;CTSB;BNIP3L;PRMT5;CPA1;SLC38A1;HSP90AA1;CSNK2A1;HIST1H2AI;FOS;ATP1B1;ZEB2;DKC1;THRAP3;ULK2;ARF6;HDAC4;SRC;PTGER2;NOLC1;PBXIP1;RELA;TTN;STIP1;MAPK9;MAPK8;TCOF1;BAG2;GRK5;MAT2A;STK38;BAG1;UBC;TCEB1;H1FX;JUN;XBP1;YES1;SMAD3;STAT3;PA2G4;STAM;MAPK14;FOSL2;BCL6;REL;PTPN6;VIM;EZH2
CDC42 signaling events	1.06089e-10	2.98343e-09	9.45393	MAP2K3;GSK3B;JUN;MAP3K1;YES1;SRC;LIMK1;BRAF;ARPC5;MAPK14;EPS8;CDC42;MAPK9;MAPK8;CFL1;RAC1;MAP3K11
Toll receptor cascades	1.24034e-10	3.37552e-09	5.54359	APP;RELA;PPP2CA;MAPK9;MAPK8;UBB;UBE2Q1;CTSK;UBC;RPS27A;CTSB;MAP2K3;JUN;UBE2I;MAP3K1;FOS;MAPK14;DNM1;NFKBIA;MAPK10;CREB1;TRAF6;BTK;TAB1;UBA52
Androgen receptor regulation of biosynthesis and transcription	1.25887e-10	3.37552e-09	11.608	GSK3B;CEBPA;HSP90AA1;JUN;HDAC1;SRC;GATA2;MAPK14;DNAJA1;KAT2B;MAPK8;KAT5;MDM2;REL;EP300
Calcium regulation in the cardiac cell	1.74302e-10	4.56749e-09	5.69887	YWHAE;CHRM1;YWHAB;CACNA1A;ADRB1;ARRB1;ARRB2;ATP2B1;ATP1B1;ADRA1A;YWHAZ;RGS3;GNG2;GRK5;YWHAQ;GNAQ;GNB1;GNAS;CALM3;CALR;CALM1;CALM2;YWHAG;YWHAH
ATM-dependent DNA damage response	1.82079e-10	4.66526e-09	8.29752	GSK3B;JUN;SMAD4;MAP3K1;SMAD3;AXIN1;CDC42;FOSL1;MAPK10;MAPK9;MAPK8;BCL6;MYC;DVL1;DVL2;MDM2;RAC1;TP53
Signaling by NOTCH1	2.16708e-10	5.38801e-09	8.94607	HDAC4;HDAC2;HDAC3;NOTCH1;HDAC1;CUL1;ARRB1;ARRB2;KAT2B;ITCH;SNW1;UBB;MYC;UBC;EP300;RPS27A;UBA52
Fas signaling pathway	2.19633e-10	5.38801e-09	6.61105	RB1;MAP3K1;SRC;CLTC;HSPB1;TRAF2;MAPK14;ACTB;EGFR;ACTG1;MAPK10;ACTA1;MAPK9;MAPK8;BTK;AKT1;PTPN6;TP53;MAP3K11;BIRC2;MAP3K5
Estrogen receptor signaling pathway	2.30521e-10	5.53731e-09	29.2269	MAPK9;JUN;CREB1;GNB1;GNAS;AKT1;BRAF;FOS;MAPK14;ESR1
LKB1 signaling events	2.45451e-10	5.6601e-09	12.4599	YWHAE;GSK3B;HSP90AA1;SMAD4;YWHAB;ESR1;YWHAZ;CREB1;YWHAQ;MYC;CDC37;TP53;YWHAG;YWHAH
Regulation of transcription by NOTCH1 intracellular domain	2.45451e-10	5.6601e-09	12.4599	HDAC4;HDAC2;HDAC3;NOTCH1;HDAC1;CUL1;KAT2B;SNW1;UBB;MYC;UBC;EP300;RPS27A;UBA52
Integrated breast cancer pathway	2.66529e-10	6.02565e-09	5.56443	RB1;SMAD2;JUN;SMAD4;GSK3A;HDAC1;BRAF;BRCA2;ESR1;CDC25A;EGFR;MSH6;CDC42;CREB1;CHEK2;MYC;MDM2;AKT1;EP300;TAB1;RAC1;TP53;ATR;JAK1
Seven transmembrane receptor signaling through beta-arrestin	2.72675e-10	6.04604e-09	8.78867	MAP2K3;MAP3K1;SRC;PDE4D;MAPK14;ACTB;ACTG1;PPP2CA;MAPK10;NFKBIA;ACTA1;MAPK9;MAPK8;GRK5;MDM2;AKT1;MAP3K5
Developmental biology	2.99168e-10	6.50832e-09	3.34764	SEMA5A;CEBPA;GSK3B;NOTCH1;HDAC3;SRC;YWHAB;CLTC;CLTA;AP2A1;MED15;EGFR;RELA;MYL12B;CDC42;STIP1;CFL1;PAK7;AKT1;EP300;RAC1;SPTAN1;SMAD2;HSP90AA1;SMAD4;SMAD3;CSNK2A1;DCC;TCF12;LIMK1;RANBP9;NR2F2;MED27;MAPK14;DNM1;MED25;CREB1;KIAA1598;DLG4;MYH9;TCF4;TCF3
Protein processing in the endoplasmic reticulum	3.19063e-10	6.81259e-09	5.26645	VCP;SEC23A;CUL1;PARK2;MAPK9;MAPK8;BAG2;BAG1;UBQLN1;UBQLN4;MAP3K5;HSPA8;XBP1;HSP90AA1;HSPA5;TRAF2;CKAP4;DNAJA1;MAPK10;CANX;STUB1;CALR;P4HB;HSPA1B;HSPA1A
Keratinocyte differentiation	3.92231e-10	8.07576e-09	10.5003	MAP2K3;CEBPA;JUN;MAP3K1;TRAF2;FOS;MAPK14;ETS2;EGFR;RELA;PPP2CA;NFKBIA;MAPK8;BIRC2;MAP3K5
Pathogenic Escherichia coli infection	3.92231e-10	8.07576e-09	10.5003	TUBB;ARPC5;YWHAZ;ACTB;TUBA4A;ACTG1;CDC42;TUBA1C;TUBA3D;TUBB2A;TUBA3C;KRT18;YWHAQ;CTTN;NCL
p38 MK2 pathway	4.26891e-10	8.63518e-09	26.5686	YWHAE;CREB1;YWHAQ;YWHAB;HSPB1;TCF3;MAPK14;YWHAZ;YWHAG;YWHAH
EGFR downregulation	4.46541e-10	8.87693e-09	20.1177	CDC42;UBB;HGS;CLTC;UBC;CLTA;AP2A1;STAM;RPS27A;UBA52;EGFR
FoxO family signaling	4.55921e-10	8.90977e-09	11.7467	YWHAE;YWHAB;YWHAZ;MAPK10;KAT2B;MAPK9;MAPK8;XPO1;YWHAQ;BCL6;AKT1;EP300;YWHAG;YWHAH
Notch signaling pathway	5.86327e-10	1.12673e-08	6.21245	HES6;GSK3B;HDAC2;NOTCH1;CTBP2;HDAC1;SRC;STAT3;CUL1;DNM1;RAB11A;YY1;KAT2B;ITCH;SNW1;MYC;DVL1;DVL2;LNX1;AKT1;EP300
TGF-beta receptor activation of SMADs	7.1329e-10	1.34823e-08	18.9333	SMAD2;SMAD4;XPO1;SMAD3;UBB;SMURF1;UBC;NEDD4L;STUB1;RPS27A;UBA52
PIK3C1/AKT pathway	7.58358e-10	1.4103e-08	15.2848	YWHAE;GSK3B;GSK3A;HSP90AA1;YWHAQ;SRC;YWHAB;AKT1;YWHAZ;YWHAG;MAP3K5;YWHAH
Signaling by ERBB2	1.11831e-09	2.04669e-08	6.75723	GSK3B;GSK3A;HSP90AA1;YES1;PHLPP1;YWHAB;SRC;EGFR;CREB1;UBB;CDC37;ADRBK1;UBC;MDM2;AKT1;STUB1;CALM1;RPS27A;UBA52
Downregulation of SMAD2/3-SMAD4 transcriptional activity	1.3029e-09	2.34725e-08	22.4788	SMAD2;PPM1A;SMAD4;SMAD3;UBB;HDAC1;UBC;NEDD4L;RPS27A;UBA52
Shigellosis	1.41615e-09	2.51203e-08	9.38084	FBXW11;ARPC5;MAPK14;ACTB;RELA;ACTG1;CDC42;MAPK10;NFKBIA;MAPK9;MAPK8;CTTN;CSK;RAC1;BTRC
T cell receptor regulation of apoptosis	1.44318e-09	2.52119e-08	2.79812	RB1;TRAF3IP2;ILK;YBX1;BRCA2;RPL6;ETS2;YY1;RPL7A;MYC;PIM1;RAC1;CCR5;CTSB;MAP4K1;BNIP3L;MAP4K2;HSP90AA1;TUBB;RHOH;RPS3A;FOS;ILF2;PPM1A;TUBB2A;TMX3;NCL;TRAF6;PSME1;BIRC2;HDAC2;HDAC1;CUL1;RELA;CDC42;BAG2;BAG1;FLNA;TCEB1;HNRNPA1;ECT2;HSPA9;HSPA8;JUN;NFYA;HSPA5;MAPK14;NFKBIA;REL;VIM;HSPA1A
Regular glucocorticoid receptor pathway	1.49926e-09	2.58007e-08	7.70379	GSK3B;HSP90AA1;HDAC2;JUN;HDAC1;FOS;MAPK14;RELA;MAPK10;MAPK9;MAPK8;CREB1;MDM2;AKT1;EP300;TP53;YWHAH
Integrin-linked kinase signaling	1.65015e-09	2.79797e-08	11.914	GSK3B;HSP90AA1;JUN;ILK;PARVA;CDC42;XPO1;CREB1;RUVBL2;CDC37;RUVBL1;AKT1;RAC1
Pertussis toxin-insensitive CCR5 signaling in macrophage	1.89327e-09	3.16368e-08	29.1843	JUN;MAPK8;GNAQ;CALM3;FOS;MAPK14;CALM1;CCR5;CALM2
Influenza infection	2.13983e-09	3.5246e-08	5.42627	HSP90AA1;RPL3;NUP210;RPS8;RPL22;CLTC;CLTA;RPS3A;RPL6;RPL7A;XPO1;CANX;POLR2E;CALR;RPL15;RPS2;RPS27A;RPS10;UBA52;KPNB1;POLR2L;HSPA1A
Integrin signaling pathway	2.1948e-09	3.56423e-08	5.16193	MAP2K3;JUN;MAP3K1;SRC;NOLC1;ILK;RHOH;BRAF;ARPC5;MAPK14;ACTB;ACTG1;MYL12B;CDC42;MAPK10;ACTA1;MAPK9;MAPK8;AKT1;CSK;RAC1;MAP3K11;MAP3K5
Myc active pathway	2.69027e-09	4.25763e-08	7.36277	HSP90AA1;NPM1;SMAD4;SMAD3;TRRAP;HSPA4;ACTL6A;CDC25A;FOSL1;KAT5;MYC;RUVBL2;NCL;RUVBL1;PIM1;EP300;TP53
Signaling by NOTCH	2.69564e-09	4.25763e-08	5.96751	HDAC4;JUN;HDAC2;NOTCH1;HDAC3;HDAC1;CUL1;ARRB1;ARRB2;MOV10;KAT2B;ITCH;SNW1;UBB;MYC;UBC;EP300;RPS27A;TP53;UBA52
Telomeres, telomerase, cellular aging, and immortality	3.4903e-09	5.38501e-08	26.2645	RB1;PPP2CA;HSP90AA1;XRCC5;MYC;AKT1;TP53;EGFR;IGF1R
C-Myc pathway	3.50283e-09	5.38501e-08	19.4796	PPP2CA;GSK3B;KAT5;TRRAP;MYC;RUVBL2;RUVBL1;ACTL6A;AXIN1;PIN1
Signaling by TGF-beta receptor complex	3.60626e-09	5.47107e-08	8.64329	SMAD2;SMAD4;SMAD3;HDAC1;SMURF1;NEDD4L;CDK9;PPM1A;XPO1;UBB;MYC;UBC;STUB1;RPS27A;UBA52
Presenilin action in Notch and Wnt signaling	3.97453e-09	5.95148e-08	10.8911	GSK3B;JUN;NOTCH1;CSNK2A1;HDAC1;FBXW11;AXIN1;FOS;MYC;NEDD4;DVL1;TAB1;BTRC
Insulin signaling pathway	4.6881e-09	6.92997e-08	3.75745	GSK3B;GSK3A;PIK3C2A;IGF1R;MAPK9;MAPK8;KIF3A;AKT1;RAC1;MAP3K5;MAP4K1;MAP2K3;MAP4K2;JUN;XBP1;MAP3K1;EIF2B2;CSNK2A1;RHOH;BRAF;FOS;MAPK14;MAPK10;CREB1;MYO1C;FASN;CALM3;CALM1;CALM2;MAP3K11;ARF6
Physiological and pathological hypertrophy of the heart	5.5216e-09	8.05874e-08	18.2612	MAP2K3;MAPK8;JUN;STAT3;CALM3;RAC1;FOS;MAPK14;CALM1;CALM2
p75 neurotrophin receptor-mediated signaling	5.64076e-09	8.12975e-08	5.67913	YWHAE;APP;HDAC2;HDAC3;HDAC1;RELA;NFKBIA;MAPK10;MAPK9;MAPK8;UBB;TRAF6;UBC;AKT1;RAC1;ECT2;RPS27A;TP53;UBA52;BIRC2
Transcriptional activity of SMAD2/SMAD3-SMAD4 heterotrimer	5.9679e-09	8.49505e-08	12.1187	SMAD2;CDK9;PPM1A;SMAD4;SMAD3;UBB;HDAC1;MYC;UBC;NEDD4L;RPS27A;UBA52
Platelet activation, signaling and aggregation	6.13487e-09	8.55365e-08	4.3125	DGKG;APP;DGKE;SRC;ARRB1;ARRB2;TTN;CDC42;GNG2;CFL1;AKT1;FLNA;CSK;RAC1;HSPA5;MAPK14;DGKZ;YWHAZ;TUBA4A;GNAQ;ALB;GNB1;CALM1;DAGLB;PPIA;DGKH
4-1BB-dependent immune response	6.15744e-09	8.55365e-08	23.8756	MAP2K3;NFKBIA;JUN;MAPK8;MAP3K1;TRAF2;MAPK14;RELA;MAP3K5
Interleukin-1 signaling pathway	6.50764e-09	8.93251e-08	5.62475	MAP2K3;JUN;UBE2I;MAP3K1;CUL1;HSPB1;FOS;MAPK14;RELA;NFKBIA;MAPK10;MAPK9;ZFP36;MAPK8;UBE2Q1;TRAF6;REL;AKT1;TAB1;BTRC
Nuclear beta-catenin signaling and target gene transcription regulation	7.89041e-09	1.07031e-07	7.35305	YWHAE;HDAC2;JUN;TRRAP;YWHAB;HDAC1;CUL1;YWHAZ;XPO1;YWHAQ;MYC;RUVBL2;EP300;TCF4;YWHAG;YWHAH
PRC2 complex long-term gene silencing through modification of histone tails	8.04569e-09	1.07374e-07	33.3066	YY1;HDAC2;CBX4;H3F3B;HDAC1;H3F3A;RBBP7;EZH2
TWEAK signaling pathway	8.10195e-09	1.07374e-07	11.7141	NFKBIA;GSK3B;MAPK9;MAPK8;JUN;HDAC1;AKT1;TRAF2;RAC1;MAPK14;RELA;BIRC2
Integrated cancer pathway	1.11855e-08	1.46555e-07	13.4062	RB1;SMAD2;MSH6;SMAD3;CHEK2;MDM2;AKT1;TP53;CDC25A;JAK1;ATR
Signaling by ERBB4	1.13163e-08	1.46604e-07	6.585	GSK3B;GSK3A;PHLPP1;YWHAB;CUL1;ESR1;EGFR;ITCH;CREB1;UBB;NEDD4;UBC;MDM2;AKT1;BTRC;RPS27A;UBA52
p53 activity regulation	1.39478e-08	1.78687e-07	5.66044	RB1;GSK3B;PRMT5;SETD8;MAPK14;YY1;PPP2CA;KAT2B;MAPK9;MAPK8;KAT5;CHEK2;MDM2;AKT1;EP300;KAT8;PIN1;TP53;ATR
JNK/MAPK pathway	1.48526e-08	1.88188e-07	9.52724	JUN;MAP3K1;CDC42;MAPK10;MAPK9;MAPK8;HNRNPK;TRAF6;RAC1;TAB1;TP53;MAP3K11;MAP3K5
Adherens junction cell adhesion	1.91123e-08	2.39527e-07	7.46822	SMAD2;SMAD4;SMAD3;YES1;CSNK2A1;SRC;MLLT4;ACTB;EGFR;ACTG1;IGF1R;CDC42;EP300;PTPN6;RAC1
Downstream signaling events Of B cell receptor (BCR)	2.56577e-08	3.181e-07	6.17692	GSK3B;GSK3A;PHLPP1;FBXW11;CUL1;RELA;NFKBIA;CREB1;UBB;UBC;PSME1;MDM2;REL;AKT1;BTRC;RPS27A;UBA52
Destabilization of mRNA by KSRP	2.86343e-08	3.51227e-07	25.9025	EXOSC5;EXOSC4;EXOSC8;AKT1;MAPK14;EXOSC3;YWHAZ;EXOSC1
Thromboxane A2 receptor signaling	3.04101e-08	3.69083e-07	8.86117	YES1;SRC;ARRB2;MAPK14;DNM1;EGFR;RAB11A;GNG2;ADRBK1;GNAQ;GNB1;AKT1;RAC1
Agrin in postsynaptic differentiation	3.28275e-08	3.94272e-07	10.0381	CDC42;ACTA1;MAPK8;JUN;CHRM1;CTTN;SRC;DVL1;PAK7;DMD;RAC1;EGFR
Downregulation of ERBB4 signaling	3.68746e-08	4.38314e-07	87.1895	ITCH;UBB;NEDD4;UBC;RPS27A;UBA52
Alpha-V beta-3 integrin/OPN pathway	3.96051e-08	4.65966e-07	13.9097	CDC42;NFKBIA;MAPK8;JUN;GSN;MAP3K1;ILK;RAC1;FOS;RELA
ATM pathway	4.24453e-08	4.94338e-07	9.75873	NFKBIA;MAPK8;JUN;KAT5;YWHAB;CHEK2;H2AFX;MDM2;TP53;RELA;CDC25A;ATR
HIV-1 Nef as negative effector of Fas and TNF	4.7736e-08	5.50396e-07	8.46646	RB1;GSN;MAP3K1;TRAF2;RELA;ACTG1;NFKBIA;MAPK8;LMNA;MDM2;SPTAN1;BIRC2;MAP3K5
Apoptosis	4.93989e-08	5.6393e-07	3.72727	YWHAB;RELA;IGF1R;MAPK8;UBB;MYC;LMNA;UBC;AKT1;RPS27A;SPTAN1;HIST1H1C;BNIP3L;JUN;GSN;MAP3K1;DCC;TRAF2;NFKBIA;MAPK10;PSME1;MDM2;VIM;TP53;UBA52;KPNB1;BIRC2
IGF1 receptor signaling through beta-arrestin	6.44186e-08	7.27107e-07	16.4102	PPP2CA;MAPK10;MAPK9;MAPK8;SRC;AKT1;ARRB1;MAPK14;IGF1R
BDNF signaling pathway	6.49541e-08	7.27107e-07	3.56889	TRAF3IP2;PTGER2;FHL2;HSPB1;GATA2;STIP1;ZFP36;MYC;LMNA;H1FX;EIF4B;HSPA8;JUN;XBP1;HSPA5;LMO4;TUBB;FOS;ATP2B1;GEM;DNAJA1;HNRNPH1;P4HA2;MYH9;CALR;RAPGEF5;HSPA1B;HSPA1A
AP-1 transcription factor network	6.80424e-08	7.54354e-07	7.33371	JUN;FOS;GATA2;ESR1;FOSL2;FOSL1;ACTA1;CREB1;COPS5;MYC;BAG1;TRIP6;EP300;TP53
Destabilization of mRNA by butyrate response factor 1 (BRF1)	8.38734e-08	9.21009e-07	21.1907	EXOSC5;ZFP36;EXOSC4;YWHAB;EXOSC8;AKT1;EXOSC3;EXOSC1
Myocyte adrenergic pathway	9.8895e-08	1.07572e-06	7.08009	ASAH1;CAV3;ARRB1;ADRB1;ARRB2;MAPK14;ADRA1A;MAPK10;MAPK9;MAPK8;GRK5;GNAQ;AKT1;RAC1
Rapid glucocorticoid receptor pathway	1.07476e-07	1.15812e-06	58.1233	MAPK9;MAPK8;GNG2;GNB1;GNAS;MAPK14
MicroRNAs in cardiomyocyte hypertrophy	1.33899e-07	1.4295e-06	6.29105	MAP2K3;HDAC4;GSK3B;STAT3;MAPK14;IGF1R;CDK9;MAPK8;DVL1;AKT1;CALM3;RAC1;TAB1;CALM1;CALM2
Insulin regulation of blood glucose	1.39147e-07	1.45851e-06	14.5853	YWHAE;GSK3B;YWHAQ;YWHAB;AKT1;CALM3;YWHAZ;YWHAG;YWHAH
TNF/stress-related signaling	1.39147e-07	1.45851e-06	14.5853	MAP2K3;NFKBIA;MAP4K2;MAPK8;JUN;MAP3K1;TRAF2;MAPK14;RELA
NGF signaling via TRKA from the plasma membrane	1.4573e-07	1.51376e-06	4.78512	GSK3B;GSK3A;PHLPP1;YWHAB;SRC;CLTC;STAT3;CLTA;BRAF;AP2A1;MAPK14;DNM1;PPP2CA;CREB1;ADRBK1;MDM2;AKT1;CALM1;RALGDS
Angiotensin II-stimulated signaling through G-proteins and beta-arrestin	1.65149e-07	1.70015e-06	7.46809	MAP2K3;MAP3K1;ARRB1;ARRB2;MAPK14;MAPK10;MAPK9;MAPK8;GRK5;ADRBK1;GNAQ;AGTR1;MAP3K5
Senescence and autophagy	1.83087e-07	1.86813e-06	5.66423	RB1;MAP2K3;GSK3B;BECN1;GABARAPL1;JUN;GSN;SRC;BRAF;MAPK14;IGF1R;MAP1LC3B;MAP1LC3C;FKBP8;MDM2;TP53
Factors involved in megakaryocyte development and platelet production	1.94213e-07	1.95526e-06	4.95193	HDAC2;HDAC1;DOCK8;H3F3A;HBB;GATA2;PHF21A;CDC42;KIF3B;CAPZB;KIF3A;SIN3A;KIF26A;EP300;KIF2C;RAC1;KIFAP3;TP53
PI3K/PLC/TRK pathway	1.95017e-07	1.95526e-06	11.2318	YWHAE;GSK3B;CREB1;YWHAQ;SRC;YWHAB;AKT1;YWHAZ;YWHAG;YWHAH
LPA receptor mediated events	2.00169e-07	1.98961e-06	7.32409	GSK3B;JUN;SRC;FOS;EGFR;RELA;NFKBIA;GNG2;GNAQ;GNB1;TRIP6;AKT1;RAC1
Mechanisms of transcriptional repression by DNA methylation	2.35974e-07	2.32545e-06	25.4607	HDAC2;HDAC1;SIN3A;SAP18;CHD4;RBBP7;MTA2
Signal transduction	2.42225e-07	2.36682e-06	2.1012	DGKG;GLP1R;APP;GSK3B;DGKE;GSK3A;CHRM1;CLTC;CLTA;ARRB1;AP2A1;ARRB2;ADRA1A;MYC;AKT1;EP300;BTRC;CCR5;HSP90AA1;AXIN1;DGKZ;DNM1;KAT2B;CREB1;HGS;CDC37;AGTR1;ITGA7;DAGLB;DGKH;HDAC4;HDAC2;NOTCH1;HDAC3;HDAC1;C5AR1;CUL1;NEDD4L;ADRB1;EGFR;CDC42;MAPK8;GNG2;GRK5;ADRBK1;CXCR2;DVL2;CSK;ECT2;EIF4B;JUN;BRAF;MAPK14;ESR1;HCRTR1;CDK9;NFKBIA;MOV10;ARHGAP32;ITCH;NEDD4;GNAQ;GNB1;MDM2;GNAS;CALM1
Prostate cancer	2.50959e-07	2.43156e-06	5.94976	RB1;PDGFRB;GSK3B;HSP90AA1;BRAF;EGFR;RELA;IGF1R;NFKBIA;CREB1;PDGFD;MDM2;AKT1;EP300;TP53
Activation of the AP-1 family of transcription factors	2.61046e-07	2.48748e-06	43.5902	MAPK10;MAPK9;JUN;MAPK8;FOS;MAPK14
IRAK2-mediated activation of TAK1 complex	2.61046e-07	2.48748e-06	43.5902	UBB;TRAF6;UBC;TAB1;RPS27A;UBA52
MHC class II antigen presentation	3.21106e-07	3.03471e-06	5.40268	HLA-DRB5;SEC23A;CLTC;CLTA;AP2A1;DNM1;KIF3B;KIF3A;KIF26A;CTSK;CANX;CTSH;KIF2C;KIFAP3;HLA-DRB1;CTSB
Focal adhesion	3.27001e-07	3.06531e-06	3.55758	GSK3B;SRC;ILK;ACTB;EGFR;MYL12B;ACTG1;IGF1R;CDC42;MAPK9;MAPK8;PDGFD;PAK7;AKT1;FLNA;RAC1;MAP2K3;PDGFRB;JUN;CAV3;BRAF;PARVA;MAPK10;ITGA7;BIRC2
Signal transduction through IL-1R	3.41344e-07	3.17395e-06	10.4285	MAP2K3;NFKBIA;MAPK8;JUN;MAP3K1;TRAF6;FOS;TAB1;MAPK14;RELA
Epithelial cell signaling in Helicobacter pylori infection	3.48605e-07	3.21553e-06	6.92351	JUN;SRC;MAPK14;EGFR;RELA;CDC42;MAPK10;NFKBIA;MAPK9;MAPK8;CXCR2;CSK;RAC1
Chagas disease	3.67866e-07	3.36626e-06	5.34101	SMAD2;JUN;SMAD3;FOS;MAPK14;RELA;NFKBIA;PPP2CA;MAPK10;MAPK9;MAPK8;GNAQ;TRAF6;GNAS;AKT1;CALR
Tumor necrosis factor (TNF) pathway	3.88101e-07	3.52347e-06	12.4998	MAPK10;NFKBIA;MAPK9;MAPK8;JUN;MAP3K1;TRAF2;BIRC2;MAP3K5
Sprouty regulation of FGF signaling	4.07364e-07	3.64102e-06	22.6305	PPP2CA;UBB;SRC;UBC;BRAF;RPS27A;UBA52
p75 neurotrophin receptor signaling via NF-kB	4.07364e-07	3.64102e-06	22.6305	NFKBIA;UBB;TRAF6;UBC;RPS27A;UBA52;RELA
Antigen processing and presentation	4.56753e-07	4.05105e-06	6.12617	HSPA8;HSP90AA1;HLA-DRB5;HSPA5;NFYA;HSPA4;CREB1;CANX;PSME1;CALR;HLA-DRB1;HSPA1B;CTSB;HSPA1A
Hypoxia and p53 in the cardiovascular system	4.82992e-07	4.21815e-06	15.5367	HSP90AA1;MAPK8;FHL2;MDM2;AKT1;EP300;TP53;HSPA1A
ATF2 transcription factor network	4.86569e-07	4.21815e-06	7.47051	RB1;MAPK9;MAPK8;JUN;CREB1;KAT5;RUVBL2;CUL3;EP300;FOS;MAPK14;ESR1
Caspase cascade in apoptosis	4.86569e-07	4.21815e-06	7.47051	APP;ACTA1;GSN;MAP3K1;KRT18;LMNA;LIMK1;AKT1;TRAF2;VIM;SPTAN1;BIRC2
Interleukin-6 signaling pathway	5.8872e-07	5.06563e-06	6.56438	GSK3B;JUN;CSNK2A1;LMO4;HDAC1;STAT3;FOS;TYK2;MAPK14;MYC;AKT1;RAC1;JAK1
Atypical NF-kappaB pathway	6.72479e-07	5.74347e-06	20.3664	NFKBIA;CSNK2A1;SRC;REL;ARRB2;MAPK14;RELA
Leptin signaling pathway	7.12119e-07	6.0373e-06	7.16484	CDC42;MAPK8;CREB1;SRC;STAT3;REL;AKT1;RAC1;MAPK14;ESR1;RELA;JAK1
Differentiation pathway in PC12 cells	7.24633e-07	6.09855e-06	5.86271	MAP2K3;JUN;MAP3K1;ANXA2;SRC;BRAF;FOS;MAPK14;MAPK10;MAPK9;MAPK8;GNAQ;AKT1;MAP3K5
Signaling by the B cell receptor (BCR)	7.62887e-07	6.37397e-06	4.23804	GSK3B;GSK3A;PHLPP1;FBXW11;CUL1;RELA;NFKBIA;CREB1;UBB;UBC;BTK;PSME1;MDM2;REL;AKT1;BTRC;CALM1;RPS27A;UBA52
Chronic myeloid leukemia	8.21887e-07	6.81752e-06	6.34491	RB1;HDAC2;SMAD4;SMAD3;CTBP2;HDAC1;BRAF;RELA;NFKBIA;MYC;MDM2;AKT1;TP53
C-Myb transcription factor network	8.41117e-07	6.9272e-06	5.77984	CEBPA;HSPA8;UBE2I;CBX4;H2AFZ;CLTA;ATP2B1;ETS2;MAT2A;SIN3A;MYC;PIM1;EP300;TAB1
Wnt signaling pathway and pluripotency	9.08856e-07	7.43199e-06	5.30212	GSK3B;JUN;CTBP2;NFYA;AXIN1;SOX2;FOSL1;PPP2CA;MAPK10;MAPK9;MYC;DVL1;DVL2;EP300;TP53
T cell receptor signaling pathway	9.70704e-07	7.88185e-06	4.37579	GSK3B;JUN;MAP3K1;FOS;MAPK14;RELA;NFKBIA;CDC42;MAPK9;MAPK8;PAK7;AKT1;CALM3;PTPN6;RAC1;CALM1;CALM2;HLA-DRB1
Bone remodeling	1.06859e-06	8.49713e-06	18.514	FOSL1;NFKBIA;MAPK8;TRAF6;FOS;RELA;FOSL2
Corticosteroids and cardioprotection	1.06859e-06	8.49713e-06	18.514	HSP90AA1;GNAS;AKT1;CALM3;CALM1;CALM2;RELA
Human cytomegalovirus and MAP kinase pathways	1.06859e-06	8.49713e-06	18.514	MAP2K3;RB1;MAP3K1;CREB1;AKT1;MAPK14;RELA
RIG-I/MDA5-mediated induction of interferon-alpha/beta pathways	1.32663e-06	1.04767e-05	6.04183	APP;MAP3K1;TRAF2;RELA;NFKBIA;ITCH;UBB;TRAF6;UBC;EP300;PIN1;RPS27A;UBA52
GnRH signaling pathway	1.34857e-06	1.05496e-05	5.11637	MAP2K3;JUN;MAP3K1;SRC;MAPK14;EGFR;CDC42;MAPK10;MAPK9;MAPK8;GNAQ;GNAS;CALM3;CALM1;CALM2
Signaling by FGFR in disease	1.35415e-06	1.05496e-05	4.50045	GSK3B;GSK3A;PHLPP1;YWHAB;SRC;STAT3;BRAF;PPP2CA;CREB1;UBB;ADRBK1;UBC;MDM2;AKT1;CALM1;RPS27A;UBA52
Inhibition of activated T cell apoptosis by neuropeptides VIP and PACAP	1.40756e-06	1.0892e-05	12.9452	NFKBIA;MAP3K1;MYC;GNAQ;CALM3;CALM1;CALM2;RELA
ERBB2/ERBB3 signaling events	1.4938e-06	1.14823e-05	8.58548	CDC42;MAPK10;MAPK9;MAPK8;JUN;SRC;STAT3;AKT1;RAC1;FOS
Mitochondrial pathway of apoptosis: caspases	1.54773e-06	1.18181e-05	5.94712	RB1;HSP90AA1;GSN;HSPA4;HSPB1;TRAF2;MAPK8;NDUFS1;TAB1;SPTAN1;BIRC2;HSPA1B;HSPA1A
MAL role in Rho-mediated activation of SRF	1.64301e-06	1.23393e-05	16.9703	CDC42;MAP4K2;ACTA1;MAPK8;MAP3K1;LIMK1;RAC1
Signaling by constitutively active EGFR	1.64301e-06	1.23393e-05	16.9703	HSP90AA1;UBB;CDC37;UBC;RPS27A;UBA52;EGFR
fMLP induced chemokine gene expression in HMC-1 cells	1.64809e-06	1.23393e-05	10.0934	MAP2K3;NFKBIA;MAP3K1;CALM3;RAC1;MAPK14;CALM1;CALM2;RELA
Chromosome maintenance	1.7394e-06	1.29389e-05	4.99957	NPM1;UBE2I;H2AFZ;H2AFX;SYCE1;HIST1H4A;DKC1;RUVBL2;RAD21;RPA3;RUVBL1;LMNA;POT1;RBBP7;ATR
Cell cycle: G2/M checkpoint	1.94163e-06	1.43506e-05	12.2632	YWHAQ;CHEK2;MDM2;EP300;TP53;CDC25A;YWHAH;ATR
TACI and BCMA stimulation of B cell immune responses	1.95638e-06	1.43675e-05	24.9048	MAPK8;TRAF6;TNFSF13;TRAF2;MAPK14;RELA
Interleukin-4 signaling pathway	1.97055e-06	1.43801e-05	4.94314	CEBPA;SRC;STAT3;FOS;TYK2;MAPK14;AICDA;RELA;NFKBIA;BCL6;AKT1;EP300;PTPN6;HLA-DRB1;JAK1
p73 transcription factor network	2.09043e-06	1.51589e-05	5.7663	RB1;NEDD4L;BRCA2;MAPK14;RELA;ITCH;KAT5;MYC;FASN;MDM2;EP300;PIN1;JAK1
G alpha s pathway	2.61723e-06	1.87804e-05	4.51556	MAP2K3;MAP3K1;SRC;PDE4D;BRAF;MAPK14;MAPK10;MAPK9;MAPK8;RGS3;CREB1;GRK5;ADRBK1;CNGA3;RAPGEF5;MAP3K5
Cell cycle: G1/S checkpoint	2.6387e-06	1.87804e-05	11.6495	RB1;GSK3B;SMAD4;SMAD3;HDAC1;TP53;CDC25A;ATR
Multi-step regulation of transcription by PITX2	2.6387e-06	1.87804e-05	11.6495	GSK3B;KAT5;CSNK2A1;HDAC1;TRRAP;DVL1;AXIN1;EP300
ERBB signaling pathway	2.92179e-06	2.06676e-05	5.12721	GSK3B;HSP90AA1;JUN;SRC;BRAF;EGFR;MAPK10;MAPK9;MAPK8;MYC;PAK7;MDM2;AKT1;TP53
Ubiquitin-mediated proteolysis	3.16771e-06	2.22706e-05	4.19616	UBE2I;MAP3K1;FBXW11;SMURF1;CUL3;CUL1;NEDD4L;PARK2;ITCH;UBE2Q1;TRAF6;NEDD4;MDM2;TCEB1;STUB1;BTRC;BIRC2
Signaling events mediated by VEGFR1 and VEGFR2	3.30101e-06	2.3067e-05	6.05023	MAP2K3;CDC42;HSP90AA1;FBXW11;HGS;SRC;NEDD4;AKT1;BRAF;CALM3;PTPN6;MAPK14
MAP kinase inactivation of SMRT corepressor	3.32647e-06	2.3105e-05	21.7906	MAP3K1;THRB;RARA;RAC1;MAPK14;EGFR
Innate immune system	3.80695e-06	2.62839e-05	2.84889	APP;RELA;PPP2CA;MAPK9;MAPK8;UBB;CTSK;UBC;EP300;RPS27A;CTSB;MAP2K3;JUN;MAP3K1;TRAF2;FOS;MAPK14;DNM1;NFKBIA;MAPK10;ITCH;CREB1;TRAF6;BTK;PIN1;TAB1;UBA52;BIRC2
Bacterial invasion of epithelial cells	3.85266e-06	2.62847e-05	5.94738	CDC42;CTTN;CAV3;SRC;CLTC;CLTA;ILK;RAC1;ARPC5;ACTB;DNM1;ACTG1
Rac1 cell motility signaling pathway	3.85266e-06	2.62847e-05	5.94738	MAP2K3;MAPK9;MAPK8;JUN;MAP3K1;CFL1;LIMK1;STAT3;RAC1;ARPC5;MAPK14;MAP3K11
Interleukin-5 signaling pathway	4.25278e-06	2.88439e-05	7.48283	GSK3B;GSK3A;JUN;MYC;STAT3;BTK;AKT1;FOS;HLA-DRB1;JAK1
GAB1 signalosome	4.38689e-06	2.95794e-05	8.74577	GSK3B;GSK3A;PHLPP1;CREB1;SRC;MDM2;AKT1;CSK;EGFR
Epidermal growth factor receptor (EGFR) pathway	4.52096e-06	3.03062e-05	4.58103	MAP2K3;JUN;SRC;RHOH;MAPK14;ACTB;EGFR;ACTG1;MAPK10;ACTA1;MAPK9;MAPK8;CREB1;AKT1;RAC1
Inactivation of GSK3 by Akt causes accumulation of beta-catenin in alveolar macrophages	4.68244e-06	3.0502e-05	10.5893	PPP2CA;GSK3B;CSNK2A1;DVL1;AXIN1;AKT1;BTRC;RELA
Nuclear events mediated by MAP kinases	4.68244e-06	3.0502e-05	10.5893	PPP2CA;MAPK10;MAPK9;MAPK8;JUN;CREB1;FOS;MAPK14
PDGFA signaling pathway	4.68244e-06	3.0502e-05	10.5893	MAPK8;JUN;MAP3K1;CSNK2A1;STAT3;FOS;EGFR;JAK1
Retinoic acid receptor-mediated signaling	4.68244e-06	3.0502e-05	10.5893	KAT2B;MAPK8;HDAC3;HDAC1;RARA;AKT1;EP300;MAPK14
p38-alpha and p38-beta regulation	4.68244e-06	3.0502e-05	10.5893	CDC42;MAP2K3;YES1;SRC;TRAF6;RAC1;TAB1;MAPK14
NOD signaling pathway	4.86591e-06	3.15191e-05	5.28413	HSP90AA1;MAPK14;RELA;MAPK10;NFKBIA;MAPK9;MAPK8;ITCH;TRAF6;TRIP6;RAC1;TAB1;BIRC2
Myc repressed pathway	5.20427e-06	3.35225e-05	5.75178	PDGFRB;SMAD2;CEBPA;SMAD4;CREB1;HDAC3;SMAD3;NFYA;HDAC1;MYC;EP300;NDRG2
TRAF6-mediated induction of TAK1 complex	5.38683e-06	3.45056e-05	19.3684	UBB;TRAF6;UBC;TAB1;RPS27A;UBA52
Circadian rhythm	5.97883e-06	3.80861e-05	6.3	F7;CREB1;HDAC3;UBB;FBXW11;UBC;CUL1;EP300;BTRC;RPS27A;UBA52
Activated NOTCH1 signaling in the nucleus	6.12654e-06	3.88127e-05	10.1284	ITCH;NOTCH1;UBB;UBC;ARRB1;ARRB2;RPS27A;UBA52
FOXM1 transcription factor network	6.83038e-06	4.30351e-05	8.19831	RB1;GSK3A;CHEK2;MYC;EP300;FOS;BRCA2;ESR1;HSPA1B
Signaling events mediated by PTP1B	7.47727e-06	4.68548e-05	6.94727	PDGFRB;YES1;CSF1;SRC;STAT3;AKT1;CSK;YBX1;TYK2;EGFR
Actin cytoskeleton regulation	8.14461e-06	5.07607e-05	3.17797	PDGFRB;GSN;CHRM1;LIMK1;BRAF;ARPC5;PIK3C2A;ACTB;EGFR;MYL12B;ACTG1;SLC9A1;CDC42;MRAS;PDGFD;CFL1;PAK7;ITGA7;MYH9;CSK;RAC1;FGF21
Endothelins	8.23076e-06	5.10219e-05	6.06164	CDC42;MAPK8;JUN;SRC;GNAQ;GNAS;AKT1;RAC1;FOS;MAPK14;SLC9A1
Cell death signaling by NRIF in the nucleus	8.37454e-06	5.13609e-05	17.4307	MAPK8;UBB;TRAF6;UBC;RPS27A;UBA52
Hypoxia-inducible factor in the cardivascular system	8.37454e-06	5.13609e-05	17.4307	HSP90AA1;JUN;COPS5;CREB1;EP300;P4HB
Fanconi anemia pathway regulation	9.17351e-06	5.59633e-05	29.015	UBB;UBC;RPS27A;UBA52;ATR
Gap junction pathway	9.28274e-06	5.60404e-05	4.93972	PDGFRB;SRC;TUBB;ADRB1;TUBA4A;EGFR;TUBA1C;TUBA3D;TUBB2A;TUBA3C;PDGFD;GNAQ;GNAS
Immune system signaling by interferons, interleukins, prolactin, and growth hormones	9.28336e-06	5.60404e-05	2.89474	YWHAB;PTAFR;CUL1;RELA;UBB;UBC;BTRC;RPS27A;KPNA3;JAK1;HLA-DRB5;YES1;NUP210;STAT3;TYK2;YWHAZ;PPM1B;NEDD4;TRAF6;PIN1;PTPN6;TAB1;UBA52;HLA-DRB1;KPNB1
Glioma	9.61071e-06	5.77143e-05	5.94907	RB1;PDGFRB;MDM2;AKT1;BRAF;CALM3;CALM1;TP53;CALM2;EGFR;IGF1R
FSH regulation of apoptosis	9.67732e-06	5.78132e-05	2.96289	MAP2K3;BNIP3L;BECN1;RAB1A;CSNK2A1;TUBB;PTGER2;ILK;ATP2B1;ALG10;MAPK14;ESR1;ACTB;GEM;ACTA1;KRT18;GRK5;P4HA2;BAG1;GNB1;GNAS;TP53;PLA1A;MAP3K5
Membrane trafficking	1.0085e-05	5.96309e-05	4.01112	HSPA8;SEC23A;SRC;CLTC;CLTA;ARRB1;AP3B1;STAM;PIK3C2A;DNM1;VAMP8;UBB;HGS;UBC;RPS27A;UBA52
Tight junction	1.0085e-05	5.96309e-05	4.01112	YES1;CSNK2A1;SRC;MLLT4;ACTB;ACTG1;MYL12B;CDC42;PPP2CA;MYH1;MRAS;CTTN;EPB41L3;AKT1;MYH9;SPTAN1
Neural crest differentiation	1.05024e-05	6.17521e-05	4.87614	HDAC4;GSK3B;HDAC2;HDAC3;NOTCH1;CTBP2;HDAC1;AXIN1;TWIST1;MYC;DVL1;DVL2;TCF4
Signaling by SCF-KIT	1.05509e-05	6.17521e-05	5.31466	GSK3B;GSK3A;CREB1;PHLPP1;YES1;YWHAB;SRC;STAT3;MDM2;AKT1;PTPN6;RAC1
HIF-1 transcriptional activity in hypoxia	1.11876e-05	6.48204e-05	5.84061	JUN;NPM1;SMAD4;CREB1;SMAD3;COPS5;AKT1;EP300;CA9;FOS;GATA2
Retinoblastoma protein regulation	1.11876e-05	6.48204e-05	5.84061	RB1;PPP2CA;CEBPA;MAPK9;JUN;HDAC3;CBX4;HDAC1;MDM2;EP300;MAPK14
SUMOylation by RanBP2 regulates transcriptional repression	1.25757e-05	7.2499e-05	15.8452	HDAC4;UBE2I;XPO1;NUP210;HDAC1;MDM2
EPO receptor signaling	1.29001e-05	7.36327e-05	8.95835	MAPK8;JUN;CSNK2A1;SRC;STAT3;AKT1;PTPN6;FOS
N-cadherin signaling events	1.29001e-05	7.36327e-05	8.95835	CDC42;MAPK8;GSN;CTTN;AXIN1;CALM3;RAC1;DAGLB
Cellular response to hypoxia	1.3148e-05	7.4312e-05	11.31	UBB;UBC;EP300;CA9;TCEB1;RPS27A;UBA52
Phosphoinositides and their downstream targets	1.3148e-05	7.4312e-05	11.31	GSK3B;GSK3A;BTK;AKT1;AP2A1;RAC1;PFKP
Activation of NF-kappaB in B cells	1.50267e-05	8.41466e-05	5.63509	NFKBIA;UBB;FBXW11;UBC;PSME1;CUL1;REL;BTRC;RPS27A;UBA52;RELA
L1CAM interactions	1.50488e-05	8.41466e-05	4.69481	CSNK2A1;SRC;CLTC;CLTA;RANBP9;AP2A1;DNM1;EGFR;STIP1;KIAA1598;DLG4;RAC1;SPTAN1
G alpha i pathway	1.52146e-05	8.41466e-05	4.36041	MAP2K3;MAP3K1;SRC;STAT3;BRAF;MAPK14;EGFR;MAPK10;MAPK9;MAPK8;RGS3;GRK5;AKT1;MAP3K5
Interleukin-12/STAT4 pathway	1.53259e-05	8.41466e-05	7.28588	MAPK9;MAPK8;JUN;STAT3;FOS;TYK2;CCR5;MAPK14;HLA-DRB1
Interleukin-3 signaling pathway	1.53259e-05	8.41466e-05	7.28588	MAPK8;JUN;YWHAQ;SRC;STAT3;AKT1;PTPN6;FOS;JAK1
RhoA signaling pathway	1.53259e-05	8.41466e-05	7.28588	CDC42;MAP2K3;ACTA1;MAPK8;JUN;CFL1;LIMK1;FOS;SLC9A1
Capped intron-containing pre-mRNA processing	1.61509e-05	8.82558e-05	3.84573	SF3B2;HNRNPA3;NUP210;FUS;ALYREF;HNRNPU;YBX1;PRPF4;HNRNPM;HNRNPK;SNRPD1;HNRNPH1;SNRPG;POLR2E;HNRNPA1;POLR2L
Arf6 signal transduction regulation	1.6234e-05	8.82917e-05	8.62611	CYTH2;SRC;GNAQ;AGTR1;ARRB1;ARRB2;EGFR;ARF6
Messenger RNA decay by 3' to 5' exoribonuclease	1.63532e-05	8.85223e-05	24.1779	EXOSC5;EXOSC4;EXOSC8;EXOSC3;EXOSC1
ADP signalling through P2Y purinoceptor 1	1.78483e-05	9.61638e-05	57.952	GNG2;SRC;GNB1;MAPK14
Effect of METS on macrophage differentiation	1.83293e-05	9.82964e-05	14.5241	HDAC2;JUN;CSF1;SIN3A;FOS;ETS2
Alpha-6 beta-1 and alpha-6 beta-4 integrin signaling	1.8492e-05	9.87095e-05	7.08859	YWHAE;YWHAQ;YWHAB;AKT1;RAC1;YWHAZ;EGFR;YWHAG;YWHAH
Influenza viral RNA transcription and replication	1.95539e-05	0.000103897	3.99508	HSP90AA1;RPL3;RPS8;RPL22;RPS3A;RPL6;PPP2CA;RPL7A;POLR2E;RPL15;RPS2;RPS27A;RPS10;UBA52;POLR2L
Antiviral mechanism by interferon-stimulated genes	1.99595e-05	0.000105566	5.4435	PPM1B;NUP210;UBB;NEDD4;UBC;PIN1;RPS27A;KPNA3;UBA52;KPNB1;JAK1
Meiosis	2.01961e-05	0.000106329	4.93911	SYCE1;HIST1H4A;UBE2I;H2AFZ;RAD21;RPA3;H2AFX;LMNA;H3F3A;POT1;BRCA2;ATR
Actions of nitric oxide in the heart	2.21975e-05	0.000116335	6.90169	ACTA1;HSP90AA1;CHRM1;GNAQ;GNB1;AKT1;CALM3;CALM1;CALM2
Mitochondrial pathway of apoptosis: multidomain Bcl-2 family	2.29125e-05	0.000119539	5.3525	UBL4A;DNAJA1;YWHAQ;UBB;HSPA4;UBC;PPIA;TP53;HSPA1B;MAP3K5;HSPA1A
Toll-like receptor signaling pathway regulation	2.31435e-05	0.0001202	3.72286	MAP2K3;JUN;FOS;MAPK14;RELA;NFKBIA;MAPK10;MAPK9;MAPK8;CTSK;TRAF6;BTK;AKT1;PTPN6;TAB1;RAC1
Spliceosome	2.36614e-05	0.000122339	3.92333	HSPA8;SF3B2;HNRNPA3;ALYREF;HNRNPU;LSM5;PRPF4;HNRNPM;HNRNPK;SNW1;SNRPD1;SNRPG;HNRNPA1;HSPA1B;HSPA1A
Oocyte meiosis	2.55989e-05	0.00013118	4.13911	YWHAE;FBXW11;YWHAB;CUL1;YWHAZ;IGF1R;PPP2CA;YWHAQ;CALM3;BTRC;CALM1;CALM2;YWHAG;YWHAH
mTOR signaling pathway	2.55989e-05	0.00013118	4.13911	YWHAE;FBXW11;YWHAB;BRAF;YWHAZ;YY1;PPP2CA;YWHAQ;AKT1;ULK2;RAC1;YWHAG;EIF4B;YWHAH
HIV factor interactions with host	2.59874e-05	0.000132218	3.88841	NPM1;NUP210;AP2A1;CDK9;XPO1;UBB;UBC;PSME1;TCEB1;RAC1;BTRC;RPS27A;PPIA;UBA52;KPNB1
STAT3 pathway	2.60308e-05	0.000132218	13.4061	SRC;STAT3;AGTR1;TYK2;RAC1;JAK1
Leishmaniasis	2.62357e-05	0.000132674	5.26448	NFKBIA;HLA-DRB5;JUN;TRAF6;PTPN6;FOS;TAB1;MAPK14;RELA;HLA-DRB1;JAK1
HES/HEY pathway	2.65149e-05	0.000133501	6.72438	RB1;YY1;HES6;NOTCH1;HDAC1;STAT3;TWIST1;EP300;TCF3
Beta-arrestins in GPCR desensitization	2.72597e-05	0.000136654	20.7229	ADRBK1;GNAS;AP2A1;ARRB1;DNM1
Natural killer cell receptor signaling pathway	2.79908e-05	0.000139712	5.83328	MAP2K3;MAPK10;MAPK9;MAPK8;MAP3K1;AKT1;PTPN6;RAC1;MAPK14;MAP3K5
PERK-regulated gene expression	2.96667e-05	0.000147438	9.69277	EXOSC5;EXOSC4;HSPA5;NFYA;EXOSC8;EXOSC3;EXOSC1
p38 alpha/beta MAPK downstream pathway	3.08643e-05	0.000152732	7.76229	JUN;CREB1;CSNK2A1;HSPB1;MAPK14;ESR1;TP53;SLC9A1
G alpha 12 pathway	3.15239e-05	0.000155329	6.55593	MAP2K3;MAPK10;MAPK9;MAPK8;JUN;MAP3K1;SRC;MAPK14;MAP3K5
E-cadherin nascent AJ-like junctions pathway	3.76972e-05	0.000183999	7.51151	CDC42;CSNK2A1;CTTN;SRC;AKT1;RAC1;MLLT4;ARF6
G13 signaling pathway	3.76972e-05	0.000183999	7.51151	CDC42;MAPK10;CFL1;LIMK1;CALM3;RAC1;CALM1;CALM2
RNA polymerase	3.79807e-05	0.000183999	9.25171	ZNRD1;POLR1A;POLR1C;POLR2E;POLR1D;POLR1E;POLR2L
Skeletal myogenesis control by HDAC and calcium/calmodulin-dependent kinase (CaMK)	3.79807e-05	0.000183999	9.25171	AKT1;CALM3;MAPK14;CALM1;CALM2;IGF1R;YWHAH
Axon guidance	4.19524e-05	0.000202389	2.56555	SEMA5A;GSK3B;YWHAB;SRC;CLTC;CLTA;AP2A1;EGFR;MYL12B;CDC42;STIP1;RGS3;CFL1;PAK7;RAC1;SPTAN1;HSP90AA1;CSNK2A1;DCC;LIMK1;RANBP9;DNM1;CREB1;KIAA1598;DLG4;MYH9
Downregulation of ERBB2-ERBB3 signaling	4.30745e-05	0.000206937	18.1316	UBB;UBC;AKT1;RPS27A;UBA52
HIV infection	4.64722e-05	0.000222334	3.08284	NPM1;NUP210;XRCC5;AP2A1;CDK9;XPO1;UBB;UBC;PSME1;POLR2E;TCEB1;RAC1;BTRC;CCR5;RPS27A;UBA52;PPIA;KPNB1;POLR2L
Signaling pathway from G-protein families	4.8115e-05	0.000228299	8.849	JUN;CREB1;GNAQ;CALM3;FOS;CALM1;CALM2
TNFR1 signaling pathway	4.8115e-05	0.000228299	8.849	RB1;MAPK8;JUN;MAP3K1;LMNA;TRAF2;SPTAN1
Huntington's disease	4.97861e-05	0.000233651	3.18211	DNAH3;HDAC2;HDAC1;CLTC;ATP5A1;CLTA;AP2A1;ATP5B;CREB1;DLG4;SIN3A;NDUFS6;GNAQ;POLR2E;EP300;NDUFS1;TP53;POLR2L
DNA repair	4.9789e-05	0.000233651	4.13111	MPG;XRCC5;H2AFX;BRCA2;UBB;APEX1;RPA3;UBC;POLR2E;RPS27A;UBA52;ATR;POLR2L
Validated nuclear estrogen receptor alpha network	4.9851e-05	0.000233651	5.40007	HDAC4;JUN;SMAD4;XBP1;MPG;LMO4;HDAC1;MYC;EP300;ESR1
Antigen presentation: folding, assembly, and peptide loading of class I MHC proteins	5.29322e-05	0.000247088	2.77821	SEC23A;HSPA5;FBXW11;SMURF1;CUL3;CUL1;NEDD4L;PARK2;RNF123;ITCH;UBB;UBE2Q1;NEDD4;CANX;UBC;PSME1;TCEB1;STUB1;CALR;BTRC;RPS27A;UBA52
Fc epsilon receptor I signaling in mast cells	5.5183e-05	0.000255526	7.05553	MAPK8;JUN;MAP3K1;BTK;CALM3;FOS;CALM1;CALM2
Plasma membrane estrogen receptor signaling	5.5183e-05	0.000255526	7.05553	GNG2;SRC;GNAQ;GNB1;GNAS;AKT1;ESR1;IGF1R
ERK1/ERK2 MAPK pathway	5.71674e-05	0.000263656	5.30161	PPP2CA;CREB1;KAT5;SRC;MYC;STAT3;GNAS;BRAF;EGFR;IGF1R
NF-kappaB activation by non-typeable Hemophilus influenzae	6.03617e-05	0.000277279	8.47986	MAP2K3;NFKBIA;SMAD4;SMAD3;EP300;MAPK14;RELA
Signaling events mediated by hepatocyte growth factor receptor (c-Met)	6.34449e-05	0.000289138	4.72083	CDC42;MAPK8;JUN;MAP3K1;HGS;SRC;AKT1;RANBP9;RAC1;KPNB1;ARF6
Unfolded protein response	6.34449e-05	0.000289138	4.72083	GSK3A;EXOSC5;XBP1;EXOSC4;HSPA5;NFYA;EXOSC8;LMNA;CALR;EXOSC3;EXOSC1
Initiation of the second proteolytic cleavage of Notch receptor by receptor-ligand binding	6.51569e-05	0.000294682	16.1161	NOTCH1;UBB;UBC;RPS27A;UBA52
AKT signaling pathway	6.56836e-05	0.000294682	10.8908	NFKBIA;PPP2CA;HSP90AA1;AKT1;RELA;YWHAH
Fanconi anemia pathway	6.56836e-05	0.000294682	10.8908	UBB;UBC;BRCA2;RPS27A;UBA52;ATR
TRAF6 mediated NF-kB activation	6.56836e-05	0.000294682	10.8908	NFKBIA;APP;MAP3K1;TRAF6;TRAF2;RELA
Signaling events mediated by T cell protein tyrosine phosphatase (TC-PTP)	6.61822e-05	0.000295768	6.84766	PDGFRB;CSF1;SRC;STAT3;EGFR;KPNB1;JAK1;ATR
Gastrin-CREB signaling pathway via PKC and MAPK	6.9422e-05	0.000309048	2.98299	DGKG;APP;DGKE;CHRM1;YWHAB;PTAFR;DGKZ;ADRA1A;EGFR;HCRTR1;CREB1;GNG2;GRK5;ADRBK1;GNAQ;GNB1;AGTR1;DAGLB;DGKH
Kit receptor signaling pathway	7.02784e-05	0.000311658	5.82598	MAPK8;SRC;STAT3;BTK;AKT1;EP300;PTPN6;FOS;MAPK14
Chemokine signaling pathway	7.07017e-05	0.000312334	3.08826	GSK3B;GSK3A;STAT3;BRAF;ARRB1;ARRB2;RELA;NFKBIA;CDC42;GNG2;GRK5;ADRBK1;GNB1;CXCR2;AKT1;CSK;RAC1;CCR5
Alpha-synuclein signaling	7.50428e-05	0.000330245	8.14024	YES1;GRK5;CSNK2A1;SRC;STUB1;PARK2;SNCA
Cell differentiation by G alpha (i/o) pathway inferred from mouse Neuro2A model	7.89429e-05	0.000346088	6.65167	MAP2K3;ASAH1;SRC;STAT3;ILK;AKT1;BRAF;RALGDS
Meiotic synapsis	8.15581e-05	0.000356199	5.69903	SYCE1;HIST1H4A;UBE2I;H2AFZ;RAD21;H2AFX;LMNA;POT1;ATR
Messenger RNA splicing: major pathway	8.48362e-05	0.000369118	5.02661	PRPF4;HNRNPM;HNRNPA3;HNRNPK;HNRNPH1;FUS;ALYREF;HNRNPU;YBX1;HNRNPA1
Calcium signaling by HBx of hepatitis B virus	9.50422e-05	0.000411969	14.5038	JUN;CREB1;CSNK2A1;SRC;FOS
NFAT involvement in hypertrophy of the heart	9.6276e-05	0.000415754	4.94115	GSK3B;ACTA1;MAPK8;AKT1;CALM3;CALR;MAPK14;CALM1;CALM2;YWHAH
Mitochondrial pathway of apoptosis: BH3-only Bcl-2 family	9.70121e-05	0.000417369	4.12261	PPP2CA;MAPK10;BNIP3L;MAPK9;JUN;MAPK8;CSNK2A1;YWHAQ;CTSK;AKT1;CTSH;CTSB
MicroRNA regulation of DNA damage response	0.000108996	0.000467182	4.85855	RB1;CREB1;MCM7;CHEK2;MYC;H2AFX;MDM2;TP53;CDC25A;ATR
Inhibition of cellular proliferation by Gleevec	0.000111893	0.000476063	9.6797	JUN;MAPK8;MAP3K1;MYC;AKT1;FOS
SREBP signaling	0.000111893	0.000476063	9.6797	YY1;SEC23A;CREB1;NFYA;SREBF2;KPNB1
EGF receptor transactivation by GPCRs in cardiac hypertrophy	0.000113151	0.000477886	7.53648	NFKBIA;JUN;MYC;GNB1;FOS;EGFR;RELA
Induction of apoptosis through DR3 and DR4/5 death receptors	0.000113151	0.000477886	7.53648	NFKBIA;ACTA1;LMNA;TRAF2;SPTAN1;RELA;BIRC2
Granule cell survival pathway	0.000118369	0.000498102	4.02742	MAP2K3;GSK3B;JUN;GSK3A;MAPK8;CREB1;MAP3K1;GNAQ;CXCR2;AKT1;FOS;MAP3K5
Melanoma	0.000123108	0.000514286	4.77865	RB1;PDGFRB;PDGFD;MDM2;AKT1;BRAF;TP53;EGFR;IGF1R;FGF21
RIG-I-like receptor signaling pathway	0.000123108	0.000514286	4.77865	MAPK10;NFKBIA;MAPK9;MAPK8;MAP3K1;TRAF6;PIN1;TRAF2;MAPK14;RELA
Acetylation and deacetylation of RelA in the nucleus	0.000134437	0.000555576	13.1845	NFKBIA;HDAC3;TRAF6;EP300;RELA
JNK (c-Jun kinases) phosphorylation and activation mediated by activated human TAK1	0.000134437	0.000555576	13.1845	MAPK10;MAPK9;MAPK8;TRAF6;TAB1
TGF-beta receptor signaling in EMT (epithelial to mesenchymal transition)	0.000134437	0.000555576	13.1845	UBB;SMURF1;UBC;RPS27A;UBA52
Interleukin-2/PI3K pathway	0.00013738	0.000563699	7.26694	HSP90AA1;MYC;AKT1;CALM3;RAC1;RELA;JAK1
MEF2D role in T cell apoptosis	0.00013738	0.000563699	7.26694	HDAC2;HDAC1;EP300;CALM3;CALM1;CALM2;HLA-DRB1
Calcium/calmodulin-dependent protein kinase activation	0.000138281	0.000565223	23.1772	CREB1;CALM3;CALM1;CALM2
Costimulation by the CD28 family	0.000138732	0.000565223	4.70133	CDC42;PPP2CA;HLA-DRB5;YES1;SRC;AKT1;CSK;PTPN6;RAC1;HLA-DRB1
RNA degradation	0.000143058	0.000580796	5.24202	HSPA9;EXOSC5;EXOSC10;EXOSC4;EXOSC8;EXOSC3;LSM5;PATL1;EXOSC1
Degradation of beta-catenin by the destruction complex	0.000155997	0.000631102	4.62647	PPP2CA;GSK3B;UBB;UBC;AXIN1;PSME1;CUL1;BTRC;RPS27A;UBA52
HIV life cycle	0.000166703	0.000672059	3.61719	NUP210;XRCC5;CDK9;XPO1;UBB;UBC;POLR2E;TCEB1;CCR5;RPS27A;PPIA;UBA52;POLR2L
E2F transcription factor network	0.000175035	0.000696747	4.55394	RB1;YY1;PRMT5;KAT2B;CEBPA;TRRAP;HDAC1;MYC;EP300;CDC25A
Gastric acid secretion	0.000175035	0.000696747	4.55394	ATP4A;GNAQ;GNAS;CALM3;ATP1B1;CALM1;CALM2;ACTB;CFTR;SLC9A1
Integrins in angiogenesis	0.000175035	0.000696747	4.55394	HSP90AA1;CSF1;SRC;COL7A1;ILK;AKT1;RAC1;PIK3C2A;MFGE8;IGF1R
Interferon signaling	0.000175637	0.000696747	3.08188	HLA-DRB5;NUP210;PTAFR;TYK2;PPM1B;UBB;NEDD4;UBC;PIN1;PTPN6;RPS27A;KPNA3;UBA52;KPNB1;HLA-DRB1;JAK1
Messenger RNA processing	0.000175848	0.000696747	2.85246	SF3B2;HNRNPA3;NUP210;FUS;ALYREF;HNRNPU;PRPF4B;YBX1;A1CF;HNRNPM;PRPF4;HNRNPK;SNRPD1;HNRNPH1;SNRPG;POLR2E;HNRNPA1;POLR2L
Post-translational regulation of adherens junction stability and disassembly	0.000177255	0.000699914	5.8187	CDC42;SRC;HGS;PTPN6;RAC1;EGFR;IGF1R;ARF6
CARM1 and regulation of the estrogen receptor	0.000180758	0.000711309	8.71083	HDAC4;HDAC2;HDAC3;HDAC1;EP300;ESR1
Cadmium-induced DNA biosynthesis and proliferation in macrophages	0.000185213	0.000723899	12.0852	NFKBIA;JUN;MYC;FOS;RELA
Endocytotic role of NDK, phosphins and dynamin	0.000185213	0.000723899	12.0852	AP2A1;CALM3;CALM1;CALM2;DNM1
Androgen receptor proteolysis and transcription regulation	0.000186016	0.000724584	5.03988	GSN;UBE2I;XRCC5;FHL2;AKT1;RANBP9;TCF4;PA2G4;HNRNPA1
Ceramide signaling pathway	0.00020569	0.000793181	5.67649	NFKBIA;ASAH1;MAPK8;MAP3K1;MYC;AKT1;TRAF2;RELA
Deadenylation-dependent mRNA decay	0.00020569	0.000793181	5.67649	EXOSC5;EXOSC4;EXOSC8;EXOSC3;LSM5;PATL1;EIF4B;EXOSC1
Muscle contraction	0.00020569	0.000793181	5.67649	TNNT1;CALD1;LMOD1;DMD;VIM;CALM1;MYL12B;TTN
Signaling events mediated by focal adhesion kinase	0.000211222	0.000810011	4.94454	ACTA1;MAPK9;MAPK8;JUN;YES1;SRC;BRAF;RAC1;MAPK8IP3
Diabetes pathways	0.00021146	0.000810011	3.32732	XBP1;GSK3A;HSPA5;NFYA;ACTB;EXOSC5;EXOSC4;MYC;EXOSC8;LMNA;CALR;IGF2BP2;EXOSC3;EXOSC1
Phagosome	0.000216841	0.000827874	3.1568	HLA-DRB5;TUBB;CORO1A;ACTB;TUBA4A;ACTG1;TUBA1C;TUBA3D;TUBB2A;TUBA3C;HGS;CANX;CALR;RAC1;HLA-DRB1
Protein metabolism	0.000222707	0.000847461	2.14891	SEC23A;RPL3;ATP5A1;RPL6;ACTB;TUBA1C;RPL7A;ATP5B;TUBA3C;RPL15;RPS2;RPS27A;RPS10;EIF4B;HSPA9;EIF2B2;RPS8;RPL22;RPS3A;ALG10;TUBA4A;F7;TUBB2A;B3GNT8;GGCX;EIF3I;CANX;CALR;ALG10B;UBA52
Signaling by PDGF	0.000232941	0.00088349	3.48373	PDGFRB;GSK3B;GSK3A;PHLPP1;YWHAB;SRC;STAT3;CREB1;PDGFD;ADRBK1;MDM2;AKT1;CALM1
Cyclin D-associated events in G1	0.000236287	0.000890322	6.56267	RB1;PPP2CA;UBB;UBC;CUL1;RPS27A;UBA52
Signaling of hepatocyte growth factor receptor	0.000236287	0.000890322	6.56267	MAP4K1;ACTA1;MAPK8;JUN;SRC;STAT3;FOS
Downregulation of MTA-3 in ER-negative breast tumors	0.000249399	0.000936668	11.155	TUBA3C;HDAC1;HSPB1;ESR1;TUBA4A
Ubiquitin-mediated degradation of phosphorylated Cdc25A	0.000270186	0.00101133	4.76424	UBB;CHEK2;UBC;PSME1;CUL1;BTRC;RPS27A;UBA52;CDC25A
Cytoplasmic ribosomal proteins	0.000271643	0.00101133	3.64814	RPL7A;RPL3;RPS8;EIF3I;RPL22;RPS3A;RPL15;RPS2;RPS27A;RPS10;UBA52;RPL6
Apoptosis regulation	0.000271909	0.00101133	4.28517	UBB;DCC;CHEK2;UBC;PSME1;MDM2;RPS27A;TP53;UBA52;CDC25A
Amyloids	0.000273817	0.00101515	5.41191	APP;HIST1H4A;GSN;H2AFZ;H2AFX;H3F3A;MFGE8;SNCA
Endosomal sorting complex required for transport (ESCRT) pathway	0.000279364	0.00102716	7.91811	UBB;HGS;UBC;STAM;RPS27A;UBA52
Recycling pathway of cell adhesion molecule L1	0.000279364	0.00102716	7.91811	KIAA1598;SRC;CLTC;CLTA;AP2A1;DNM1
FAS pathway and stress induction of heat shock protein regulation	0.000279728	0.00102716	6.35726	RB1;MAPK8;JUN;MAP3K1;LMNA;HSPB1;SPTAN1
Signaling by interleukins	0.000296122	0.0010839	3.61034	YES1;YWHAB;TRAF6;STAT3;CUL1;PTPN6;TAB1;TYK2;BTRC;YWHAZ;RELA;JAK1
Endometrial cancer	0.000314218	0.00114288	5.28863	GSK3B;MYC;AXIN1;ILK;AKT1;BRAF;TP53;EGFR
Interleukin-2 receptor beta chain in T cell activation	0.000314218	0.00114288	5.28863	RB1;MYC;AKT1;PTPN6;FOS;IKZF3;PPIA;JAK1
G-protein-independent seven transmembrane receptor signaling	0.000329174	0.00118673	10.3577	MAPK10;MAPK9;MAPK8;GRK5;MAPK14
Hypoxic and oxygen homeostasis regulation of HIF-1-alpha	0.000329174	0.00118673	10.3577	HSP90AA1;COPS5;NAA10;TCEB1;TP53
Negative regulation of FGFR signaling	0.000329361	0.00118673	6.16429	PPP2CA;UBB;SRC;UBC;BRAF;RPS27A;UBA52
RNA polymerase I, RNA polymerase III, and mitochondrial transcription	0.000337946	0.00120647	3.81845	KAT2B;HIST1H4A;GTF3C5;H2AFZ;POLR1A;H2AFX;POLR1C;H3F3A;POLR1D;POLR2E;POLR2L
Destabilization of mRNA by AUF1 (hnRNP D0)	0.000342166	0.00120647	4.5966	HSPA8;UBB;UBC;PSME1;HSPB1;TCEB1;RPS27A;UBA52;HSPA1A
Semaphorin interactions	0.000342166	0.00120647	4.5966	SEMA5A;CDC42;GSK3B;HSP90AA1;CFL1;LIMK1;MYH9;RAC1;MYL12B
Phototransduction	0.000342334	0.00120647	7.57346	GNB1;ARRB1;CALM3;ARRB2;CALM1;CALM2
Reelin signaling pathway	0.000342334	0.00120647	7.57346	GSK3B;MAPK8;MAP1B;AKT1;MAP3K11;MAPK8IP1
Down syndrome cell adhesion molecule (DSCAM) interactions	0.000343211	0.00120647	16.5534	MAPK8;DCC;RAC1;MAPK14
TGF-beta signaling in gastrointestinal stem cells	0.000343211	0.00120647	16.5534	SMAD2;SMAD4;SMAD3;SMAD9
Telomerase protein component gene hTERT transcriptional regulation	0.000343211	0.00120647	16.5534	HDAC1;MYC;ESR1;TP53
Bioactive peptide-induced signaling pathway	0.000385809	0.00135209	5.98268	MAPK8;STAT3;GNB1;CALM3;MAPK14;CALM1;CALM2
Cell-cell communication	0.000403353	0.00140929	3.27231	KIRREL2;DCC;SRC;ILK;PARVA;MAPK14;MLLT4;MAPK8;CDH13;FLNA;PTPN6;RAC1;SPTAN1
Interferon-gamma signaling pathway	0.000405299	0.00141181	3.72926	HLA-DRB5;MAP3K1;PTAFR;STAT3;AKT1;EP300;CALM3;PTPN6;HLA-DRB1;MAP3K11;JAK1
VEGF, hypoxia, and angiogenesis	0.000449735	0.00156188	5.81145	ACTA1;HSP90AA1;EIF2B2;SRC;AKT1;CSK;ELAVL1
RNA polymerase I transcription	0.000465467	0.00161166	4.95029	KAT2B;HIST1H4A;H2AFZ;POLR1A;H2AFX;POLR1C;H3F3A;POLR1D
Activation of chaperones by ATF6 alpha	0.000501188	0.00171985	14.4835	XBP1;HSPA5;NFYA;CALR
Assembly of HIV virion	0.000501188	0.00171985	14.4835	UBB;UBC;RPS27A;UBA52
Gamma-aminobutyric acid receptor life cycle	0.000501188	0.00171985	14.4835	NSF;SRC;UBQLN1;DNM1
Integrin-mediated cell adhesion	0.000527202	0.00180375	3.603	MAP2K3;CDC42;MAPK10;CAV3;SRC;AKT1;ILK;ITGA7;BRAF;CSK;RAC1
Hedgehog signaling pathway	0.000533852	0.0018211	4.29429	GSK3B;SIN3A;FBXW11;KIF3A;ADRBK1;PTCH2;SAP18;ARRB2;BTRC
IGF1 signaling pathway	0.000544885	0.0018478	9.06203	JUN;MAPK8;CSNK2A1;FOS;IGF1R
Oxidative stress-induced gene expression via Nrf2	0.000544885	0.0018478	9.06203	JUN;MAPK8;CREB1;FOS;MAPK14
Cell cycle checkpoints	0.000568251	0.00192139	3.33388	UBB;MCM7;CHEK2;RPA3;UBC;PSME1;MDM2;RPS27A;TP53;UBA52;CDC25A;ATR
Translation	0.000574494	0.00193682	2.98512	RPL3;EIF2B2;RPS8;RPL22;RPS3A;RPL6;RPL7A;EIF3I;RPL15;RPS2;RPS27A;RPS10;UBA52;EIF4B
Acute myeloid leukemia	0.000595671	0.00199654	4.74775	CEBPA;MYC;STAT3;PIM1;RARA;AKT1;BRAF;RELA
Mechanism of gene regulation by peroxisome proliferators via PPAR-alpha	0.000595671	0.00199654	4.74775	RB1;NFKBIA;HSP90AA1;JUN;MYC;EP300;RELA;HSPA1A
Netrin-mediated signaling events	0.000599564	0.00199797	6.69855	CDC42;YES1;SRC;DCC;MAP1B;RAC1
Serotonin HTR1 group and FOS pathway	0.000599564	0.00199797	6.69855	MAP2K3;MAP3K1;CREB1;BRAF;FOS;MAPK14
PI3K events in ERBB2 signaling	0.000602837	0.00200309	5.49674	GSK3B;GSK3A;PHLPP1;CREB1;MDM2;AKT1;EGFR
Mitotic G1-G1/S phases	0.000624425	0.00206886	3.11041	RB1;MCM7;HDAC1;CUL1;CDC25A;PPP2CA;UBB;MYC;RPA3;UBC;PSME1;RPS27A;UBA52
Cyclin A-Cdk2-associated events at S phase entry	0.00065844	0.00217523	4.15753	RB1;UBB;MYC;UBC;PSME1;CUL1;RPS27A;UBA52;CDC25A
Mitotic G2-G2/M phases	0.000660304	0.00217523	3.78254	YWHAE;HSP90AA1;XPO1;TUBB;CEP164;CEP72;YWHAG;CDC25A;TUBA4A;CDK5RAP2
Cell cycle negative regulation by p75 neurotrophin receptor	0.000696972	0.00227008	28.9311	HDAC2;HDAC3;HDAC1
G beta-gamma signaling through PI3K gamma	0.000696972	0.00227008	28.9311	GNG2;GNB1;AKT1
NF-kappaB activation	0.000696972	0.00227008	28.9311	NFKBIA;TRAF6;RELA
Telomere extension by telomerase	0.000696972	0.00227008	28.9311	DKC1;RUVBL2;RUVBL1
Negative regulators of RIG-I/MDA5 signaling	0.000712243	0.00231329	6.45013	ITCH;UBB;UBC;PIN1;RPS27A;UBA52
Adrenergic pathway	0.000717776	0.00232471	3.05992	SRC;PDE4D;BRAF;MAPK14;EGFR;MAPK10;MAPK9;MAPK8;RGS3;GRK5;GNAQ;AKT1;CNGA3
Telomere maintenance	0.000753808	0.00243457	4.56109	HIST1H4A;H2AFZ;DKC1;RUVBL2;RPA3;RUVBL1;H2AFX;POT1
TGF-beta regulation of extracellular matrix	0.000787838	0.00253737	1.88954	RB1;PTGER4;ASAH1;SEC23A;GSK3A;CSF1;LRP4;ETS2;PTHLH;CDC42;GRK5;MYC;PDGFD;RUVBL2;CTSK;STK38;PIM1;CNNM3;CDK5RAP2;MAP3K5;IVNS1ABP;SMAD3;NR2F2;ATP1B1;CDC25A;SREBF2;CKAP4;FOSL1;ACTA1;MORF4L2;COL7A1;AGTR1;MYH9;PFKP
Salivary secretion	0.00079056	0.00253904	3.6864	GNAQ;GNAS;ADRB1;CALM3;ATP2B1;ATP1B1;CALM1;ADRA1A;CALM2;SLC9A1
Modulation of interferon signaling by chaperones	0.000852347	0.00272232	8.0543	RB1;NFKBIA;TP53;RELA;HSPA1A
Signaling events mediated by the hedgehog family	0.000852347	0.00272232	8.0543	ADRBK1;PTCH2;AKT1;ARRB2;PTHLH
Delta Np63 pathway	0.00090709	0.00288916	5.0837	GSK3B;ITCH;NOTCH1;FASN;MDM2;BRCA2;FOSL2
AKT phosphorylation of cytosolic targets	0.000960651	0.00302631	11.5856	GSK3B;GSK3A;MDM2;AKT1
DCC-mediated attractive signaling	0.000960651	0.00302631	11.5856	CDC42;DCC;SRC;RAC1
Retrograde neurotrophin signaling	0.000960651	0.00302631	11.5856	CLTC;CLTA;AP2A1;DNM1
T cell receptor/JNK pathway	0.000960651	0.00302631	11.5856	MAP4K1;JUN;MAPK8;MAP3K1
Interleukin-7 signaling pathway	0.000986119	0.00308966	6.00467	GSK3B;MYC;STAT3;AKT1;EP300;JAK1
Signal transduction by L1	0.000986119	0.00308966	6.00467	CSNK2A1;CLTC;CLTA;AP2A1;RAC1;EGFR
Lysosome vesicle biogenesis	0.0010472	0.00325452	7.63	VAMP8;HSPA8;CLTC;CLTA;ARRB1
NF-kappaB signaling pathway	0.0010472	0.00325452	7.63	NFKBIA;MAP3K1;TRAF6;TAB1;RELA
TAK1 activates NF-kappaB by phosphorylation and activation of IKK complex	0.0010472	0.00325452	7.63	NFKBIA;APP;TRAF6;TAB1;RELA
Interleukin-5 regulation of apoptosis	0.00114217	0.0035401	2.89536	YES1;PTAFR;RHOH;FOS;MAPK14;RELA;FOSL2;MAPK8;CREB1;PIM1;REL;DMD;TAB1
Glycogen metabolism	0.00115021	0.00355549	5.80421	PPP2CA;GSK3B;GSK3A;CALM3;CALM1;CALM2
Activation of PKC through G-protein coupled receptors	0.0011893	0.0036215	21.6972	NFKBIA;GNAQ;RELA
Endothelial NOS activation	0.0011893	0.0036215	21.6972	HSP90AA1;AKT1;CALM1
Fas signaling pathway in cardiomyocytes	0.0011893	0.0036215	21.6972	GSK3B;GSK3A;AKT1
PELP1 modulation of estrogen receptor activity	0.0011893	0.0036215	21.6972	SRC;EP300;ESR1
Spermatogenesis regulation by CREM	0.0011893	0.0036215	21.6972	XPO1;FHL5;KIF17
Transcription	0.00119041	0.0036215	2.63963	GTF3C5;H2AFZ;ALYREF;H3F3A;H2AFX;CDK9;KAT2B;HIST1H4A;POLR1A;POLR1C;SNRPG;POLR1D;POLR2E;TCEB1;POLR2L
PIP2 hydrolysis	0.00127324	0.00383958	7.24812	DGKG;DGKE;DAGLB;DGKZ;DGKH
Activation of IRF3/IRF7 mediated by TBK1/IKK epsilon	0.00127542	0.00383958	10.5318	UBB;UBC;RPS27A;UBA52
Association of licensing factors with the pre-replicative complex	0.00127542	0.00383958	10.5318	UBB;UBC;RPS27A;UBA52
Sema3A/PAK-dependent axon repulsion	0.00127542	0.00383958	10.5318	HSP90AA1;LIMK1;CFL1;RAC1
PI3K/AKT activation	0.00133443	0.00400676	5.61669	GSK3B;GSK3A;PHLPP1;CREB1;MDM2;AKT1
S phase	0.00136166	0.00407792	3.17294	RB1;UBB;MCM7;MYC;RPA3;UBC;PSME1;CUL1;RPS27A;UBA52;CDC25A
Interleukin-12-mediated signaling events	0.00143931	0.00429928	4.0797	MAP2K3;STAT3;FOS;TYK2;CCR5;MAPK14;RELA;HLA-DRB1
ERBB2 role in signal transduction and oncology	0.00153335	0.00453322	6.90262	STAT3;AKT1;EP300;ESR1;EGFR
Ras signaling pathway	0.00153335	0.00453322	6.90262	CDC42;AKT1;RAC1;RALGDS;RELA
Segmentation clock	0.00153335	0.00453322	6.90262	GSK3B;NOTCH1;CSNK2A1;DVL1;AXIN1
TGF-beta signaling in development	0.00153335	0.00453322	6.90262	SMAD2;SMAD4;SMAD3;BMP1;SMAD9
Striated muscle contraction	0.00154033	0.0045422	5.44088	ACTA1;TNNT1;DMD;VIM;ACTG1;TTN
Endochondral ossification	0.00159064	0.00467858	4.00915	HDAC4;KIF3A;AKT1;CALM3;CALM1;CALM2;PTHLH;IGF1R
CD40L signaling pathway	0.00165575	0.00483311	9.65367	NFKBIA;MAP3K1;TRAF6;RELA
Interleukin-10 anti-inflammatory signaling pathway	0.00165575	0.00483311	9.65367	STAT3;MAPK14;JAK1;MAP3K5
Rb tumor suppressor/checkpoint signaling in response to DNA damage	0.00165575	0.00483311	9.65367	RB1;TP53;CDC25A;YWHAH
Apoptotic execution phase	0.00167015	0.00486284	4.51767	GSN;LMNA;VIM;SPTAN1;BIRC2;KPNB1;HIST1H1C
Adipocytokine signaling pathway	0.00175429	0.00506942	3.941	MAPK10;NFKBIA;MAPK9;MAPK8;STAT3;AKT1;TRAF2;RELA
G1 to S cell cycle control	0.00175429	0.00506942	3.941	RB1;CREB1;MCM7;MYC;RPA3;MDM2;TP53;CDC25A
T cell receptor signaling in naive CD4+ T cells	0.00175429	0.00506942	3.941	MAP4K1;CDC42;TRAF6;AKT1;FLNA;CSK;PTPN6;HLA-DRB1
CTCF pathway	0.00183051	0.00522421	6.58852	PPP2CA;SMAD4;MYC;MDM2;TP53
Control of gene expression by vitamin D receptor	0.00183051	0.00522421	6.58852	KAT2B;SNW1;HDAC1;ACTL6A;EP300
Cooperation of prefoldin and TriC/CCT in actin and tubulin folding	0.00183051	0.00522421	6.58852	TUBA1C;TUBA3C;TUBB2A;ACTB;TUBA4A
Kinesins	0.00183051	0.00522421	6.58852	KIF3B;KIF3A;KIF26A;KIF2C;KIFAP3
RNA polymerase III transcription initiation from type 2 promoter	0.00183051	0.00522421	6.58852	GTF3C5;POLR1C;POLR2E;POLR1D;POLR2L
Response to elevated platelet cytosolic calcium	0.00183644	0.00522817	3.5375	APP;HSPA5;CFL1;ALB;FLNA;CALM1;PPIA;TUBA4A;TTN
Binding of RNA by insulin-like growth factor 2 mRNA binding proteins (IGF2BPs/IMPs/VICKZs)	0.00185553	0.00523088	17.3569	MYC;IGF2BP2;ACTB
Chromatin remodeling by nuclear receptors to facilitate initiation of transcription in carcinoma cells	0.00185553	0.00523088	17.3569	KAT2B;HDAC3;RARA
Stabilization of mRNA by HuR	0.00185553	0.00523088	17.3569	XPO1;TNFSF13;ELAVL1
TSP1-induced apoptosis in microvascular endothelial cell	0.00185553	0.00523088	17.3569	JUN;FOS;MAPK14
EGFR1 pathway	0.00186513	0.00524495	2.72758	CSF1;TUBB;HSPB1;PBXIP1;CORO1A;ESR1;EGFR;CDK9;CDC42;BCL6;TCOF1;MYC;CTSH
Thrombin signaling through protease-activated receptors	0.00186962	0.00524495	4.41923	CYTH2;GNG2;SRC;GNAQ;GNB1;ARRB1;ARRB2
Oncostatin M	0.00198513	0.00555547	2.12106	JUN;HSPA5;MCM7;STAT3;NEDD4L;TULP3;ESR1;EGFR;ETS2;PTHLH;FOSL2;SRM;EXOSC10;KRT18;MYC;CTSH;VIM;TP53;S100A9;S100A8;CTSB
Small cell lung cancer	0.00199699	0.00557513	3.49015	RB1;NFKBIA;MYC;TRAF6;AKT1;TRAF2;TP53;BIRC2;RELA
Melanogenesis	0.00208852	0.00578758	3.19828	GSK3B;CREB1;GNAQ;DVL1;DVL2;GNAS;EP300;CALM3;CALM1;CALM2
Activation of BH3-only proteins	0.00210822	0.00578758	8.91062	MAPK8;YWHAB;AKT1;TP53
Beta-arrestin-dependent recruitment of Src kinases in GPCR signaling	0.00210822	0.00578758	8.91062	ADRBK1;GNAS;ARRB1;DNM1
Osteoclast signaling	0.00210822	0.00578758	8.91062	AIMP2;MAPK8;CTSK;SLC9A1
Post-chaperonin tubulin folding pathway	0.00210822	0.00578758	8.91062	TUBA1C;TUBA3C;TUBB2A;TUBA4A
Syndecan 3 pathway	0.00210822	0.00578758	8.91062	CTTN;SRC;SDC3;EGFR
TAK1-mediated activation of p38 MAPK	0.00210822	0.00578758	8.91062	MAP2K3;TRAF6;TAB1;MAPK14
TGF-beta regulation of skeletal system development	0.00216855	0.00593904	3.44405	PPP2CA;SMAD2;SMAD4;SMAD3;SMURF1;MYC;CUL1;EP300;SMAD9
Renal cell carcinoma	0.00232619	0.00635569	3.74972	CDC42;JUN;PAK7;AKT1;EP300;TCEB1;BRAF;RAC1
Progesterone-mediated oocyte maturation	0.00235163	0.00641001	3.39914	MAPK10;MAPK9;HSP90AA1;MAPK8;AKT1;BRAF;MAPK14;CDC25A;IGF1R
p53 signaling pathway	0.00254209	0.00684815	2.75321	RB1;BNIP3L;JUN;HDAC2;BCL6;NFYA;TRRAP;MDM2;EP300;TP53;EGFR;HSPA1B
Viral myocarditis	0.00254622	0.00684815	3.69001	MYH1;HLA-DRB5;MYH9;DMD;RAC1;ACTB;HLA-DRB1;ACTG1
CDO in myogenesis	0.00254801	0.00684815	6.03885	CDC42;TCF12;TCF4;TCF3;MAPK14
Influence of Ras and Rho proteins on G1 to S transition	0.00254801	0.00684815	6.03885	RB1;NFKBIA;AKT1;RAC1;RELA
S1P/S1P3 pathway	0.00254801	0.00684815	6.03885	PDGFRB;SRC;GNAQ;AKT1;RAC1
Sema4D in semaphorin signaling	0.00254801	0.00684815	6.03885	CDC42;LIMK1;MYH9;RAC1;MYL12B
BMP receptor signaling	0.00261358	0.0069756	4.83534	GSK3B;PPM1A;SMAD4;SMURF1;SMAD9;TAB1
Bladder cancer	0.00261358	0.0069756	4.83534	RB1;MYC;MDM2;BRAF;TP53;EGFR
Urokinase-type plasminogen activator (uPA) and uPAR-mediated signaling	0.00261358	0.0069756	4.83534	PDGFRB;SRC;PDGFD;NCL;RAC1;EGFR
TNFR2 signaling pathway	0.00263932	0.00701183	8.27372	NFKBIA;MAP3K1;TRAF2;RELA
Transcriptional activity regulation by PML	0.00263932	0.00701183	8.27372	RB1;UBE2I;RARA;TP53
HIF-1 degradation in normoxia	0.00275456	0.00730117	3.31275	MAPK10;MAPK9;HSP90AA1;MAPK8;HDAC1;APEX1;PSME1;TCEB1;MAPK14
Calcium signaling pathway	0.0027807	0.00735354	2.49016	PDGFRB;CHRM1;PTAFR;CACNA1A;ADRB1;ATP2B1;ADRA1A;EGFR;GNAQ;AGTR1;GNAS;CALM3;CALM1;CALM2
Activation of mRNA upon binding of the cap-binding complex and eIFs, and subsequent binding to 43S	0.00285799	0.00752343	4.06485	RPS8;EIF3I;RPS3A;RPS2;RPS27A;RPS10;EIF4B
Pre-NOTCH expression and processing	0.00285799	0.00752343	4.06485	KAT2B;MOV10;JUN;NOTCH1;SNW1;EP300;TP53
Nectin adhesion pathway	0.00297444	0.00781213	5.797	CDC42;PDGFRB;SRC;RAC1;MLLT4
Cap-dependent translation initiation	0.00303488	0.00795277	3.5761	RPL7A;RPL3;EIF3I;RPL22;RPL15;UBA52;RPL6;EIF4B
Apoptosis modulation by HSP70	0.00325536	0.00843468	7.72174	MAPK10;MAP3K1;HSPA1B;HSPA1A
Calcineurin in effects in keratinocyte differentiation	0.00325536	0.00843468	7.72174	GNAQ;CALM3;CALM1;CALM2
Cell cycle progression regulation by PLK3	0.00325536	0.00843468	7.72174	CHEK2;TP53;ATR;YWHAH
Ras activation upon calcium influx through NMDA receptor	0.00325536	0.00843468	7.72174	CREB1;DLG4;CALM3;CALM1
Small ligand GPCRs	0.00325536	0.00843468	7.72174	PTGER4;PTGER2;PTAFR;GPR50
HNF3A pathway	0.00332383	0.00859277	4.58037	JUN;XBP1;EP300;FOS;NR2F2;ESR1
CD28 co-stimulation	0.00345006	0.0088595	5.57375	CDC42;YES1;SRC;AKT1;RAC1
RNA polymerase I promoter opening	0.00345006	0.0088595	5.57375	HIST2H4A;HIST1H4A;H2AFZ;H2AFX;H3F3A
Signal amplification	0.00345006	0.0088595	5.57375	GNG2;SRC;GNAQ;GNB1;MAPK14
Deposition of new CENP-A-containing nucleosomes at the centromere	0.0037285	0.00953205	4.4627	NPM1;HIST1H4A;H2AFZ;RUVBL1;H2AFX;RBBP7
Wnt interactions in lipid metabolism and immune response	0.0037285	0.00953205	4.4627	MAP4K2;UBE2I;MYC;LMO2;TCF4;FOS
Deregulation of CDK5 in Alzheimer's disease	0.00378123	0.0095819	12.3965	PPP2CA;APP;GSK3B
Gap junction degradation	0.00378123	0.0095819	12.3965	CLTC;CLTA;DNM1
Glycoprotein 1b-IX-V activation signaling	0.00378123	0.0095819	12.3965	SRC;FLNA;YWHAZ
Tetrahydrobiopterin (BH4) biosynthesis, recycling, salvage and regulation	0.00378123	0.0095819	12.3965	HSP90AA1;AKT1;CALM1
Ephrin receptor B forward pathway	0.00383014	0.00968454	3.83417	CDC42;MAPK8;RGS3;YES1;SRC;RAC1;DNM1
Golgi-associated vesicle biogenesis	0.00396249	0.00995371	7.23876	HSPA8;CLTC;CLTA;ARRB1
Nerve growth factor (NGF) pathway	0.00396249	0.00995371	7.23876	JUN;MAPK8;CSNK2A1;FOS
Skeletal muscle hypertrophy is regulated via AKT/mTOR pathway	0.00396249	0.00995371	7.23876	PPP2CA;GSK3B;AKT1;IGF1R
Packaging of telomere ends	0.00397793	0.00997076	5.36703	HIST2H4A;HIST1H4A;H2AFZ;H2AFX;POT1
Polo-like kinase 1 (PLK1) pathway	0.00416857	0.010426	4.3509	GOLGA2;PPP2CA;RAB1A;NUDC;FBXW11;ECT2
Clathrin derived vesicle budding	0.00420426	0.0104698	3.76297	VAMP8;HSPA8;CLTC;CLTA;ARRB1;AP3B1;PIK3C2A
FGF signaling pathway	0.00420426	0.0104698	3.76297	JUN;CTTN;SRC;STAT3;AKT1;FOS;MAPK14
Transcriptional regulation of white adipocyte differentiation	0.0042287	0.010508	3.36809	CEBPA;MED25;HDAC3;EP300;NR2F2;MED27;MED15;RELA
Fc gamma receptor-mediated phagocytosis	0.00429831	0.010658	3.07795	CDC42;GSN;CFL1;LIMK1;AKT1;RAC1;ARPC5;DNM1;ARF6
Phosphatidylinositol signaling system	0.004577	0.0113246	3.3198	DGKG;DGKE;CALM3;PIK3C2A;CALM1;DGKZ;CALM2;DGKH
Nucleotide-binding domain, leucine rich repeat containing receptor (NLR) signaling pathways	0.00464587	0.0114459	4.24456	APP;ITCH;TRAF6;TAB1;MAPK14;BIRC2
Regulation of NFAT transcription factors	0.00464587	0.0114459	4.24456	FOSL1;JUN;ITCH;CALM3;IKZF1;FOS
E-cadherin keratinocyte pathway	0.00476664	0.0117184	6.81259	SRC;AKT1;RAC1;EGFR
Fc epsilon receptor I signaling pathway	0.0049469	0.0121357	3.27287	MAP2K3;MAPK10;MAPK9;MAPK8;BTK;AKT1;RAC1;MAPK14
Cysteine and methionine metabolism	0.00520255	0.0127088	4.99638	MTAP;MAT2A;DNMT3B;MAT2B;SRM
MAPK/TRK pathway	0.00520255	0.0127088	4.99638	MAP2K3;CREB1;BRAF;FOS;MAPK14
Adipogenesis	0.00522288	0.0127315	2.62391	RB1;CEBPA;SMAD3;BMP1;CREB1;DVL1;LMNA;STAT3;RARA;TWIST1;GATA2
BRCA1, BRCA2 and ATR roles in cancer susceptibility	0.00567348	0.0136112	6.43378	CHEK2;BRCA2;TP53;ATR
CCR3 signaling in eosinophils	0.00567348	0.0136112	6.43378	GNAQ;LIMK1;CFL1;GNAS
CTLA4 inhibitory signaling	0.00567348	0.0136112	6.43378	PPP2CA;YES1;SRC;AKT1
Double-strand break repair	0.00567348	0.0136112	6.43378	XRCC5;RPA3;H2AFX;BRCA2
Epstein-Barr virus LMP1 signaling	0.00567348	0.0136112	6.43378	HSP90AA1;MAPK8;TRAF6;RELA
Nitric oxide signaling pathway	0.00567348	0.0136112	6.43378	DLG4;CALM3;CALM1;CALM2
Smooth muscle contraction	0.00567348	0.0136112	6.43378	CALD1;LMOD1;CALM1;MYL12B
Fatty acid, triacylglycerol, and ketone body metabolism	0.00567821	0.0136112	2.36699	ELOVL1;HDAC3;NFYA;FHL2;HSD17B12;MED27;MED15;SREBF2;AGPAT4;MED25;SIN3A;FASN;EP300
Angiopoietin receptor Tie2-mediated signaling	0.00571931	0.0136529	4.04672	MAPK8;AGTR1;AKT1;RAC1;MAPK14;RELA
Glycerolipid metabolism	0.00571931	0.0136529	4.04672	DGKG;DGKE;LIPG;DGKZ;DGKH;AGPAT4
EGF receptor (ErbB1) signaling pathway	0.00590529	0.0140678	4.82958	GSN;SRC;STAT3;PTPN6;EGFR
Prolactin regulation of apoptosis	0.00639858	0.0152115	2.69247	SRRM2;HSP90AA1;HSPA5;BCL6;HNRNPA1;N4BP2L2;BACH2;PTHLH;MAP3K5;MYL12B
Pyrimidine metabolism	0.00644601	0.0152927	2.87411	ZNRD1;NME7;POLR1A;POLR1C;POLR1D;POLR2E;POLR1E;NT5C2;POLR2L
Caspase-mediated cleavage of cytoskeletal proteins	0.00659361	0.0155152	9.64072	GSN;VIM;SPTAN1
Platelet endothelial cell adhesion molecule 1 (PECAM1) interactions	0.00659361	0.0155152	9.64072	YES1;SRC;PTPN6
Rab GTPases mark targets in the endocytotic machinery	0.00659361	0.0155152	9.64072	ACTA1;RAB1A;RAB11A
Salmonella infection	0.00659361	0.0155152	9.64072	CDC42;ACTA1;RAC1
T cell signal transduction	0.00665966	0.0155167	3.09768	MAP2K3;MAPK10;MAPK9;MAPK8;MAP3K1;CSK;MAPK14;MAP3K5
Phospholipids as signaling intermediaries	0.00667224	0.0155167	4.67354	ASAH1;SRC;GNB1;AKT1;RAC1
Signaling to ERKs	0.00667224	0.0155167	4.67354	SRC;YWHAB;BRAF;MAPK14;RALGDS
CREB transcription factor and its extracellular signals	0.00668846	0.0155167	6.09485	CREB1;AKT1;RAC1;MAPK14
Mitochondrial pathway of apoptosis: antiapoptotic Bcl-2 family	0.00668846	0.0155167	6.09485	MAPK10;MAPK9;MAPK8;MAPK14
Progesterone-initiated oocyte maturation	0.00668846	0.0155167	6.09485	ACTA1;SRC;GNAS;PIN1
RNA polymerase III transcription termination	0.00668846	0.0155167	6.09485	POLR1C;POLR1D;POLR2E;POLR2L
Pancreatic secretion	0.00687229	0.0159111	2.84272	CPA1;GNAQ;GNAS;RAC1;ATP2B1;ATP1B1;CFTR;RAB11A;SLC9A1
G alpha 13 pathway	0.00705785	0.0162754	3.38562	CDC42;NFKBIA;MAPK8;MAP3K1;AKT1;MAP3K11;MAP3K5
SIDS susceptibility pathways	0.00705785	0.0162754	3.38562	KCNH2;CREB1;CAV3;NFYA;EP300;YBX1;GATA2
CD8/T cell receptor downstream pathway	0.00764618	0.0175791	3.32994	FOSL1;MAPK9;MAPK8;JUN;BRAF;CALM3;FOS
Signaling events mediated by stem cell factor receptor (c-Kit)	0.00765369	0.0175791	3.78222	MAP4K1;GSK3B;MAPK8;STAT3;AKT1;PTPN6
Double stranded RNA-induced gene expression	0.00836026	0.0190501	8.6762	NFKBIA;TP53;RELA
HIV life cycle early phase	0.00836026	0.0190501	8.6762	XRCC5;CCR5;PPIA
Interleukin-22 soluble receptor signaling pathway	0.00836026	0.0190501	8.6762	STAT3;TYK2;JAK1
NICD trafficking to the nucleus	0.00836026	0.0190501	8.6762	KAT2B;NOTCH1;SNW1
Generic transcription pathway	0.00880978	0.0200349	1.81179	SMAD2;SMAD4;NOTCH1;SMAD3;THRB;HDAC1;NEDD4L;MED27;MED15;ESR1;CDK9;KAT2B;PPM1A;MED25;SNW1;UBB;MYC;UBC;ZNF417;RARA;RPS27A;UBA52
G alpha q pathway	0.00893038	0.0202691	3.2239	NFKBIA;RGS3;GRK5;GNAQ;AGTR1;AKT1;ADRA1A
Interleukin-4 regulation of apoptosis	0.00897517	0.0203303	1.98375	HSPA8;JUN;SLC38A1;CAV3;MCM7;PTGER2;FOS;EGFR;CDC25A;GEM;AICDA;ARHGAP32;BCL6;MYC;EEF1A2;DMD;HOXB6
APC/C- and Cdc20-mediated degradation of Nek2A	0.0090631	0.0203303	5.51381	UBB;UBC;RPS27A;UBA52
Ck1/Cdk5 regulation by type 1 glutamate receptors	0.0090631	0.0203303	5.51381	PPP2CA;ADRBK1;GNB1;GNAS
DARPP-32 events	0.0090631	0.0203303	5.51381	PPP2CA;PDE4D;CALM3;CALM1
RNA polymerase I transcription initiation	0.0090631	0.0203303	5.51381	KAT2B;POLR1A;POLR1C;POLR1D
TPO signaling pathway	0.0090631	0.0203303	5.51381	JUN;CSNK2A1;STAT3;FOS
Meiotic recombination	0.00918021	0.020553	3.62425	HIST1H4A;H2AFZ;RPA3;H2AFX;H3F3A;BRCA2
Aurora B signaling	0.00938678	0.0209019	4.26051	NPM1;CUL3;NCL;KIF2C;VIM
Signaling events regulated by Ret tyrosine kinase	0.00938678	0.0209019	4.26051	MAPK8;JUN;CREB1;SRC;RAC1
DNA replication pre-Initiation	0.00939043	0.0209019	2.90332	RB1;MCM7;UBB;RPA3;UBC;PSME1;RPS27A;UBA52
Basal cell carcinoma	0.0100198	0.0222598	3.5501	GSK3B;DVL1;PTCH2;AXIN1;DVL2;TP53
CARM1 transcriptional regulation by protein methylation	0.0103783	0.0229678	7.88704	CREB1;RARA;EP300
Visual signal transduction	0.0103783	0.0229678	7.88704	GNB1;SAG;ARRB1
PGC-1a regulation	0.0104321	0.0230427	5.26291	CALM3;CALM1;CALM2;YWHAH
G-protein signaling through tubby proteins	0.0105064	0.023118	19.2586	CHRM1;GNAQ
Polo-like kinase 3 (PLK3) pathway	0.0105064	0.023118	19.2586	CHEK2;TP53
ERBB1 internalization pathway	0.0115684	0.0254064	4.0234	CDC42;SRC;HGS;EGFR;DNM1
Alzheimer's disease	0.0117932	0.025851	2.22364	APP;ATP5B;GSK3B;NDUFS6;GNAQ;ATP5A1;CALM3;NDUFS1;CALM1;TP53;CALM2;SNCA
PI3K cascade	0.0118602	0.0258992	3.41053	GSK3B;GSK3A;CREB1;PHLPP1;MDM2;AKT1
SHP2 signaling	0.0118602	0.0258992	3.41053	PDGFRB;LMO4;MLLT4;EGFR;IGF1R;JAK1
FSH signaling pathway	0.0119281	0.0259983	5.03383	CREB1;SRC;AKT1;MAPK14
AKAP95 role in mitosis and chromosome dynamics	0.0126541	0.0272713	7.22942	PPP2CA;H3F3B;H3F3A
Arf6 vesicle-mediated transport	0.0126541	0.0272713	7.22942	RAC1;RAB11A;ARF6
BMP signaling pathway in stem cells	0.0126541	0.0272713	7.22942	SMAD4;BMP1;SMAD9
HDL-mediated lipid transport	0.0126541	0.0272713	7.22942	CETP;BMP1;ALB
Mu-calpain pathway	0.0126541	0.0272713	7.22942	ACTA1;RAC1;SPTAN1
Repression of pain sensation by the transcriptional regulator DREAM	0.0126541	0.0272713	7.22942	JUN;CREB1;FOS
Eukaryotic transcription initiation	0.0127785	0.0274369	3.91445	POLR1A;POLR2E;POLR1D;ILK;POLR1E
Messenger RNA splicing: minor pathway	0.0127785	0.0274369	3.91445	SF3B2;SNRPD1;POLR2E;SNRPG;POLR2L
Lipid metabolism regulation by peroxisome proliferator-activated receptor alpha (PPAR-alpha)	0.0131121	0.0281009	2.53768	MED25;HDAC3;NFYA;SIN3A;FHL2;EP300;MED27;MED15;SREBF2
Extension of telomeres	0.0135548	0.0289421	4.82384	DKC1;RUVBL2;RPA3;RUVBL1
RNA polymerase III transcription initiation From type 3 promoter	0.0135548	0.0289421	4.82384	POLR1C;POLR2E;POLR1D;POLR2L
G2/M checkpoints	0.0140714	0.0299341	3.81125	MCM7;CHEK2;RPA3;CDC25A;ATR
PI3K class IB pathway in neutrophils	0.0140714	0.0299341	3.81125	C5AR1;BTK;AKT1;RAC1;ARF6
G-protein signaling pathways	0.0145108	0.030812	2.66875	PDE4D;GNAQ;GNB1;GNAS;CALM3;CALM1;CALM2;SLC9A1
Cell-extracellular matrix interactions	0.0151922	0.0319063	6.67296	ILK;FLNA;PARVA
Control of cell cycle and breast tumor growth by estrogen-responsive protein Efp	0.0151922	0.0319063	6.67296	SMURF1;ESR1;TP53
Interleukin-9 signaling pathway	0.0151922	0.0319063	6.67296	CDK9;STAT3;JAK1
KIT signaling regulation	0.0151922	0.0319063	6.67296	YES1;SRC;PTPN6
SREBF and miR-33 in cholesterol and lipid homeostasis	0.0151922	0.0319063	6.67296	FASN;MED15;SREBF2
Selenium metabolism and selenoproteins	0.0151922	0.0319063	6.67296	JUN;FOS;RELA
BARD1 signaling events	0.0153159	0.031923	4.63064	NPM1;XRCC5;TP53;ATR
IGF1 pathway	0.0153159	0.031923	4.63064	YWHAE;AKT1;YWHAZ;IGF1R
Lipoprotein metabolism	0.0153159	0.031923	4.63064	CETP;BMP1;ALB;P4HB
T cell receptor calcium pathway	0.0153159	0.031923	4.63064	FOSL1;JUN;CALM3;FOS
Fas signaling pathway in hepatocytes	0.0154111	0.031923	14.4432	YES1;EGFR
PDGF genes and receptors	0.0154111	0.031923	14.4432	PDGFRB;PDGFD
Signaling by EGFR	0.0154111	0.031923	14.4432	SRC;EGFR
Gastrin pathway	0.0154493	0.031923	3.71333	FOSL1;JUN;FOS;SREBF2;BIRC2
Interactions of HIV Vpr protein with host cellular proteins	0.0154493	0.031923	3.71333	NPM1;XPO1;NUP210;KPNB1;HSPA1A
Vascular smooth muscle contraction	0.0161932	0.0334003	2.4423	CALD1;GNAQ;AGTR1;GNAS;BRAF;CALM3;CALM1;CALM2;ADRA1A
RNA polymerase III transcription	0.0169144	0.0348255	3.62031	GTF3C5;POLR1C;POLR2E;POLR1D;POLR2L
Activation of kainate receptors upon glutamate binding	0.0172146	0.03513	4.45231	GNG2;DLG4;GNB1;CALM1
Apoptosis intrinsic pathway	0.0172146	0.03513	4.45231	MAPK8;YWHAB;AKT1;TP53
Gap junction trafficking and regulation	0.0172146	0.03513	4.45231	SRC;CLTC;CLTA;DNM1
Glutamate binding and activation of AMPA receptors and synaptic plasticity	0.0172146	0.03513	4.45231	NSF;DLG4;MDM2;AP2A1
Interferon-beta enhancer pathway	0.0172146	0.03513	4.45231	KAT2B;JUN;ACTB;RELA
Apoptosis modulation and signaling	0.0178094	0.0362116	2.78082	NFKBIA;MAPK8;JUN;TRAF6;FOS;BIRC2;MAP3K5
Opioid signaling	0.0178094	0.0362116	2.78082	PPP2CA;CREB1;GNG2;PDE4D;ADRBK1;GNB1;CALM1
Beta-catenin phosphorylation cascade	0.0179959	0.0362116	6.196	PPP2CA;GSK3B;AXIN1
Cell to cell adhesion signaling	0.0179959	0.0362116	6.196	ACTA1;SRC;CSK
Ion channel function in vascular endothelium	0.0179959	0.0362116	6.196	HSP90AA1;GNAS;AKT1
Nitric oxide metabolism	0.0179959	0.0362116	6.196	HSP90AA1;AKT1;CALM1
Platelet sensitization by LDL	0.0179959	0.0362116	6.196	PPP2CA;PTPN6;MAPK14
Synaptic proteins at the synaptic junction	0.0179959	0.0362116	6.196	ACTA1;DLG4;SPTAN1
Folate metabolism	0.0187865	0.037671	3.05057	F7;CSF1;ALB;HBB;TP53;RELA
Proteasome degradation	0.0187865	0.037671	3.05057	UBB;H2AFZ;NEDD4;H2AFX;UBC;PSME1
Dilated cardiomyopathy	0.0192408	0.0383413	2.52305	LMNA;GNAS;ITGA7;ADRB1;DMD;ACTB;ACTG1;TTN
Alpha-6 beta-4 integrin signaling pathway	0.0192538	0.0383413	4.28719	SRC;AKT1;RAC1;MAPK14
PD-1 signaling	0.0192538	0.0383413	4.28719	HLA-DRB5;CSK;PTPN6;HLA-DRB1
Stathmin and breast cancer resistance to antimicrotubule agents	0.0192538	0.0383413	4.28719	TUBA1C;TUBA3C;HSPA5;TUBA4A
APC/C-mediated degradation of cell cycle proteins	0.0201401	0.0399423	2.70639	UBB;UBC;PSME1;CUL1;BTRC;RPS27A;UBA52
Platelet homeostasis	0.0201401	0.0399423	2.70639	PPP2CA;GNG2;GNB1;GNAS;PTPN6;ATP2B1;MAPK14
MAPK cascade role in angiogenesis	0.0201617	0.0399423	2.99782	CDC42;MAPK8;SRC;AKT1;RAC1;MAPK14
Lysosome	0.0207521	0.0410254	2.33266	CLN3;ASAH1;CTSK;CLTC;AP3D1;CLTA;CTSH;AP3B1;CTSB
Fatty acyl-CoA biosynthesis	0.0210672	0.0410254	5.78263	ELOVL1;FASN;HSD17B12
Nicotinic acetylcholine receptor role in the regulation of apoptosis	0.0210672	0.0410254	5.78263	SRC;AKT1;YWHAH
Serotonin receptor 4/6/7 and NR3C signaling	0.0210672	0.0410254	5.78263	CREB1;GNAS;BRAF
BAD activation and translocation to mitochondria	0.0210998	0.0410254	11.554	YWHAB;AKT1
FYVE-finger proteins in vesicle transport	0.0210998	0.0410254	11.554	HGS;EGFR
Homologous DNA pairing and strand exchange	0.0210998	0.0410254	11.554	RPA3;BRCA2
Integrin alpha-2b beta-3 signaling	0.0210998	0.0410254	11.554	SRC;CSK
Negative regulation of the PI3K/Akt network	0.0210998	0.0410254	11.554	PHLPP1;AKT1
SARS coronavirus protease	0.0210998	0.0410254	11.554	NCL;MAPK14
Telomerase RNA component gene hTERC transcriptional regulation	0.0210998	0.0410254	11.554	RB1;NFYA
Energy metabolism	0.021853	0.0424183	3.3672	GSK3B;CREB1;HDAC1;EP300;MAPK14
DNA replication	0.0228051	0.044192	1.9487	RB1;NUDC;MCM7;PPP2CA;XPO1;UBB;RAD21;RPA3;UBC;PSME1;KIF2C;RPS27A;UBA52
Arf6 integrin-mediated signaling pathway	0.0236863	0.0458227	3.29051	CLTC;AGTR1;ITGA7;MAPK8IP3;ARF6
Glucagon-type ligand receptors	0.0237637	0.0458953	3.99111	GLP1R;GNG2;GNB1;GNAS
ER-associated degradation (ERAD) pathway	0.0244069	0.0468239	5.42094	UBE2I;CANX;CUL1
PTEN-dependent cell cycle arrest and apoptosis	0.0244069	0.0468239	5.42094	ILK;AKT1;EGFR
Signaling by NODAL	0.0244069	0.0468239	5.42094	SMAD2;SMAD4;SMAD3
TP53 network	0.0244069	0.0468239	5.42094	MYC;MDM2;TP53
Fibroblast growth factor receptor pathway	0.0249794	0.0478294	2.39237	MAP2K3;MAPK10;MAPK9;MAPK8;CREB1;AKT1;MAPK14;FGF21
G alpha (s) signaling events	0.025014	0.0478294	2.25176	GLP1R;PTGER4;GNG2;PDE4D;PTGER2;GNB1;GNAS;ADRB1;PTHLH
Non-coding RNA metabolism	0.025616	0.0488995	3.21722	PRMT5;NUP210;SNRPD1;SNRPG;WDR77
HIF-2-alpha transcription factor network	0.0262385	0.0499224	3.85787	APEX1;TWIST1;EP300;TCEB1
TOR signaling	0.0262385	0.0499224	3.85787	CDC42;AKT1;ULK2;RAC1
Transmission across chemical synapses	0.026947	0.0511861	1.95915	NSF;HSPA8;SLC38A1;CREB1;GNG2;DLG4;GNB1;MDM2;CACNA1A;BRAF;AP2A1;CALM1
Integration of provirus	0.0275145	0.0520924	9.6278	XRCC5;PPIA
Transcription factor regulation of microRNAs related to cardiac hypertrophy	0.0275145	0.0520924	9.6278	STAT3;AKT1
Cell differentiation pathway	0.0280147	0.0527794	5.1018	SOX2;STAT3;EZH2
GATA3-mediated activation of Th2 cytokine expression	0.0280147	0.0527794	5.1018	MAP2K3;GNAS;MAPK14
Signaling by Hippo	0.0280147	0.0527794	5.1018	YWHAE;YWHAB;DVL2
Prion diseases	0.0288621	0.0542872	3.73323	STIP1;NOTCH1;HSPA5;HSPA1A
Long-term depression	0.0298575	0.0559767	2.71593	PPP2CA;GNAQ;GNAS;CACNA1A;BRAF;IGF1R
Long-term potentiation	0.0298575	0.0559767	2.71593	GNAQ;EP300;BRAF;CALM3;CALM1;CALM2
GM-CSF-mediated signaling events	0.0316359	0.0592145	3.61638	STAT3;PIM1;FOS;YWHAZ
Cytosolic sensors of pathogen-associated DNA	0.0318894	0.0593998	4.81811	NFKBIA;APP;RELA
PKC-catalyzed phosphorylation of inhibitory phosphoprotein of myosin phosphatase	0.0318894	0.0593998	4.81811	GNAQ;GNB1;CACNA1A
Y branching of actin filaments	0.0318894	0.0593998	4.81811	CDC42;ACTA1;RAC1
Amyotrophic lateral sclerosis (ALS)	0.031997	0.0594082	3.01567	MAP2K3;RAC1;MAPK14;TP53;MAP3K5
Protein folding	0.031997	0.0594082	3.01567	TUBA1C;TUBB2A;TUBA3C;ACTB;TUBA4A
Non-small cell lung cancer	0.0343252	0.0629247	2.95397	RB1;AKT1;BRAF;TP53;EGFR
ALK in cardiac myocytes	0.0345607	0.0629247	3.50661	GSK3B;SMAD4;DVL1;AXIN1
Activation of NMDA receptor upon glutamate binding and postsynaptic events	0.0345607	0.0629247	3.50661	CREB1;DLG4;BRAF;CALM1
FRA pathway	0.0345607	0.0629247	3.50661	FOSL1;JUN;EP300;FOSL2
Interleukin-23-mediated signaling events	0.0345607	0.0629247	3.50661	NFKBIA;STAT3;TYK2;RELA
AKT phosphorylation of nuclear targets	0.0346004	0.0629247	8.25198	CREB1;AKT1
Adrenoceptors	0.0346004	0.0629247	8.25198	ADRB1;ADRA1A
G2/M DNA damage checkpoint	0.0346004	0.0629247	8.25198	CHEK2;ATR
Gene expression regulation by hypoxia-inducible factor	0.0346004	0.0629247	8.25198	EP300;CA9
Inactivation of Cdc42 and Rac	0.0346004	0.0629247	8.25198	CDC42;RAC1
MAP kinase pathway regulation through dual specificity phosphatases	0.0346004	0.0629247	8.25198	MAPK8;MAPK14
Prostanoid ligand receptors	0.0346004	0.0629247	8.25198	PTGER4;PTGER2
Sodium/proton exchangers	0.0346004	0.0629247	8.25198	SLC9A5;SLC9A1
T cell receptor downstream signaling	0.0360288	0.0654192	4.56429	NFKBIA;TRAF6;RELA
TAp63 pathway	0.0367557	0.0666342	2.89474	ITCH;YWHAQ;MDM2;EP300;MFGE8
EGFR interaction with phospholipase C-gamma	0.0376372	0.0677	3.4033	CREB1;ADRBK1;CALM1;EGFR
ERBB4 signaling events	0.0376372	0.0677	3.4033	ITCH;DLG4;NEDD4;MDM2
Nuclear receptors	0.0376372	0.0677	3.4033	THRB;RARA;NR2F2;ESR1
Trefoil factor initiation of mucosal healing	0.0376372	0.0677	3.4033	NFKBIA;AKT1;EGFR;RELA
Triglyceride biosynthesis	0.0376372	0.0677	3.4033	ELOVL1;FASN;HSD17B12;AGPAT4
RANKL regulation of apoptosis and immune response	0.0377765	0.0678447	2.55564	CDC42;JUN;CTSK;CALM1;ESR1;SNCA
BAD phosphorylation mediated by IGF1R signaling	0.0404298	0.0722723	4.33585	AKT1;IGF1R;YWHAH
Rho cell motility signaling pathway	0.0404298	0.0722723	4.33585	GSN;LIMK1;CFL1
Signaling by bone morphogenetic protein (BMP)	0.0404298	0.0722723	4.33585	SMAD4;SMURF1;SMAD9
VEGF signaling pathway	0.0421935	0.0749276	2.48236	CDC42;SRC;HSPB1;AKT1;RAC1;MAPK14
Activation of Src by protein tyrosine phosphatase alpha	0.0423052	0.0749276	7.2201	CSK;CDC25A
Activation of calcium-permeable kainate receptor	0.0423052	0.0749276	7.2201	DLG4;CALM1
Cdc25 and Chk1 regulatory pathway in response to DNA damage	0.0423052	0.0749276	7.2201	CDC25A;YWHAH
Interferon-alpha signaling pathway	0.0423052	0.0749276	7.2201	TYK2;JAK1
Netrin mediated repulsion signals	0.0423052	0.0749276	7.2201	DCC;SRC
Leukocyte transendothelial migration	0.0433901	0.0767314	2.12767	CDC42;RHOH;RAC1;MAPK14;MLLT4;ACTB;ACTG1;MYL12B
G alpha (12/13) signaling events	0.0445186	0.0786064	2.44727	CDC42;GNG2;GNB1;RAC1;ECT2;ADRA1A
Dorso-ventral axis formation	0.0450889	0.0793702	4.12917	NOTCH1;EGFR;ETS2
Sulfur amino acid metabolism	0.0450889	0.0793702	4.12917	MTAP;MAT2A;MAT2B
Interleukin-1 regulation of extracellular matrix	0.0491014	0.0863017	2.07035	FOSL1;NFKBIA;ZFP36;JUN;SMAD3;NR2F2;FOS;RELA
Antigen processing: cross presentation	0.0494048	0.0866542	2.37998	UBB;UBC;PSME1;CALR;RPS27A;UBA52
Alpha-9 beta-1 integrin pathway	0.0500015	0.0866542	3.94128	ADAM15;SRC;RAC1
Interferon alpha signaling regulation	0.0500015	0.0866542	3.94128	PTPN6;TYK2;JAK1
Purine metabolism	0.0500815	0.0866542	1.88371	ZNRD1;NME7;POLR1A;PDE4D;POLR1C;POLR1D;POLR2E;POLR1E;NT5C2;POLR2L
Neurotrophic factor-mediated Trk receptor signaling	0.0504666	0.0866542	2.6309	CDC42;STAT3;NEDD4L;RAC1;DNM1
ALK2 pathway	0.0505796	0.0866542	6.41754	SMAD4;SMAD9
Attenuation of GPCR signaling	0.0505796	0.0866542	6.41754	GNAS;ARRB1
BTG family proteins and cell cycle regulation	0.0505796	0.0866542	6.41754	RB1;TP53
CD28-dependent Vav1 pathway	0.0505796	0.0866542	6.41754	CDC42;RAC1
E2F1 destruction pathway	0.0505796	0.0866542	6.41754	RB1;CUL1
Erythropoietin-mediated neuroprotection through NF-kB	0.0505796	0.0866542	6.41754	NFKBIA;RELA
Gamma-carboxylation, transport, and amino-terminal cleavage of proteins	0.0505796	0.0866542	6.41754	F7;GGCX
Glypican-3 pathway	0.0505796	0.0866542	6.41754	MAPK9;MAPK8
Mechanism of protein import into the nucleus	0.0505796	0.0866542	6.41754	NUP210;KPNB1
Methylation	0.0505796	0.0866542	6.41754	MAT2A;MAT2B
Regulated proteolysis of p75 neurotrophin receptor	0.0505796	0.0866542	6.41754	TRAF6;RELA
Sonic Hedgehog (SHH) receptor PTCH1 regulation of cell cycle	0.0505796	0.0866542	6.41754	XPO1;CDC25A
Netrin-1 signaling	0.0514637	0.0880381	3.04443	CDC42;SRC;DCC;RAC1
Metabolism	0.0544424	0.0929956	1.25219	DGKG;GLP1R;DGKE;FHL2;HBB;PIK3C2A;MED15;KHK;ZNRD1;HYAL2;LIPG;DNMT3B;AKT1;EP300;CA9;ELOVL1;HSP90AA1;NUP210;DCXR;CMBL;MED27;ALG10;DGKZ;MTAP;MED25;POLR1A;NME7;NDUFS6;POLR1C;POLR1D;POLR1E;SUCLG2;NDUFS1;ALG10B;DGKH;CERS2;CETP;ASAH1;OAT;HDAC3;ATP5A1;CACNA1A;PDXP;HSD17B12;MAT2B;NT5C2;ADH6;SRM;AGPAT4;ATP5B;GNG2;MAT2A;POLR2E;POLR2L;NFYA;BMP1;P4HA2;FASN;GNAQ;ALB;GNB1;GNAS;P4HB;CALM1;PFKP;GALK1
ALK1 pathway	0.0551627	0.0936264	3.76972	SMAD4;SMAD9;ARRB2
Fibroblast growth factor 1	0.0551627	0.0936264	3.76972	CEBPA;TCF4;IGF1R
Interleukin-27-mediated signaling events	0.0551627	0.0936264	3.76972	STAT3;TYK2;JAK1
Interleukin-9 regulation of target genes	0.0551627	0.0936264	3.76972	MRAS;MYC;PIM1
Insulin secretion regulation by glucagon-like peptide-1	0.0552988	0.0936264	2.96621	GLP1R;GNG2;GNB1;GNAS
Mitotic prometaphase	0.0552988	0.0936264	2.96621	NUDC;XPO1;RAD21;KIF2C
Vasopressin-regulated water reabsorption	0.0592838	0.0996527	2.8919	NSF;CREB1;GNAS;RAB11A
BMP signaling and regulation	0.0593768	0.0996527	5.77549	SMAD4;SMURF1
Inhibition of replication initiation of damaged DNA by RB1/E2F1	0.0593768	0.0996527	5.77549	PPP2CA;RB1
Parkin role in the ubiquitin-proteasomal pathway	0.0593768	0.0996527	5.77549	PARK2;SNCA
Resolution of AP sites via the single-nucleotide replacement pathway	0.0593768	0.0996527	5.77549	MPG;APEX1
Toll-like receptor endosomal trafficking and processing	0.0593768	0.0996527	5.77549	CTSK;CTSB
Integration of energy metabolism	0.0596612	0.0999846	1.98136	GLP1R;PPP2CA;GNG2;FASN;GNAQ;GNB1;GNAS;CACNA1A
ADP signalling through P2Y purinoceptor 12	0.060567	0.10048	3.61246	GNG2;GNB1;GNAS
BAD phosphorylation regulation	0.060567	0.10048	3.61246	AKT1;IGF1R;YWHAH
Mammalian calpain regulation of cell motility	0.060567	0.10048	3.61246	ACTA1;RAC1;EGFR
Oxidative stress	0.060567	0.10048	3.61246	MAPK10;FOS;MAPK14
Rev-mediated nuclear export of HIV-1 RNA	0.060567	0.10048	3.61246	XPO1;NUP210;KPNB1
VEGFR1 pathway	0.060567	0.10048	3.61246	HSP90AA1;AKT1;CALM3
eIF4E and p70 S6 kinase regulation	0.060567	0.10048	3.61246	PPP2CA;AKT1;MAPK14
HNF3B pathway	0.0634174	0.104907	2.82122	CEBPA;CREB1;ALB;AKT1
Interleukin-3, interleukin-5, and GM-CSF signaling	0.0634174	0.104907	2.82122	YES1;PTPN6;YWHAZ;JAK1
G-protein beta-gamma signalling	0.0662085	0.109211	3.46778	GNG2;GNB1;AKT1
TRAIL signaling pathway	0.0662085	0.109211	3.46778	MAPK8;MAP3K1;TRAF2
Activation of DNA fragmentation factor	0.0686525	0.111961	5.25017	KPNB1;HIST1H1C
CBL-mediated ligand-induced downregulation of EGF receptors	0.0686525	0.111961	5.25017	SRC;EGFR
Chemiosmotic coupling formation of ATP	0.0686525	0.111961	5.25017	ATP5B;ATP5A1
Keap1-Nrf2 pathway	0.0686525	0.111961	5.25017	AIMP2;MAPK8
Melanocyte development and pigmentation pathway	0.0686525	0.111961	5.25017	CREB1;EP300
N-glycan trimming in the ER and calnexin/calreticulin cycle	0.0686525	0.111961	5.25017	CANX;CALR
Signal regulatory protein (SIRP) family interactions	0.0686525	0.111961	5.25017	SRC;PTPN6
p27 phosphorylation regulation during cell cycle progression	0.0686525	0.111961	5.25017	RB1;CUL1
Thyroid cancer	0.0720807	0.117386	3.33424	MYC;BRAF;TP53
cAMP cell motility pathway inferred from amoeba model	0.0740669	0.12045	2.33302	ACTA1;PDE4D;AKT1;ACTB;ACTG1
Activation of chaperones by IRE1 alpha	0.0766948	0.124198	2.62846	GSK3A;XBP1;HSPA5;LMNA
Intestinal immune network for IgA production	0.0766948	0.124198	2.62846	HLA-DRB5;TNFSF13;AICDA;HLA-DRB1
Lipid digestion, mobilization, and transport	0.0766948	0.124198	2.62846	CETP;BMP1;ALB;P4HB
AMPK signaling	0.0778546	0.125493	2.29587	FASN;AKT1;ADRA1A;ELAVL1;TP53
TRAF6-mediated IRF7 activation	0.078177	0.125493	3.21058	TRAF6;EP300;TRAF2
Activation of Rac	0.0783649	0.125493	4.81241	PAK7;RAC1
Hyaluronan metabolism	0.0783649	0.125493	4.81241	HYAL2;SLC9A1
Interferon gamma signaling regulation	0.0783649	0.125493	4.81241	PTPN6;JAK1
Polyamine metabolism	0.0783649	0.125493	4.81241	MTAP;SRM
T cell receptor/Ras pathway	0.0783649	0.125493	4.81241	BRAF;FOS
Viral messenger RNA biosynthesis	0.0783649	0.125493	4.81241	POLR2E;POLR2L
Prostaglandin biosynthesis and regulation	0.0844902	0.135114	3.09575	PTGER4;ANXA2;PTGER2
Aquaporin-mediated transport	0.086258	0.137369	2.51392	GNG2;GNB1;GNAS;RAB11A
Translation factors	0.086258	0.137369	2.51392	EIF2B2;EIF3I;EEF1A2;EIF4B
Type 2 diabetes mellitus	0.086258	0.137369	2.51392	MAPK10;MAPK9;MAPK8;CACNA1A
ATR activation in response to replication stress	0.0884743	0.139359	4.44199	RPA3;CDC25A
Cyclin A/B1-associated events during G2/M transition	0.0884743	0.139359	4.44199	XPO1;CDC25A
Eicosanoid ligand-binding G-protein coupled receptors	0.0884743	0.139359	4.44199	PTGER4;PTGER2
Messenger RNA decay by 5' to 3' exoribonuclease	0.0884743	0.139359	4.44199	LSM5;PATL1
Prolactin receptor signaling pathway	0.0884743	0.139359	4.44199	CUL1;BTRC
Signaling to p38 via RIT and RIN	0.0884743	0.139359	4.44199	YWHAB;BRAF
Spliceosomal assembly	0.0884743	0.139359	4.44199	SNRPD1;SNRPG
Stress induction of HSP regulation	0.0884743	0.139359	4.44199	ACTA1;HSPB1
Signaling by Robo receptor	0.091013	0.143162	2.98885	CDC42;PAK7;RAC1
Vitamin B12 metabolism	0.0963695	0.151382	2.40892	F7;ALB;HBB;RELA
E2F-mediated regulation of DNA replication	0.097738	0.152906	2.88907	RB1;PPP2CA;CDC25A
Glucagon signaling in metabolic regulation	0.097738	0.152906	2.88907	GNG2;GNB1;GNAS
Glycoprotein VI-mediated activation cascade	0.097738	0.152906	2.88907	CDC42;AKT1;RAC1
B cell survival pathway	0.0989432	0.153335	4.12449	AKT1;FOS
DNA-PK pathway in nonhomologous end joining	0.0989432	0.153335	4.12449	CSNK2A1;XRCC5
GluR2-containing AMPA receptor trafficking	0.0989432	0.153335	4.12449	NSF;AP2A1
LPA4-mediated signaling events	0.0989432	0.153335	4.12449	CREB1;GNAS
PI3K subunit p85 role in regulation of actin organization and cell migration	0.0989432	0.153335	4.12449	CDC42;RAC1
Rap1 signaling	0.0989432	0.153335	4.12449	YWHAB;YWHAZ
Sonic Hedgehog (Shh) pathway	0.0989432	0.153335	4.12449	GSK3B;DYRK1B
Class B GPCRs (secretin family receptors)	0.0999456	0.154681	1.95049	GLP1R;GNG2;PTCH2;GNB1;GNAS;PTHLH
PI3K pathway	0.101624	0.157068	2.35964	GSK3B;GSK3A;YWHAQ;AKT1
Interleukin-7 interactions in immune response	0.104657	0.161539	2.79573	JUN;UBC;BRAF
Arrhythmogenic right ventricular cardiomyopathy (ARVC)	0.107176	0.165206	2.06553	LMNA;ITGA7;DMD;ACTB;ACTG1
TSH regulation of gene expression	0.10767	0.165746	1.90743	JUN;NOTCH1;CSF1;MYC;FOS;CALM2
NO2-dependent IL-12 pathway in NK cells	0.109736	0.168476	3.84933	TYK2;CCR5
SHC1 events in EGFR signaling	0.109736	0.168476	3.84933	YWHAB;EGFR
Autophagy regulation	0.111763	0.171133	2.70822	BECN1;GABARAPL1;ULK2
Base excision repair	0.111763	0.171133	2.70822	NEIL3;MPG;APEX1
T cell receptor signaling in naive CD8+ T cells	0.112518	0.171833	2.26687	TRAF6;AKT1;CSK;PTPN6
Vibrio cholerae infection	0.112518	0.171833	2.26687	GNAS;ACTB;CFTR;ACTG1
Cytosolic DNA-sensing pathway	0.118151	0.180197	2.22316	NFKBIA;POLR1C;POLR1D;RELA
Ion transport by P-type ATPases	0.119047	0.181323	2.62602	ATP4A;ATP2B1;ATP1B1
PKA activation in glucagon signaling	0.12082	0.18378	3.60856	CREB1;GNAS
RNA polymerase II transcription	0.124008	0.188381	1.82674	CDK9;ALYREF;SNRPG;POLR2E;TCEB1;POLR2L
Glycerophospholipid metabolism	0.126032	0.191203	1.95347	DGKG;DGKE;DGKZ;DGKH;AGPAT4
Platelet aggregation (plug formation)	0.126502	0.191665	2.54865	SRC;AKT1;CSK
FRS2-mediated activation	0.132162	0.198675	3.39611	YWHAB;BRAF
IGF-1 receptor and longevity	0.132162	0.198675	3.39611	AKT1;IGF1R
Inhibition of T cell receptor signaling by activated Csk	0.132162	0.198675	3.39611	CSK;HLA-DRB1
Lissencephaly gene (LIS1) in neuronal migration and development	0.132162	0.198675	3.39611	DNAH3;CSNK2A1
Resolution of abasic sites (AP sites)	0.132162	0.198675	3.39611	MPG;APEX1
Tob role in T-cell activation	0.132162	0.198675	3.39611	SMAD4;SMAD3
BMAL1-CLOCK/NPAS2 activates circadian expression	0.134119	0.201091	2.47571	F7;HDAC3;EP300
Transport of mature mRNAs derived from intronless transcripts	0.134119	0.201091	2.47571	XPO1;NUP210;ALYREF
Selenium pathway	0.141848	0.212404	2.06393	F7;ALB;HBB;RELA
Apoptotic signaling in response to DNA damage	0.143734	0.214116	3.20727	AKT1;TP53
RNA polymerase III abortive and retractive initiation	0.143734	0.214116	3.20727	POLR2E;POLR2L
Sprouty regulation of tyrosine kinase signals	0.143734	0.214116	3.20727	SRC;EGFR
Urea cycle and metabolism of amino groups	0.143734	0.214116	3.20727	OAT;SRM
Class A GPCRs (rhodopsin-like)	0.145285	0.216147	1.44225	PTGER4;CHRM1;PTGER2;PTAFR;CXCR2;AGTR1;GPR50;ADRB1;GPR3;CCR5;ADRA1A;HCRTR1
HIV genome transcription	0.148046	0.219971	2.02762	CDK9;POLR2E;TCEB1;POLR2L
Lipid and lipoprotein metabolism	0.149116	0.221275	1.30204	ELOVL1;CETP;ASAH1;SLC44A3;HDAC3;NFYA;FHL2;HSD17B12;MED27;PIK3C2A;MED15;SREBF2;AGPAT4;MED25;BMP1;SIN3A;FASN;ALB;EP300;P4HB;CERS2
GPCR ligand binding	0.149785	0.22173	1.33163	PTGER4;GLP1R;APP;CHRM1;PTGER2;PTAFR;C5AR1;PTCH2;ADRB1;ADRA1A;PTHLH;HCRTR1;GNG2;CXCR2;GNB1;AGTR1;GNAS;CCR5
Nuclear signaling by ErbB4	0.149807	0.22173	2.34164	CUL1;BTRC;ESR1
Cell junction organization	0.151563	0.2239	1.82936	ILK;CDH13;FLNA;PARVA;MLLT4
Parkinson's disease	0.151662	0.2239	1.63276	ATP5B;UBB;NDUFS6;ATP5A1;NDUFS1;PARK2;SNCA
ChREBP regulation by carbohydrates and cAMP	0.155508	0.226149	3.03831	PPP2CA;GNAS
Nicotine activity on dopaminergic neurons	0.155508	0.226149	3.03831	GNG2;GNB1
Presynaptic function of kainate receptors	0.155508	0.226149	3.03831	GNG2;GNB1
Prion pathway	0.155508	0.226149	3.03831	HSPA5;APLP1
S1P/S1P1 pathway	0.155508	0.226149	3.03831	PDGFRB;RAC1
2-LTR circle formation	0.15688	0.226149	7.21082	XRCC5
APOBEC3G-mediated resistance to HIV-1 infection	0.15688	0.226149	7.21082	PPIA
ATM-mediated phosphorylation of repair proteins	0.15688	0.226149	7.21082	H2AFX
Abacavir metabolism	0.15688	0.226149	7.21082	NT5C2
Activation of NOXA and translocation to mitochondria	0.15688	0.226149	7.21082	TP53
Blockade of neurotransmitter release by botulinum toxin	0.15688	0.226149	7.21082	CHRM1
CREB phosphorylation through the activation of adenylate cyclase	0.15688	0.226149	7.21082	CREB1
Cyclin B2-mediated events	0.15688	0.226149	7.21082	CDC25A
Extrinsic pathway	0.15688	0.226149	7.21082	F7
Flap intermediate removal from the telomere lagging strand (C-strand)	0.15688	0.226149	7.21082	RPA3
Maturation of Notch precursor via proteolytic cleavage	0.15688	0.226149	7.21082	NOTCH1
Muscarinic acetylcholine receptors	0.15688	0.226149	7.21082	CHRM1
Neuroregulin receptor degredation protein-1 controls ErbB3 receptor recycling	0.15688	0.226149	7.21082	EGFR
Asparagine N-linked glycosylation	0.156912	0.226149	1.8064	SEC23A;CANX;CALR;ALG10;ALG10B
Alpha-M beta-2 integrin signaling	0.157862	0.227091	2.2799	YES1;SRC;AKT1
Neuronal system	0.157959	0.227091	1.39461	KCNH2;NSF;HSPA8;SLC38A1;CACNA1A;BRAF;AP2A1;CREB1;GNG2;DLG4;GNB1;MDM2;CALM1
Amine ligand-binding G-protein coupled receptors	0.166047	0.238421	2.22133	CHRM1;ADRB1;ADRA1A
Nephrin interactions	0.167456	0.240145	2.88625	KIRREL2;SPTAN1
TNF-alpha effects on cytokine activity, cell motility, and apoptosis	0.168772	0.241731	1.58141	NFKBIA;MAPK8;NOTCH1;SMAD3;CSF1;CXCR2;RAPGEF5
Angiogenesis	0.179553	0.254643	2.74867	SRC;AKT1
Collagen binding in corneal epithelia mediated by Erk and PI-3 Kinase	0.179553	0.254643	2.74867	GSN;SRC
Cyclins and cell cycle regulation	0.179553	0.254643	2.74867	RB1;CDC25A
Eicosanoid metabolism	0.179553	0.254643	2.74867	PTGER4;PTGER2
Interleukin-11 pathway	0.179553	0.254643	2.74867	JUN;FOS
Mismatch repair	0.179553	0.254643	2.74867	MSH6;RPA3
Signaling events mediated by PRL	0.179553	0.254643	2.74867	SRC;RAC1
Visual signal transduction: rods	0.179553	0.254643	2.74867	GNB1;SAG
G-protein-mediated events	0.182772	0.25889	2.11275	CREB1;ADRBK1;CALM1
Basic mechanisms of SUMOylation	0.185173	0.259738	5.76836	UBE2I
Low-density lipoprotein (LDL) pathway during atherogenesis	0.185173	0.259738	5.76836	CSF1
MSP/RON receptor signaling pathway	0.185173	0.259738	5.76836	CSF1
Methionine salvage pathway	0.185173	0.259738	5.76836	MTAP
NADE-dependent death signaling	0.185173	0.259738	5.76836	YWHAE
Pre-NOTCH Processing in the endoplasmic reticulum	0.185173	0.259738	5.76836	NOTCH1
Proteolysis and signaling pathway of Notch	0.185173	0.259738	5.76836	NOTCH1
Vitamin B6 metabolism	0.185173	0.259738	5.76836	PDXP
G alpha (z) signaling events	0.191298	0.267375	2.06234	GNG2;GNB1;GNAS
Endogenous Toll-like receptor signaling	0.191777	0.267375	2.62359	S100A9;S100A8
Plexin D1 signaling	0.191777	0.267375	2.62359	ITGA7;ARF6
Ras-independent pathway in NK cell-mediated cytotoxicity	0.191777	0.267375	2.62359	PTPN6;RAC1
Signal transduction of S1P receptor	0.191777	0.267375	2.62359	ASAH1;AKT1
Basigin interactions	0.204106	0.282853	2.50939	ATP1B1;PPIA
Corticotropin releasing hormone pathway	0.204106	0.282853	2.50939	HSP90AA1;FOS
G0 and early G1 pathway	0.204106	0.282853	2.50939	HDAC1;CDC25A
Regulatory RNA pathways	0.204106	0.282853	2.50939	POLR2E;POLR2L
SHC1 events in ERBB2 signaling	0.204106	0.282853	2.50939	YWHAB;EGFR
Neuroactive ligand-receptor interaction	0.204811	0.283489	1.33552	PTGER4;GLP1R;CHRM1;THRB;PTGER2;PTAFR;C5AR1;AGTR1;GPR50;ADRB1;ADRA1A;HCRTR1
NCAM signaling for neurite out-growth	0.207998	0.287545	1.75031	CREB1;YWHAB;SRC;SPTAN1
Cell surface interactions at the vascular wall	0.20824	0.287545	1.62297	YES1;SRC;PTPN6;ATP1B1;PPIA
CREB phosphorylation	0.212519	0.290669	4.80672	CREB1
Gene expression regulation in late stage pancreatic bud precursor cells	0.212519	0.290669	4.80672	NOTCH1
Interleukin-1 processing	0.212519	0.290669	4.80672	RELA
MEK activation	0.212519	0.290669	4.80672	YWHAB
Nef-mediated CD8 downregulation	0.212519	0.290669	4.80672	AP2A1
NrCAM interactions	0.212519	0.290669	4.80672	DLG4
PP2A-mediated dephosphorylation of key metabolic factors	0.212519	0.290669	4.80672	PPP2CA
Viral dsRNA-TLR3-TRIF complex activation of RIP1	0.212519	0.290669	4.80672	RELA
Estrogen receptor transcription factor targets	0.216517	0.29474	2.40471	HDAC3;ESR1
Galactose metabolism	0.216517	0.29474	2.40471	PFKP;GALK1
RXR/VDR pathway	0.216517	0.29474	2.40471	THRB;RARA
Selenoamino acid metabolism	0.216517	0.29474	2.40471	MAT2A;MAT2B
M phase pathway	0.220327	0.299571	1.58714	PPP2CA;NUDC;XPO1;RAD21;KIF2C
Jak-STAT signaling pathway	0.226135	0.307106	1.36946	MYC;STAT3;PIM1;AKT1;EP300;PTPN6;STAM;TYK2;JAK1
ERK5 role in neuronal survival pathway	0.228994	0.309894	2.3084	CREB1;AKT1
Glycolysis	0.228994	0.309894	2.3084	PPP2CA;PFKP
RORA activates circadian expression	0.228994	0.309894	2.3084	HDAC3;EP300
Binding of orexin and neuropeptides FF and QRFP to their receptors	0.238948	0.316675	4.11983	HCRTR1
Bystander B cell activation	0.238948	0.316675	4.11983	HLA-DRB1
CHL1 interactions	0.238948	0.316675	4.11983	STIP1
ChREBP activates metabolic gene expression	0.238948	0.316675	4.11983	FASN
Cytoskeletal remodeling regulation and cell spreading by IPP complex components	0.238948	0.316675	4.11983	PARVA
Eosinophils in the chemokine network of allergy	0.238948	0.316675	4.11983	HLA-DRB1
Formyl peptide interaction with formyl peptide receptors	0.238948	0.316675	4.11983	APP
Insulin secretion regulation by fatty acids bound to GPR40 (FFAR1)	0.238948	0.316675	4.11983	GNAQ
Mitotic metaphase/anaphase transition	0.238948	0.316675	4.11983	RAD21
NOD-like receptor (NLR) proteins	0.238948	0.316675	4.11983	MAPK8
Nef-induced signal transduction	0.238948	0.316675	4.11983	RAC1
Oxygen/carbon dioxide exchange in erythrocytes	0.238948	0.316675	4.11983	HBB
Recruitment of repair and signaling proteins to double-strand breaks	0.238948	0.316675	4.11983	H2AFX
Recycling of eIF2-GDP complex	0.238948	0.316675	4.11983	EIF2B2
S6K1 signaling	0.238948	0.316675	4.11983	EIF4B
SREBP control of lipid biosynthesis	0.238948	0.316675	4.11983	SREBF2
Sema4D-mediated inhibition of cell attachment and migration	0.238948	0.316675	4.11983	RAC1
Support of platelet aggregation by Eph kinases and ephrins	0.238948	0.316675	4.11983	ACTA1
Dual incision reaction in TC-NER	0.241515	0.317523	2.2195	POLR2E;POLR2L
G-protein activation	0.241515	0.317523	2.2195	GNG2;GNB1
Interleukin receptor SHC signaling	0.241515	0.317523	2.2195	PTPN6;JAK1
Messenger RNA capping	0.241515	0.317523	2.2195	POLR2E;POLR2L
Nef in HIV-1 replication and disease pathogenesis	0.241515	0.317523	2.2195	AP2A1;RAC1
PKB-mediated events	0.241515	0.317523	2.2195	PPM1A;EIF4B
PTM: gamma carboxylation, hypusine formation and arylsulfatase activation	0.241515	0.317523	2.2195	F7;GGCX
Nuclear receptor transcription pathway	0.24424	0.320374	1.80399	THRB;RARA;ESR1
Type I interferon (interferon-alpha/beta) pathway	0.24424	0.320374	1.80399	PTPN6;TYK2;JAK1
Mitochondrial protein import	0.253293	0.331004	1.76708	HSPA9;ATP5B;ATP5A1
Taste transduction	0.253293	0.331004	1.76708	GNB1;GNAS;CACNA1A
ADP-ribosylation factor	0.254066	0.331004	2.13719	CYTH2;CLTA
Adherens junction actin cytoskeletal organization	0.254066	0.331004	2.13719	CDH13;MLLT4
Homologous recombination	0.254066	0.331004	2.13719	RPA3;BRCA2
Inhibition of insulin secretion by adrenaline/noradrenaline	0.254066	0.331004	2.13719	GNG2;GNB1
Activation of pro-caspase 8	0.264492	0.341117	3.60466	TRAF2
COPII-mediated vesicle transport	0.264492	0.341117	3.60466	SEC23A
EGFR transactivation by gastrin	0.264492	0.341117	3.60466	EGFR
Folding of actin by CCT/TriC	0.264492	0.341117	3.60466	ACTB
HIV-induced T cell apoptosis	0.264492	0.341117	3.60466	CCR5
Nef-mediated CD4 downregulation	0.264492	0.341117	3.60466	AP2A1
PI3K/AKT signalling	0.264492	0.341117	3.60466	AKT1
PPAR-gamma coactivator role in obesity and thermogenesis	0.264492	0.341117	3.60466	EP300
cAMP receptor, G-protein-independent pathways inferred from amoeba model	0.264492	0.341117	3.60466	STAT3
Activation of the pre-replicative complex	0.26663	0.341962	2.06075	MCM7;RPA3
Asthma	0.26663	0.341962	2.06075	HLA-DRB5;HLA-DRB1
Biosynthesis of the N-glycan precursor (dolichol lipid-linked oligosaccharide, LLO) and transfer to a nascent protein	0.26663	0.341962	2.06075	ALG10;ALG10B
Interleukin-2/STAT5 pathway	0.26663	0.341962	2.06075	MYC;JAK1
Ovarian infertility genes	0.26663	0.341962	2.06075	SMAD3;PTGER2
Arginine and proline metabolism	0.271534	0.347479	1.6976	OAT;P4HA2;SRM
Phospholipase C-mediated cascade	0.271534	0.347479	1.6976	CREB1;ADRBK1;CALM1
DNA strand elongation	0.279191	0.356092	1.98959	MCM7;RPA3
Inwardly rectifying potassium channels	0.279191	0.356092	1.98959	GNG2;GNB1
One-carbon metabolism	0.279191	0.356092	1.98959	DNMT3B;MAT2B
Respiratory electron transport, ATP biosynthesis by chemiosmotic coupling, and heat production by uncoupling proteins	0.288538	0.361631	1.49941	ATP5B;NDUFS6;ATP5A1;NDUFS1
Abacavir transport and metabolism	0.289179	0.361631	3.20398	NT5C2
DCC role in regulating apoptosis	0.289179	0.361631	3.20398	DCC
E2F-enabled inhibition of pre-replication complex formation	0.289179	0.361631	3.20398	CDC25A
Electron transport reaction in mitochondria	0.289179	0.361631	3.20398	ATP5A1
Ethanol oxidation	0.289179	0.361631	3.20398	ADH6
Free radical-induced apoptosis	0.289179	0.361631	3.20398	RELA
IKK complex recruitment by IRAK1	0.289179	0.361631	3.20398	TRAF6
Insulin secretion regulation by acetylcholine	0.289179	0.361631	3.20398	GNAQ
PIP biosynthesis at the late endosome membrane	0.289179	0.361631	3.20398	PIK3C2A
Phospholipase C signaling pathway	0.289179	0.361631	3.20398	AKT1
Purine catabolism	0.289179	0.361631	3.20398	NT5C2
Ran role in mitotic spindle regulation	0.289179	0.361631	3.20398	KPNB1
Reduction of cytosolic calcium levels	0.289179	0.361631	3.20398	ATP2B1
Second messenger role in netrin-1 signaling	0.289179	0.361631	3.20398	DCC
Signal-dependent regulation of myogenesis by corepressor MITR	0.289179	0.361631	3.20398	YWHAH
Splicing regulation through Sam68	0.289179	0.361631	3.20398	SRC
TRAF6-mediated IRF7 activation in TLR7/8 or 9 signaling	0.289179	0.361631	3.20398	TRAF6
Hypothetical network for drug addiction	0.291736	0.364039	1.92317	ACTA1;CREB1
Pancreatic beta-cell development regulation	0.291736	0.364039	1.92317	NOTCH1;AKT1
Signaling by GPCR	0.303277	0.378031	1.10783	DGKG;PTGER4;GLP1R;APP;DGKE;CHRM1;YWHAB;PTGER2;PTAFR;C5AR1;ADRB1;ADRA1A;EGFR;PTHLH;CDC42;PPP2CA;GNG2;GRK5;ADRBK1;CXCR2;AKT1;RAC1;CCR5;ECT2;PDE4D;PTCH2;DGKZ;HCRTR1;CREB1;GNAQ;GNB1;AGTR1;GNAS;DAGLB;CALM1;DGKH
Syndecan 2 pathway	0.304252	0.378837	1.86103	MAPK8;SRC
Nucleotide excision repair	0.308369	0.383549	1.57382	RPA3;POLR2E;POLR2L
B lymphocyte cell surface molecules	0.313039	0.383564	2.88343	HLA-DRB1
Cystic fibrosis transmembrane conductance regulator (CFTR) and beta 2 adrenergic receptor (b2AR) pathway	0.313039	0.383564	2.88343	CFTR
Mammalian target of rapamycin complex 1 (mTORC1)-mediated signaling	0.313039	0.383564	2.88343	EIF4B
Notch receptor processing	0.313039	0.383564	2.88343	NOTCH1
Osteopontin signaling	0.313039	0.383564	2.88343	RELA
Recycling of bile acids and salts	0.313039	0.383564	2.88343	ALB
SLBP-dependent processing of replication-dependent histone pre-mRNAs	0.313039	0.383564	2.88343	SNRPG
SUMOylation as a mechanism to modulate CtBP-dependent gene responses	0.313039	0.383564	2.88343	UBE2I
Transport of organic anions	0.313039	0.383564	2.88343	ALB
Unwinding of DNA	0.313039	0.383564	2.88343	MCM7
Vitamin B5 (pantothenate) metabolism	0.313039	0.383564	2.88343	FASN
Vitamin C in the brain	0.313039	0.383564	2.88343	P4HB
eIF2 regulation	0.313039	0.383564	2.88343	GSK3B
p38 gamma/delta MAPK pathway	0.313039	0.383564	2.88343	MAP2K3
Ephrin receptor A forward pathway	0.316727	0.38726	1.80278	YES1;SRC
Fructose and mannose metabolism	0.316727	0.38726	1.80278	PFKP;KHK
Integrin cell surface interactions	0.318914	0.389521	1.42507	SRC;AKT1;ITGA7;CSK
RAGE pathway	0.326867	0.398813	1.51844	MFGE8;SREBF2;RELA
Cytokines and inflammatory response	0.329149	0.400748	1.74806	CSF1;HLA-DRB1
Primary immunodeficiency	0.329149	0.400748	1.74806	BTK;AICDA
D4-GDI signaling pathway	0.336099	0.405803	2.62117	JUN
ERK inactivation	0.336099	0.405803	2.62117	PPP2CA
Granzyme A-mediated apoptosis pathway	0.336099	0.405803	2.62117	APEX1
Opening of calcium channels triggered by depolarization of the presynaptic terminal	0.336099	0.405803	2.62117	CACNA1A
Reversible hydration of carbon dioxide	0.336099	0.405803	2.62117	CA9
SODD/TNFR1 signaling pathway	0.336099	0.405803	2.62117	TRAF2
Glucose metabolism	0.336116	0.405803	1.49218	PPP2CA;CALM1;PFKP
Ion channel transport	0.336116	0.405803	1.49218	ATP4A;ATP2B1;ATP1B1
Post-translational protein modification	0.336929	0.406359	1.22852	F7;SEC23A;B3GNT8;GGCX;CANX;CALR;ALG10;ALG10B
Generation of second messenger molecules	0.341508	0.411451	1.69656	HLA-DRB5;HLA-DRB1
Allograft rejection	0.353794	0.425808	1.648	HLA-DRB5;HLA-DRB1
Tricarboxylic acid (TCA) cycle and respiratory electron transport	0.356247	0.42688	1.28814	ATP5B;NDUFS6;ATP5A1;SUCLG2;NDUFS1
Thymic stromal lymphopoietin (TSLP) pathway	0.357182	0.42688	1.34186	CSF1;MYC;PSME1;CCR5
Advanced glycosylation endproduct receptor signaling	0.358386	0.42688	2.40261	APP
Alpha-hemoglobin stabilizing enzyme (AHSP) pathway	0.358386	0.42688	2.40261	HBB
Angiotensin-converting enzyme 2 regulation of heart function	0.358386	0.42688	2.40261	AGTR1
Death receptor signaling	0.358386	0.42688	2.40261	TRAF2
Ghrelin-mediated regulation of food intake and energy homeostasis	0.358386	0.42688	2.40261	RAPGEF5
Lck and Fyn tyrosine kinases in initiation of T cell receptor activation	0.358386	0.42688	2.40261	HLA-DRB1
PI3K class IB pathway	0.358386	0.42688	2.40261	AKT1
PIP biosynthesis at the early endosome membrane	0.358386	0.42688	2.40261	PIK3C2A
Collagen biosynthesis and modifying enzymes	0.363803	0.432439	1.41857	BMP1;COL7A1;P4HB
Interferon alpha/beta signaling	0.363803	0.432439	1.41857	PTPN6;TYK2;JAK1
RAC1 activity regulation	0.365998	0.434599	1.60214	EPS8;RAC1
HIV-1 transcription initiation	0.378112	0.446995	1.55876	POLR2E;POLR2L
Glycogen breakdown (glycogenolysis)	0.379926	0.446995	2.21768	CALM1
Interleukin-6 regulation of target genes	0.379926	0.446995	2.21768	SLC38A1
Non-homologous end-joining (NHEJ) pathway	0.379926	0.446995	2.21768	XRCC5
Osteoblast signaling	0.379926	0.446995	2.21768	PDGFRB
Platelet amyloid precursor protein pathway	0.379926	0.446995	2.21768	APP
S1P/S1P4 pathway	0.379926	0.446995	2.21768	CDC42
Sema3A-plexin repulsion signaling by inhibiting integrin adhesion	0.379926	0.446995	2.21768	RAC1
TRAF3-dependent IRF activation pathway	0.379926	0.446995	2.21768	EP300
Carbohydrate metabolism	0.39088	0.459413	1.14915	PPP2CA;NUP210;HYAL2;SDC3;CALM1;PFKP;KHK;SLC9A1;GALK1
Rho GTPase cycle	0.396352	0.46537	1.22226	CDC42;ARHGAP32;RHOH;RAC1;ECT2
Extrinsic prothrombin activation pathway	0.400744	0.468144	2.05917	F7
Fatty acid omega oxidation	0.400744	0.468144	2.05917	ADH6
Hematopoiesis regulation by cytokines	0.400744	0.468144	2.05917	CSF1
Lagging strand processive biosynthesis	0.400744	0.468144	2.05917	RPA3
TrkA receptor signaling pathway	0.400744	0.468144	2.05917	AKT1
Graft-versus-host disease	0.402039	0.469181	1.47867	HLA-DRB5;HLA-DRB1
Aldosterone-regulated sodium reabsorption	0.413839	0.482463	1.44163	NEDD4L;ATP1B1
Amino acid biosynthesis and interconversion (transamination)	0.420864	0.487206	1.92179	OAT
CRMPs in Sema3A signaling	0.420864	0.487206	1.92179	GSK3B
Gap-filling DNA repair biosynthesis and ligation in global genomic nucleotide excision repair	0.420864	0.487206	1.92179	RPA3
Inhibitor of DNA binding (ID) signaling pathway	0.420864	0.487206	1.92179	RB1
Other semaphorin interactions	0.420864	0.487206	1.92179	SEMA5A
Protein kinase A (PKA) at the centrosome	0.420864	0.487206	1.92179	PPP2CA
Serotonin receptor 2 and ELK-SRF/GATA4 signaling	0.420864	0.487206	1.92179	GNAQ
Cleavage of growing transcript in the termination region	0.425521	0.491117	1.40639	ALYREF;SNRPG
Growth hormone receptor signaling	0.425521	0.491117	1.40639	STAT3;PTPN6
Type 1 diabetes mellitus	0.425521	0.491117	1.40639	HLA-DRB5;HLA-DRB1
Heart development	0.43708	0.501162	1.37284	SMAD4;NOTCH1
ACE inhibitor pathway	0.44031	0.501162	1.80159	AGTR1
Apoptotic cleavage of cellular proteins	0.44031	0.501162	1.80159	BIRC2
Chromatin remodeling by hSWI/SNF ATP-dependent complexes	0.44031	0.501162	1.80159	ACTB
Chylomicron-mediated lipid transport	0.44031	0.501162	1.80159	P4HB
Energy-dependent regulation of mTOR by LKB1-AMPK	0.44031	0.501162	1.80159	PPM1A
G1/S-specific transcription	0.44031	0.501162	1.80159	CDC25A
GRB2-SOS provides linkage to MAPK signaling for integrins	0.44031	0.501162	1.80159	SRC
HIV-1 elongation complex formation in the absence of HIV-1 Tat	0.44031	0.501162	1.80159	CDK9
Inflammasomes	0.44031	0.501162	1.80159	APP
PIP biosynthesis at the Golgi membrane	0.44031	0.501162	1.80159	PIK3C2A
Renin-angiotensin system	0.44031	0.501162	1.80159	AGTR1
SHC-related events	0.44031	0.501162	1.80159	YWHAB
Unblocking of NMDA receptor, glutamate binding and activation	0.44031	0.501162	1.80159	DLG4
CBL signaling regulation	0.459104	0.520498	1.69552	YES1
CDK regulation of DNA replication	0.459104	0.520498	1.69552	MCM7
Phosphatidylcholine biosynthesis	0.459104	0.520498	1.69552	SLC44A3
Pre-NOTCH processing in Golgi	0.459104	0.520498	1.69552	NOTCH1
Amoebiasis	0.470464	0.532331	1.14169	GNAQ;GNAS;HSPB1;RELA
Electron transport chain	0.470464	0.532331	1.14169	ATP5B;NDUFS6;ATP5A1;NDUFS1
GABA biosynthesis, release, reuptake and degradation	0.477267	0.537391	1.60124	HSPA8
Glycosaminoglycan degradation	0.477267	0.537391	1.60124	HYAL2
Mitochondrial gene expression	0.477267	0.537391	1.60124	CREB1
Platelet calcium homeostasis	0.477267	0.537391	1.60124	ATP2B1
Signaling by FGFR1 fusion mutants	0.477267	0.537391	1.60124	STAT3
Oxidative phosphorylation	0.481925	0.541134	1.10022	ATP5B;ATP4A;NDUFS6;ATP5A1;NDUFS1
Diurnally regulated genes with circadian orthologs	0.481999	0.541134	1.2532	DNAJA1;HSPA8
N-glycan biosynthesis	0.481999	0.541134	1.2532	ALG10;ALG10B
Acute myocardial infarction	0.494821	0.552303	1.51689	F7
Dual incision reaction in GG-NER	0.494821	0.552303	1.51689	RPA3
Gene expression regulation in pancreatic beta cells	0.494821	0.552303	1.51689	AKT1
Heparan sulfate/heparin glycosaminoglycan (HS-GAG) degradation	0.494821	0.552303	1.51689	SDC3
ID regulation of gene expression	0.494821	0.552303	1.51689	AICDA
Interleukin-3 regulation of hematopoietic cells	0.494821	0.552303	1.51689	FOS
G alpha (i) signaling events	0.503352	0.561281	1.05076	APP;GNG2;CXCR2;C5AR1;GNB1;GNAS;CCR5
Biosynthesis of unsaturated fatty acids	0.511787	0.568488	1.44097	HSD17B12
CD28-dependent PI3K/Akt signaling	0.511787	0.568488	1.44097	AKT1
Mitochondrial role in apoptotic signaling	0.511787	0.568488	1.44097	BIRC2
T cell activation co-stimulatory signal	0.511787	0.568488	1.44097	HLA-DRB1
Malaria	0.514201	0.57062	1.17629	SDC3;HBB
Autoimmune thyroid disease	0.524638	0.581642	1.15271	HLA-DRB5;HLA-DRB1
Beta-alanine metabolism	0.528184	0.58501	1.37228	SRM
GABA A and B receptor activation	0.534922	0.591905	1.13004	GNG2;GNB1
Blood clotting cascade	0.54403	0.597967	1.30984	F7
Deadenylation of mRNA	0.54403	0.597967	1.30984	EIF4B
Nitrogen metabolism	0.54403	0.597967	1.30984	CA9
Post-elongation processing of intronless pre-mRNA	0.54403	0.597967	1.30984	SNRPG
Proximal tubule bicarbonate reclamation	0.54403	0.597967	1.30984	ATP1B1
Th1/Th2 differentiation pathway	0.54403	0.597967	1.30984	HLA-DRB1
Visual signal transduction: cones	0.54403	0.597967	1.30984	CNGA3
Binding of chemokines to chemokine receptors	0.545052	0.598519	1.10826	CXCR2;CCR5
Transport of mature transcript to cytoplasm	0.555027	0.608893	1.08729	NUP210;ALYREF
Cholesterol biosynthesis	0.559346	0.610725	1.25282	SREBF2
Cytosolic tRNA aminoacylation	0.559346	0.610725	1.25282	AIMP2
Nicotinate and nicotinamide metabolism	0.559346	0.610725	1.25282	NT5C2
Protein export	0.559346	0.610725	1.25282	HSPA5
Triacylglyceride biosynthesis	0.559346	0.610725	1.25282	AGPAT4
Hematopoietic cell lineage	0.570231	0.622021	1.01677	HLA-DRB5;CSF1;HLA-DRB1
Fatty acid biosynthesis	0.574148	0.625111	1.20056	FASN
Ghrelin pathway	0.574148	0.625111	1.20056	FASN
Integrin family cell surface interactions	0.588453	0.637675	1.15248	ITGA7
Interaction between L1-type proteins and ankyrins	0.588453	0.637675	1.15248	SPTAN1
Selective expression of chemokine receptors during T-cell polarization	0.588453	0.637675	1.15248	CCR5
Tetrasaccharide linker sequence formation in glycosaminoglycan biosynthesis	0.588453	0.637675	1.15248	SDC3
YAP1- and WWTR1 (TAZ)-stimulated gene expression	0.588453	0.637675	1.15248	KAT2B
Transmembrane transport of small molecules	0.591065	0.639904	0.964053	SLC38A1;SLC44A3;NUP210;ATP2B1;ATP1B1;RAB11A;SLC9A1;ATP4A;SLC9A5;GNG2;ALB;GNB1;GNAS;CFTR
Bile acid and bile salt metabolism	0.602278	0.649604	1.10809	ALB
Collecting duct acid secretion	0.602278	0.649604	1.10809	ATP4A
Pentose phosphate pathway	0.602278	0.649604	1.10809	PFKP
Proteins and DNA sequences in cardicac structures	0.602278	0.649604	1.10809	NOTCH1
Extracellular matrix organization	0.607846	0.654996	0.96003	BMP1;COL7A1;P4HB
Licensing factor removal from origins	0.611582	0.658407	0.976413	MCM7;PSME1
Phosphatidic acid biosynthesis	0.61564	0.662157	1.067	AGPAT4
Transport of inorganic cations/anions and amino acids/oligopeptides	0.622264	0.668658	0.939062	SLC38A1;SLC9A5;SLC9A1
Peptide G-protein coupled receptors	0.627059	0.672908	0.928596	APP;C5AR1;CXCR2;AGTR1;CCR5;HCRTR1
Amine compound SLC transporters	0.628553	0.672908	1.02884	SLC44A3
Pentose and glucuronate interconversions	0.628553	0.672908	1.02884	DCXR
Statin pathway	0.628553	0.672908	1.02884	CETP
CDC42 activity regulation	0.641033	0.683729	0.993309	CDC42
Heparan sulfate/heparin glycosaminoglycan (HS-GAG) biosynthesis	0.641033	0.683729	0.993309	SDC3
MicroRNAs in muscle cell differentiation	0.641033	0.683729	0.993309	EZH2
Signaling by FGFR1 mutants	0.641033	0.683729	0.993309	STAT3
Amino acid metabolism	0.641945	0.684069	0.913713	MTAP;OAT;MAT2A;PSME1;MAT2B;SRM
Potassium channels	0.649999	0.692012	0.899747	KCNH2;GNG2;GNB1
Amino acid transport across the plasma membrane	0.653094	0.693387	0.960149	SLC38A1
Ras family activation regulation	0.653094	0.693387	0.960149	CALM3
Transport of vitamins, nucleosides, and related molecules	0.653094	0.693387	0.960149	ALB
Beta-1 integrin cell surface interactions	0.654387	0.69412	0.899897	COL7A1;ITGA7
Cell adhesion molecules (CAMs)	0.656369	0.695582	0.892577	HLA-DRB5;SDC3;HLA-DRB1;MPZL1
Fibrin clot formation (clotting cascade)	0.664751	0.701885	0.929129	F7
Glycine, serine and threonine metabolism	0.664751	0.701885	0.929129	GNMT
Sphingolipid de novo biosynthesis	0.664751	0.701885	0.929129	CERS2
Syndecan 4 pathway	0.664751	0.701885	0.929129	RAC1
Fluoropyrimidine activity	0.676017	0.711175	0.900047	TP53
Global genomic nucleotide excision repair (GG-NER)	0.676017	0.711175	0.900047	RPA3
PIP biosynthesis at the plasma membrane	0.676017	0.711175	0.900047	PIK3C2A
Propanoate metabolism	0.676017	0.711175	0.900047	SUCLG2
PPAR signaling pathway	0.678214	0.712836	0.859469	UBC;ILK
Complement and coagulation cascades	0.685853	0.720001	0.846786	F7;C5AR1
Monoamine transport	0.686904	0.720001	0.872727	MAPK14
Nuclear receptors in lipid metabolism and toxicity	0.686904	0.720001	0.872727	RARA
Phase II of biological oxidations: conjugation	0.693343	0.726089	0.834471	MAT2A;MAT2B
Sphingolipid metabolism	0.700684	0.733112	0.822507	ASAH1;CERS2
Neurotransmitter release cycle	0.707596	0.738333	0.822772	HSPA8
SNARE interactions in vesicular transport	0.707596	0.738333	0.822772	VAMP8
Transport to the Golgi and subsequent modification	0.707596	0.738333	0.822772	SEC23A
Signaling by insulin receptor	0.712857	0.74315	0.814442	PPM1A;YWHAB;EIF4B
Glycosaminoglycan metabolism	0.718636	0.747823	0.806788	HYAL2;SDC3;SLC9A1
Leptin influence on immune response	0.718636	0.747823	0.806788	PTAFR;FOS;SNCA
Glycolysis and gluconeogenesis	0.721837	0.750476	0.788582	PFKP;ADH6
Glycosphingolipid metabolism	0.726921	0.755081	0.778217	ASAH1
FRS2-mediated cascade	0.736101	0.762555	0.757698	YWHAB
Tricarboxylic acid (TCA) cycle	0.736101	0.762555	0.757698	SUCLG2
Vitamin A and carotenoid metabolism	0.736101	0.762555	0.757698	RARA
PAC1 receptor pathway	0.744972	0.770361	0.738232	GNAQ
Pyruvate metabolism and citric acid (TCA) cycle	0.744972	0.770361	0.738232	SUCLG2
Tyrosine metabolism	0.753545	0.778528	0.719739	ADH6
Cardiac muscle contraction	0.75428	0.77859	0.737841	ATP1B1;SLC9A1
Fatty acid metabolism	0.76183	0.784978	0.702148	ADH6
Hexose transport	0.76183	0.784978	0.702148	NUP210
Beta-3 integrin cell surface interactions	0.769838	0.791814	0.685394	PDGFRB
Voltage-gated potassium channels	0.769838	0.791814	0.685394	KCNH2
Lysine degradation	0.777576	0.798615	0.66942	SETD8
ECM-receptor interaction	0.777835	0.798615	0.701703	SDC3;ITGA7
Amino sugar and nucleotide sugar metabolism	0.785055	0.804594	0.654172	GALK1
Signaling by FGFR mutants	0.785055	0.804594	0.654172	STAT3
Glycerophospholipid biosynthesis	0.788855	0.807054	0.684924	SLC44A3;AGPAT4
Non-class A, B, C GPCRs	0.788855	0.807054	0.684924	CXCR2;CCR5
RhoA activity regulation	0.792283	0.808409	0.639602	ECT2
Syndecan 1 pathway	0.792283	0.808409	0.639602	COL7A1
Transfer RNA aminoacylation	0.792283	0.808409	0.639602	AIMP2
ABC transporters	0.799268	0.814815	0.625665	CFTR
Chondroitin sulfate/dermatan sulfate metabolism	0.806018	0.820971	0.612321	SDC3
Amino acid and oligopeptide SLC transporters	0.812542	0.826885	0.599534	SLC38A1
Phosphatidylinositol metabolism	0.818846	0.832566	0.587268	PIK3C2A
Phospholipid metabolism	0.821668	0.834698	0.718056	SLC44A3;ASAH1;PIK3C2A;CERS2;AGPAT4
Glutathione metabolism	0.824939	0.836548	0.575493	SRM
Metabolism of vitamins and cofactors	0.824939	0.836548	0.575493	FASN
Heparan sulfate/heparin glycosaminoglycan (HS-GAG) metabolism	0.830827	0.841779	0.564179	SDC3
Natural killer cell-mediated cytotoxicity	0.8426	0.852956	0.643322	BRAF;PTPN6;RAC1
Biological oxidations	0.849556	0.859244	0.633795	MAT2A;MAT2B;ADH6
SLC-mediated transmembrane transport	0.850533	0.859478	0.702802	SLC44A3;SLC38A1;SLC9A5;NUP210;ALB;SLC9A1
Steroid hormone biosynthesis	0.852468	0.860679	0.523039	HSD17B12
Inositol phosphate metabolism	0.857431	0.864933	0.513673	PIK3C2A
Autodegradation of Cdh1 by Cdh1-APC/C	0.862228	0.868253	0.504635	PSME1
Tryptophan metabolism	0.862228	0.868253	0.504635	MDM2
Cytokine-cytokine receptor interaction	0.883332	0.888524	0.664325	PDGFRB;CSF1;TNFSF13;CXCR2;CCR5;EGFR
O-linked glycosylation of mucins	0.8839	0.888524	0.463818	B3GNT8
Retinol metabolism	0.891584	0.895467	0.449277	ADH6
Phase I of biological oxidations: functionalization of compounds	0.905461	0.908613	0.422761	ADH6
Nucleotide metabolism	0.908643	0.911014	0.416613	NT5C2
Drug metabolism: cytochrome P450	0.941477	0.943113	0.350328	ADH6
Transport of glucose and other sugars, bile salts and organic acids, metal ions and amine compounds	0.96252	0.963356	0.302184	SLC44A3
Olfactory transduction	0.996708	0.996708	0.40036	GNB1;CNGA3;CALM3;ARRB2;CALM1;CALM2
