# Supplementary material for: Enhancer promoter interactome and Mendelian randomization identify network of druggable vascular genes in coronary artery disease
Source: Hum Genomics. 2022 Mar 4;16:8. doi: 10.1186/s40246-022-00381-4 (PMC8895522; doi:10.1186/s40246-022-00381-4)
Supplement: Supplementary file 14 — Additional file 14. Supplemental Table 14: druggable genes based on DGIdb. [file 40246_2022_381_MOESM14_ESM.xlsx]

## Sheet: Feuil1
Supplemental Table 14: druggable genes based on DGIdb.
gene	drug	interaction_types	sources	pmids
CTSK	ODANACATIB	inhibitor	TALC|TdgClinicalTrial|GuideToPharmacology|TTD	18226527
CTSK	RELACATIB	inhibitor	TdgClinicalTrial|GuideToPharmacology
CTSK	BALICATIB	inhibitor	TALC|GuideToPharmacology
CTSK	CHEMBL2316602		DTC	23350811
CTSK	CHEMBL1085282		TdgClinicalTrial|TTD
MAP3K11	CEP-1347	inhibitor	DTC|ChemblInteractions|GuideToPharmacology	24044867
CDC25A	CHEMBL2057662		DTC	22705189
ARRB1	EBSELEN		DTC
KCNH2	HALOFANTRINE	inhibitor|blocker	GuideToPharmacology	12176129|10952689
KCNH2	ASTEMIZOLE	inhibitor|blocker	GuideToPharmacology|PharmGKB	10376921|10422790|18701618|10444235|15718164|16253929|14999113|11575008|15272206
KCNH2	SERTINDOLE	inhibitor	TdgClinicalTrial|PharmGKB	15718164|11689132|16278312|11511086|14999113|9694935
KCNH2	DISOPYRAMIDE	blocker|inhibitor	DTC|GuideToPharmacology|PharmGKB	16842817|15272206
KCNH2	PROPAFENONE	inhibitor	TdgClinicalTrial|TEND|PharmGKB	11330342|12618228|16278312|11752352
KCNH2	THIORIDAZINE	inhibitor	PharmGKB	16278312|17056009
KCNH2	ERYTHROMYCIN	inhibitor	PharmGKB	16614168|12065733|24417241|14674677|15324906
KCNH2	DOFETILIDE	inhibitor|blocker	TdgClinicalTrial|TEND|GuideToPharmacology|PharmGKB	10648647|15548764|18701618|9486667|11723241|15522280|11166283|10712445|11752352|11698075|14999113
KCNH2	TERFENADINE	inhibitor|blocker	DTC|GuideToPharmacology|PharmGKB	18701618|15718164|16253929|15102940|11752352|14999113|20636881
KCNH2	SOTALOL	inhibitor	TdgClinicalTrial|TEND	16686685|10931813|15673388|11090546|16076272
KCNH2	RILUZOLE	blocker	GuideToPharmacology
KCNH2	CISAPRIDE	blocker|inhibitor	DTC|GuideToPharmacology	12209010|15967876|9374794|17408310|19260734|10510456
KCNH2	QUINIDINE	inhibitor	DTC|PharmGKB	10028924|15821840|16842817|18582585|15673388|16041196|15125690
KCNH2	NEMIRALISIB	inhibitor	GuideToPharmacology
KCNH2	IBUTILIDE	inhibitor|blocker	TdgClinicalTrial|TEND|GuideToPharmacology	17497253|15266014|15926871|11602820|16291873|16076272
KCNH2	AMIODARONE	inhibitor	TdgClinicalTrial|TEND|PharmGKB	14754422|18604229|11997281|11752352|14999113|18505444
KCNH2	PIMOZIDE	inhibitor	DTC	11377395|11511086|11296551|10762666
KCNH2	ROTTLERIN	activator	GuideToPharmacology
KCNH2	MK-7145	blocker	GuideToPharmacology
KCNH2	FLUOXETINE	inhibitor	PharmGKB	11805215|16967046|15272206
KCNH2	DRONEDARONE	inhibitor	TdgClinicalTrial|TEND	17896959|23997577
KCNH2	DOXEPIN	inhibitor	PharmGKB	17560554
KCNH2	HYDROXYZINE	inhibitor	PharmGKB	21892192|19057127
KCNH2	CHEMBL524930		DTC
KCNH2	CHEMBL586026		DTC
KCNH2	CINNARIZINE		DTC
KCNH2	CHEMBL585686		DTC
KCNH2	CHEMBL553503		DTC
KCNH2	CHEMBL583555		DTC
KCNH2	ELLIPTECINE		DTC
KCNH2	CHEMBL1256689		DTC
KCNH2	CHEMBL1256998		DTC
KCNH2	CARBETAPENTANE CITRATE		DTC
KCNH2	BP-897		DTC
KCNH2	SPIROXATRINE		DTC
KCNH2	4-NONYLPHENOL		DTC
KCNH2	CHEMBL64119		DTC
KCNH2	PROPAFENONE HYDROCHLORIDE		DTC
KCNH2	CHEMBL602413		DTC
KCNH2	NORTRIPTYLINE HYDROCHLORIDE		DTC
KCNH2	CHEMBL590919		DTC
KCNH2	CHEMBL549216		DTC
KCNH2	AMOXAPINE		DTC
KCNH2	IMIPRAMINE HYDROCHLORIDE		DTC
KCNH2	KETANSERIN TARTRATE		DTC
KCNH2	CHEMBL527730		DTC
KCNH2	TAMOXIFEN CITRATE		DTC
KCNH2	CHEMBL288174		DTC
KCNH2	CHEMBL602580		DTC
KCNH2	LIDOFLAZINE		PharmGKB	15718164|16278312|14999113
KCNH2	CHEMBL1256726		DTC
KCNH2	CHEMBL577014		DTC
KCNH2	CHEMBL581194		DTC
KCNH2	CHEMBL525519		DTC
KCNH2	GR-127935		DTC
KCNH2	MAPROTILINE HYDROCHLORIDE		DTC
KCNH2	CALCIMYCIN		DTC
KCNH2	CHEMBL546531		DTC
KCNH2	CHEMBL585966		DTC
KCNH2	FLUNARIZINE HYDROCHLORIDE		DTC
KCNH2	CALMIDAZOLIUM CHLORIDE		DTC
KCNH2	N-AMINOHEXYL-5-CHLORO-1-NAPTHALENESULFONAMIDE HYDROCHLORIDE		DTC
KCNH2	CHEMBL601528		DTC
KCNH2	CHEMBL525826		DTC
KCNH2	CHEMBL601743		DTC
KCNH2	CHEMBL1237255		DTC
KCNH2	CHEMBL106525		DTC
KCNH2	CHEMBL582767		DTC
KCNH2	CHEMBL533399		DTC
KCNH2	CHEMBL585243		DTC
KCNH2	ZIMELIDINE DIHYDROCHLORIDE		DTC
KCNH2	CHLORPROMAZINE HYDROCHLORIDE		DTC
KCNH2	SOTALOL HYDROCHLORIDE		DTC
KCNH2	ENDRIN		DTC
KCNH2	CHEMBL603370		DTC
KCNH2	LOPERAMIDE HYDROCHLORIDE		DTC
KCNH2	CHEMBL532525		DTC
KCNH2	DICOFOL		DTC
KCNH2	RISPERIDONE		DTC
KCNH2	CHEMBL445102		DTC
KCNH2	WIN-552122		DTC
KCNH2	MIBEFRADIL DIHYDROCHLORIDE		DTC
KCNH2	TRIFLUPERIDOL HYDROCHLORIDE		DTC
KCNH2	CHEMBL529640		DTC
KCNH2	OLEIC ACID		DTC
KCNH2	CHEMBL543557		DTC
KCNH2	CLORGYLINE HYDROCHLORIDE		DTC
KCNH2	PHENYLMERCURIC ACETATE		DTC
KCNH2	OMARIGLIPTIN		DTC	24660890
KCNH2	BUSPIRONE HYDROCHLORIDE		DTC
KCNH2	BMY-7378		DTC
KCNH2	CLOMIPRAMINE HYDROCHLORIDE		DTC
KCNH2	PAROXETINE HYDROCHLORIDE		DTC
KCNH2	OXYMETAZOLINE HYDROCHLORIDE		DTC
KCNH2	TELITHROMYCIN		PharmGKB	16614168|16278312
KCNH2	VANOXERINE		DTC
KCNH2	CHEMBL2028050		DTC
KCNH2	CHEMBL541585		DTC
KCNH2	BUTACLAMOL HYDROCHLORIDE		DTC
KCNH2	DIPHENHYDRAMINE HYDROCHLORIDE		DTC
KCNH2	CHEMBL526981		DTC
KCNH2	CHEMBL528245		DTC
KCNH2	CHEMBL547488		DTC
KCNH2	CHEMBL544115		DTC
KCNH2	THIORIDAZINE HYDROCHLORIDE		DTC
KCNH2	DISOPYRAMIDE PHOSPHATE		DTC
KCNH2	VERAPAMIL HYDROCHLORIDE		DTC
KCNH2	BENZTROPINE MESYLATE		DTC
KCNH2	TRIPROLIDINE HYDROCHLORIDE		DTC
KCNH2	CHEMBL600030		DTC
KCNH2	PHENOXYBENZAMINE HYDROCHLORIDE		DTC
KCNH2	FLUPHENAZINE HYDROCHLORIDE		DTC
KCNH2	CHLORPHENIRAMINE MALEATE		DTC
KCNH2	BENZAMIL HYDROCHLORIDE		DTC
KCNH2	DAPH		DTC
KCNH2	CHEMBL525486		DTC
KCNH2	BEMESETRON		DTC
KCNH2	CHEMBL605003		DTC
KCNH2	CHEMBL56543		DTC
KCNH2	PERGOLIDE MESYLATE		DTC
KCNH2	CP-55940		DTC
KCNH2	CHEMBL601492		DTC
KCNH2	BENZYL SALICYLATE		DTC
KCNH2	CHEMBL1315166		DTC
KCNH2	FLECAINIDE ACETATE		DTC
KCNH2	CHEMBL590201		DTC
KCNH2	CHEMBL598279		DTC
KCNH2	CHEMBL534084		DTC
KCNH2	CHEMBL608855		DTC
KCNH2	LOBELINE HYDROCHLORIDE		DTC
KCNH2	NYLIDRIN HYDROCHLORIDE		DTC
KCNH2	FLUSPIRILENE		DTC
KCNH2	CHEMBL598369		DTC
KCNH2	NOMIFENSINE MALEATE		DTC
KCNH2	CHEMBL531611		DTC
KCNH2	APTIGANEL HYDROCHLORIDE		DTC
KCNH2	DOMPERIDONE		DTC
KCNH2	CHEMBL261693		DTC
KCNH2	CHEMBL584235		DTC
KCNH2	CHEMBL344127		DTC
KCNH2	CHEMBL533921		DTC
KCNH2	CHEMBL588501		DTC
KCNH2	THIRAM		DTC
KCNH2	SB-224289		DTC
KCNH2	CHEMBL591887		DTC
KCNH2	CHEMBL27006		DTC
KCNH2	CHEMBL589922		DTC
KCNH2	NICARDIPINE HYDROCHLORIDE		DTC
KCNH2	CHEMBL1255966		DTC
KCNH2	CHEMBL72365		DTC
KCNH2	CHEMBL529348		DTC
KCNH2	CHEMBL525106		DTC
KCNH2	DESMETHEYLASTEMIZOLE		TTD
KCNH2	L-745870		DTC
KCNH2	ELIPRODIL		DTC
KCNH2	CHEMBL597857		DTC
KCNH2	CHEMBL580140		DTC
KCNH2	CHEMBL530149		DTC
KCNH2	OXYBUTYNIN CHLORIDE		DTC
KCNH2	CHEMBL580159		DTC
KCNH2	PYRILAMINE		DTC|PharmGKB	16278312
KCNH2	CHEMBL317364		DTC
KCNH2	CHEMBL600374		DTC
KCNH2	CYPROHEPTADINE HYDROCHLORIDE		DTC
KCNH2	CHEMBL590947		DTC
KCNH2	DOBUTAMINE HYDROCHLORIDE		DTC
KCNH2	CHEMBL602312		DTC
KCNH2	CHEMBL534319		DTC
KCNH2	GREPAFLOXACIN		PharmGKB	15718164|16253929|14999113
KCNH2	CITALOPRAM HYDROBROMIDE		DTC
KCNH2	CHEMBL2028056		DTC
KCNH2	FENOLDOPAM BROMIDE		DTC
KCNH2	NERISPIRDINE		TTD
KCNH2	GUANABENZ ACETATE		DTC
KCNH2	METHOXYVERAPAMIL HYDROCHLORIDE		DTC
KCNH2	PROADIFEN HYDROCHLORIDE		DTC
KCNH2	CHEMBL1257083		DTC
KCNH2	ECONAZOLE NITRATE		DTC
KCNH2	CHEMBL1623028		DTC
KCNH2	PROPOFOL		NCI	16368812
KCNH2	CHEMBL606159		DTC
KCNH2	CHEMBL1256797		DTC
KCNH2	CHEMBL580353		DTC
KCNH2	CHEMBL1256663		DTC
KCNH2	NITRENDIPINE		PharmGKB
KCNH2	RETINOL		DTC
KCNH2	CHEMBL592344		DTC
KCNH2	METHIOTHEPIN MESYLATE		DTC
KCNH2	KEPONE		DTC
KCNH2	CHEMBL579315		DTC
KCNH2	CHEMBL1369632		DTC
KCNH2	CHEMBL602940		DTC
KCNH2	CHEMBL582486		DTC
KCNH2	CHEMBL546168		DTC
KCNH2	CHEMBL582666		DTC
KCNH2	CHEMBL592786		DTC
KCNH2	(-)-U-50488 METHANE SULFONATE		DTC
KCNH2	AMIODARONE HYDROCHLORIDE		DTC
KCNH2	RESERPINE		DTC
KCNH2	CHEMBL1257031		DTC
KCNH2	CHEMBL580516		DTC
KCNH2	SALMETEROL XINAFOATE		DTC
KCNH2	CHEMBL598270		DTC	24224763
KCNH2	CHEMBL589723		DTC
KCNH2	CHEMBL592044		DTC
KCNH2	METHAPYRILENE HYDROCHLORIDE		DTC
KCNH2	ROPINIROLE HYDROCHLORIDE		DTC
KCNH2	TRIFLUOPERAZINE HYDROCHLORIDE		DTC
KCNH2	NALOXONE BENZOYLHYDRAZONE		DTC
KCNH2	CHEMBL180672		DTC	19625189
KCNH2	CHEMBL406931		DTC	17693551
KCNH2	CHEMBL587892		DTC
KCNH2	CHEMBL547483		DTC
KCNH2	PYRROLIDINE DITHIOCARBAMIC ACID, AMMONIUM SALT		DTC
KCNH2	CHEMBL602552		DTC
KCNH2	CHEMBL549208		DTC
KCNH2	LOXAPINE SUCCINATE		DTC
KCNH2	IDARUBICIN		DTC
KCNH2	CHEMBL532141		DTC
KCNH2	CHEMBL607308		DTC
KCNH2	CHEMBL586962		DTC
KCNH2	CHEMBL587923		DTC
KCNH2	PYRITHIONE ZINC		DTC
KCNH2	CHEMBL601325		DTC
KCNH2	CHEMBL581187		DTC
KCNH2	CLOTRIMAZOLE		DTC
KCNH2	CHEMBL535730		DTC
KCNH2	CHEMBL590212		DTC
KCNH2	CHEMBL1079460		DTC
KCNH2	PYRILAMINE MALEATE		DTC
KCNH2	CHEMBL582180		DTC
KCNH2	METHADONE		PharmGKB	17329992|14999113
KCNH2	CHEMBL538542		DTC
KCNH2	CHEMBL529984		DTC
KCNH2	CHEMBL592332		DTC
KCNH2	PROPIONYLPROMAZINE HYDROCHLORIDE		DTC
KCNH2	CHEMBL578294		DTC
KCNH2	PROMAZINE HYDROCHLORIDE		DTC
KCNH2	CHEMBL547269		DTC
KCNH2	CHEMBL494669		DTC
KCNH2	CHEMBL548469		DTC
KCNH2	5-(N-METHYL-N-ISOBUTYL)AMILORIDE		DTC
KCNH2	BENOXATHIAN HYDROCHLORIDE		DTC
KCNH2	ESTRADIOL		NCI	18440994
KCNH2	SB-216763		DTC
KCNH2	CHEMBL2028066		DTC
KCNH2	METHYLROSANILINE		DTC
KCNH2	AMSACRINE HYDROCHLORIDE		DTC
KCNH2	BROMOENOL LACTONE		DTC
KCNH2	ALPRENOLOL HYDROCHLORIDE		DTC
KCNH2	SPIPERONE HYDROCHLORIDE		DTC
KCNH2	CHEMBL586033		DTC
KCNH2	SKF-38393		DTC
KCNH2	CHEMBL597248		DTC
KCNH2	CHEMBL591641		DTC
KCNH2	ISOQUINE		TTD
KCNH2	RALOXIFENE HYDROCHLORIDE		DTC
KCNH2	PERPHENAZINE		DTC
KCNH2	TRIFLUPROMAZINE HYDROCHLORIDE		DTC
KCNH2	SAQUINAVIR MESYLATE		DTC
KCNH2	DOXAZOSIN MESYLATE		DTC
KCNH2	CHEMBL2028044		DTC
KCNH2	DROPERIDOL		PharmGKB	14999113
KCNH2	PHENTOLAMINE MESYLATE		DTC
KCNH2	VINPOCETINE		DTC
KCNH2	DEXPROPRANOLOL HYDROCHLORIDE		DTC
KCNH2	SERTRALINE HYDROCHLORIDE		DTC
KCNH2	FLUOXETINE HYDROCHLORIDE		DTC
KCNH2	CHEMBL592123		DTC
KCNH2	CHEMBL2028063		DTC
KCNH2	AMITRIPTYLINE HYDROCHLORIDE		DTC
KCNH2	BUDIODARONE		TdgClinicalTrial
KCNH2	IOFETAMINE HYDROCHLORIDE		DTC
KCNH2	CAPTAN		DTC
KCNH2	FLUPIRTINE MALEATE		DTC
KCNH2	MITOTANE		DTC
KCNH2	CHEMBL589920		DTC
KCNH2	CHEMBL1437888		DTC
KCNH2	CHEMBL1256754		DTC
KCNH2	CHEMBL1740701		DTC
KCNH2	CHEMBL1623897		DTC
KCNH2	CHEMBL584829		DTC
KCNH2	CHEMBL586344		DTC
KCNH2	CHEMBL537087		DTC
KCNH2	QUINACRINE DIHYDROCHLORIDE		DTC
KCNH2	GENTIAN VIOLET		DTC
KCNH2	AMPEROZIDE HYDROCHLORIDE		DTC
KCNH2	PD-169316		DTC
KCNH2	CHEMBL581240		DTC
KCNH2	CHEMBL2028045		DTC
KCNH2	CHEMBL2028068		DTC
KCNH2	ORPHENADRINE HYDROCHLORIDE		DTC
KCNH2	YOHIMBINE HYDROCHLORIDE		DTC
KCNH2	CHEMBL589946		DTC
KCNH2	CHEMBL584655		DTC
KCNH2	CHEMBL548338		DTC
KCNH2	PROBUCOL		PharmGKB	15043509
KCNH2	FENOFIBRATE		DTC
KCNH2	CHEMBL545880		DTC
KCNH2	METERGOLINE		DTC
KCNH2	CHEMBL1256735		DTC
KCNH2	TERODILINE		PharmGKB	15718164|16253929|14999113
KCNH2	CHEMBL1256660		DTC
KCNH2	MOXIFLOXACIN		NCI|PharmGKB	16474415|16614168
KCNH2	PRENYLAMINE		PharmGKB	16278312
KCNH2	ALEMCINAL		TTD
KCNH2	CHEMBL532510		DTC
KCNH2	RITANSERIN		DTC
KCNH2	NISOXETINE HYDROCHLORIDE		DTC
KCNH2	CHEMBL49055		DTC
KCNH2	ISOLIQUIRITIGENIN		DTC
KCNH2	CHEMBL10835		DTC
KCNH2	DOMIPHEN BROMIDE		DTC
KCNH2	CHEMBL1256647		DTC
KCNH2	SEMAXANIB		DTC
KCNH2	CIPARGAMIN		TTD
KCNH2	PHENOLPHTHALEIN		DTC
KCNH2	BENZETHONIUM CHLORIDE		DTC
KCNH2	PIRENPERONE		DTC
KCNH2	HALOPERIDOL		DTC|PharmGKB	16278312
KCNH2	ZIRAM		DTC
KCNH2	CHEMBL26138		DTC
KCNH2	CHEMBL609628		DTC
KCNH2	CHEMBL584841		DTC
KCNH2	CHEMBL590674		DTC
KCNH2	OXATOMIDE		DTC
KCNH2	VESNARINONE		TTD
KCNH2	DICHLOROPHEN		DTC
KCNH2	MIBEFRADIL		PharmGKB	16253929
KCNH2	DEXBROMPHENIRAMINE MALEATE		DTC
KCNH2	DARUISOLINE		DTC	22974355
KCNH2	CHLORANIL		DTC
KCNH2	DESIPRAMINE HYDROCHLORIDE		DTC
KCNH2	CHEMBL579105		DTC
KCNH2	SULPIRIDE		DTC
KCNH2	CYCLOBENZAPRINE HYDROCHLORIDE		DTC
KCNH2	CHEMBL590914		DTC
KCNH2	CHEMBL601534		DTC
KCNH2	TYRPHOSTIN AG 879		DTC
KCNH2	AFIMOXIFENE		DTC
KCNH2	TRAZODONE HYDROCHLORIDE		DTC
KCNH2	CHEMBL333121		DTC
ATP1B1	DIGOXIN	inhibitor	ChemblInteractions
ATP1B1	ACETYLDIGITOXIN	inhibitor	ChemblInteractions
ATP1B1	DESLANOSIDE	inhibitor	ChemblInteractions
ATP1B1	DIGITOXIN	inhibitor	ChemblInteractions
PDGFD	SUNITINIB	inhibitor	MyCancerGenomeClinicalTrial
IPO9	ENMD-981693		TdgClinicalTrial
GGCX	PHYTONADIONE	inducer	TdgClinicalTrial|TEND|TTD	6380538|7638250|11752352|105006|16929463|8473318
GGCX	ANISINDIONE	inhibitor	TdgClinicalTrial|TEND|GuideToPharmacology	11752352|17139284|17016423
GGCX	MENADIONE	cofactor	TdgClinicalTrial|TEND	12083499|7657295|16102054
GGCX	ACENOCOUMAROL		PharmGKB	25042728|25519826|24927344|29432897
DAGLB	ORLISTAT	inhibitor	DTC|GuideToPharmacology	18657971
CETP	DALCETRAPIB	inhibitor	ChemblInteractions|TTD
CETP	EVACETRAPIB	inhibitor	ChemblInteractions|TTD
CETP	ANACETRAPIB	inhibitor	TdgClinicalTrial|ChemblInteractions|TTD
CETP	TORCETRAPIB	antagonist	TdgClinicalTrial	18422466|18221079
CETP	PRAVASTATIN		PharmGKB	18957472|14660992|15044381|9420339|15856070
CETP	CHEMBL1086624		TTD
CETP	LOVASTATIN		PharmGKB	16103896
CETP	TAMOXIFEN		NCI	9751231
CETP	SIMVASTATIN		PharmGKB	17931083|15856070
CETP	ATORVASTATIN		PharmGKB	16103896|12663600|15856070
CETP	OBICETRAPIB		TTD
CETP	FLUVASTATIN		PharmGKB	16002074
DHX36	MANOALIDE		DTC	22394195
CAMK1D	BOSUTINIB	inhibitor	GuideToPharmacology
CAMK1D	ILORASERTIB		DTC
CAMK1D	RG-1530		DTC
CAMK1D	LOSARTAN		PharmGKB	25410890
CAMK1D	ENTRECTINIB		DTC
CAMK1D	TAE-684		DTC
CAMK1D	CHEMBL546797		DTC
CAMK1D	SOTRASTAURIN		DTC
CAMK1D	CHEMBL379975		DTC
