# Supplementary material for: Enhancer promoter interactome and Mendelian randomization identify network of druggable vascular genes in coronary artery disease
Source: Hum Genomics. 2022 Mar 4;16:8. doi: 10.1186/s40246-022-00381-4 (PMC8895522; doi:10.1186/s40246-022-00381-4)
Supplement: Supplementary file 15 — Additional file 15. Supplemental Table 15: diseases-traits significantly asociated with variants. [file 40246_2022_381_MOESM15_ESM.xlsx]

## Sheet: Feuil1
Supplemental Table 15: diseases-traits significantly asociated with variants.
Variant	Position	Eff. Allele	Trait	Beta	p-value	FDR	MAF	imp. score	ORbeta*
* The OR is computed using the first order approximation described by Pirinen et al. Ann. Appl. Stat. (2013)
ATP1B1 (in Harst et al. A-rs67450288, beta= -0,0299, P=4.40e-07; in GTEx A-rs67450288, beta= -0.38, P=1.8e-21)
rs67450288	169088388	A	D68 Other coagulation defects	0.0010632	1.5011e-25	1.167856e-22	0.402488	0.990345	1.61
rs67450288	169088388	A	venous thromboembolic disease	0.0022552	1.6682e-11	6.23178e-09	0.402488	0.990345	1.09
rs67450288	169088388	A	deep venous thrombosis (dvt)	0.0019864	2.403e-11	6.23178e-09	0.402488	0.990345	1.11
rs67450288	169088388	A	D65-D69 Coagulation defects, purpura and other haemorrhagic conditions	0.0010525	6.0717e-10	1.180946e-07	0.402488	0.990345	1.18
rs67450288	169088388	A	I80 Phlebitis and thrombophlebitis	0.0010875	1.027e-07	1.598012e-05	0.402488	0.990345	1.13
rs67450288	169088388	A	clotting disorder/excessive bleeding	0.00049051	2.5146e-07	3.260598e-05	0.402488	0.990345	1.29
rs67450288	169088388	A	I25 Chronic ischaemic heart disease	-0.0024652	4.0063e-07	4.452716e-05	0.402488	0.990345	0.958
rs67450288	169088388	A	I20-I25 Ischaemic heart diseases	-0.0022921	1.4574e-05	0.001417321	0.402488	0.990345	0.967
rs67450288	169088388	A	heart/cardiac problem	-0.0021488	5.5001e-05	0.004754531	0.402488	0.990345	0.968
rs67450288	169088388	A	angina	-0.0012532	0.00057425	0.04467665	0.402488	0.990345	0.96
CAMK1D (in Harst et al. T-rs2001546, beta= -0,0339, P=1.67e-09; in GTEx T-rs2001546, beta= -0.20, P=1.4e-07))
rs2001546	12285735	T	heart/cardiac problem	-0.0023979	3.991e-06	0.001440493	0.48538	0.998759	0.965
rs2001546	12285735	T	I20-I25 Ischaemic heart diseases	-0.0023563	4.9276e-06	0.001440493	0.48538	0.998759	0.966
rs2001546	12285735	T	Standing height	0.0375	5.5546e-06	0.001440493	0.48538	0.998759	-
rs2001546	12285735	T	I25 Chronic ischaemic heart disease	-0.0020354	1.8008e-05	0.003502556	0.48538	0.998759	0.965
rs2001546	12285735	T	hypertension	-0.0031833	7.2198e-05	0.01123401	0.48538	0.998759	0.984
rs2001546	12285735	T	heart arrhythmia	-0.00093877	0.00022662	0.02938506	0.48538	0.998759	0.94
CETP (in Harst et al. C-rs3764261, beta= 0.0353, P=5.11e-09; in GTEx C-rs3764261, beta= 0.29, P=7.9e-06)
rs3764261	56993324	C	Lymphocyte count	0.0059271	4.649e-07	0.0003230256	0.322	genotyped	-
rs3764261	56993324	C	Trunk predicted mass	0.025709	1.0011e-06	0.0003230256	0.322	genotyped	-
rs3764261	56993324	C	Trunk fat-free mass	0.02655	1.2456e-06	0.0003230256	0.322	genotyped	-
rs3764261	56993324	C	Impedance of whole body	-0.51961	1.0287e-05	0.002000822	0.322	genotyped	-
rs3764261	56993324	C	Whole body fat-free mass	0.046025	1.7134e-05	0.002164841	0.322	genotyped	-
rs3764261	56993324	C	Whole body water mass	0.033904	1.7285e-05	0.002164841	0.322	genotyped	-
rs3764261	56993324	C	high cholesterol	0.0029081	1.9478e-05	0.002164841	0.322	genotyped	1.03
rs3764261	56993324	C	Sitting height	0.025322	2.4931e-05	0.00220295	0.322	genotyped	-
rs3764261	56993324	C	Impedance of arm (right)	-0.28383	2.5484e-05	0.00220295	0.322	genotyped	-
rs3764261	56993324	C	Arm fat-free mass (right)	0.0031648	4.5839e-05	0.003566274	0.322	genotyped	-
rs3764261	56993324	C	Arm predicted mass (right)	0.0029647	5.1132e-05	0.003616427	0.322	genotyped	-
rs3764261	56993324	C	Impedance of arm (left)	-0.28	6.3736e-05	0.003868049	0.322	genotyped	-
rs3764261	56993324	C	Monocyte count	0.0012101	6.6703e-05	0.003868049	0.322	genotyped	-
rs3764261	56993324	C	Arm fat-free mass (left)	0.0032904	6.9605e-05	0.003868049	0.322	genotyped	-
rs3764261	56993324	C	Arm predicted mass (left)	0.0030558	8.9171e-05	0.004625003	0.322	genotyped	-
rs3764261	56993324	C	Basal metabolic rate	5.6441	0.00010594	0.005151333	0.322	genotyped	-
rs3764261	56993324	C	I20-I25 Ischaemic heart diseases	0.0019192	0.0005483	0.02509279	0.322	genotyped	1.03
rs3764261	56993324	C	Leg fat-free mass (right)	0.0072989	0.00061493	0.02657864	0.322	genotyped	-
rs3764261	56993324	C	Impedance of leg (right)	-0.19598	0.00068873	0.02701449	0.322	genotyped	-
rs3764261	56993324	C	Leg predicted mass (right)	0.0067781	0.00069446	0.02701449	0.322	genotyped	-
rs3764261	56993324	C	Number of treatments/medications taken	0.017994	0.00073267	0.02714368	0.322	genotyped	-
rs3764261	56993324	C	I20 Angina pectoris	0.0014937	0.00079405	0.02728089	0.322	genotyped	1.04
rs3764261	56993324	C	Lymphocyte percentage	0.046683	0.00080682	0.02728089	0.322	genotyped	-
rs3764261	56993324	C	Impedance of leg (left)	-0.1929	0.00084157	0.02728089	0.322	genotyped	-
rs3764261	56993324	C	Mean reticulocyte volume	-0.045276	0.0012182	0.0377013	0.322	genotyped	-
rs3764261	56993324	C	Reticulocyte percentage	0.0033278	0.0013011	0.0377013	0.322	genotyped	-
rs3764261	56993324	C	Leg predicted mass (left)	0.0064571	0.0013084	0.0377013	0.322	genotyped	-
rs3764261	56993324	C	Leg fat-free mass (left)	0.0068469	0.0013918	0.03867216	0.322	genotyped	-
CTSK (in Harst et al. A-rs12042263, beta= -0,0317, P=0.001182; in GTEx A-rs12042263, beta= -0,43, P=1.7e-10)
rs12042263	150914838	A	Water intake	0.043277	4.0745e-08	3.169961e-05	0.0778701	0.999076	-
rs12042263	150914838	A	J33 Nasal polyp	0.001703	5.6251e-07	0.0002024434	0.0778701	0.999076	1.25
rs12042263	150914838	A	Monocyte count	0.0026033	7.8063e-07	0.0002024434	0.0778701	0.999076	-
rs12042263	150914838	A	Coffee intake	-0.036095	2.881e-06	0.0005603545	0.0778701	0.999076	-
rs12042263	150914838	A	C60-C63 Malignant neoplasms of male genital organs	-0.0042434	3.2349e-05	0.005033504	0.0778701	0.999076	0.883
rs12042263	150914838	A	C61 Malignant neoplasm of prostate	-0.0040339	4.5256e-05	0.005547585	0.0778701	0.999076	0.882
rs12042263	150914838	A	Tea intake	-0.042463	4.9914e-05	0.005547585	0.0778701	0.999076	-
rs12042263	150914838	A	J30-J39 Other diseases of upper respiratory tract	0.0027983	8.5186e-05	0.008284339	0.0778701	0.999076	1.09
rs12042263	150914838	A	Hip circumference	0.11292	0.00015066	0.01302372	0.0778701	0.999076	-
rs12042263	150914838	A	Monocyte percentage	0.025646	0.00027546	0.02143079	0.0778701	0.999076	-
rs12042263	150914838	A	I67 Other cerebrovascular diseases	0.0010655	0.00031548	0.02231304	0.0778701	0.999076	1.2
rs12042263	150914838	A	ent disorder/not cancer	0.0026008	0.00035174	0.02280448	0.0778701	0.999076	1.08
GGCX (in Harst et al. T-rs10176176, beta= 0.0565, P=2.94e-23; in GTEx T-rs10176176, beta= 0.41, P=3.1e-32)
rs10176176	85762048	T	Standing height	0.057485	1.2198e-11	9.490044e-09	0.483701	0.993229	-
rs10176176	85762048	T	I25 Chronic ischaemic heart disease	0.0029955	3.2953e-10	1.281872e-07	0.483701	0.993229	1.05
rs10176176	85762048	T	C61 Malignant neoplasm of prostate	-0.0031626	3.0697e-09	7.960755e-07	0.483701	0.993229	0.906
rs10176176	85762048	T	C60-C63 Malignant neoplasms of male genital organs	-0.0031971	6.4157e-09	1.247854e-06	0.483701	0.993229	0.91
rs10176176	85762048	T	Platelet distribution width	-0.004863	1.9807e-08	3.064283e-06	0.483701	0.993229	-
rs10176176	85762048	T	I20-I25 Ischaemic heart diseases	0.0028927	2.3632e-08	3.064283e-06	0.483701	0.993229	1.04
rs10176176	85762048	T	Monocyte percentage	0.02057	6.008e-08	6.677463e-06	0.483701	0.993229	-
rs10176176	85762048	T	Trunk fat-free mass	0.026708	2.3843e-07	2.318732e-05	0.483701	0.993229	-
rs10176176	85762048	T	Trunk predicted mass	0.025184	3.8404e-07	3.081891e-05	0.483701	0.993229	-
rs10176176	85762048	T	I20 Angina pectoris	0.0021048	3.9613e-07	3.081891e-05	0.483701	0.993229	1.05
rs10176176	85762048	T	Arm predicted mass (right)	0.003458	5.1855e-07	3.667563e-05	0.483701	0.993229	-
rs10176176	85762048	T	Arm fat-free mass (right)	0.003642	6.256e-07	4.055973e-05	0.483701	0.993229	-
rs10176176	85762048	T	Whole body water mass	0.036637	8.4478e-07	5.055683e-05	0.483701	0.993229	-
rs10176176	85762048	T	Basal metabolic rate	6.7263	9.3301e-07	5.18487e-05	0.483701	0.993229	-
rs10176176	85762048	T	Whole body fat-free mass	0.049044	1.1808e-06	6.124416e-05	0.483701	0.993229	-
rs10176176	85762048	T	angina	0.0016971	1.9437e-06	9.451241e-05	0.483701	0.993229	1.06
rs10176176	85762048	T	Arm fat-free mass (left)	0.00369	2.1674e-06	9.919042e-05	0.483701	0.993229	-
rs10176176	85762048	T	Arm predicted mass (left)	0.0034485	2.6611e-06	0.0001144479	0.483701	0.993229	-
rs10176176	85762048	T	Eosinophill count	-0.0010596	2.795e-06	0.0001144479	0.483701	0.993229	-
rs10176176	85762048	T	Comparative height size at age 10	0.0052076	5.9758e-06	0.0002324586	0.483701	0.993229	-
rs10176176	85762048	T	Red blood cell (erythrocyte) distribution width	0.0074673	6.5777e-06	0.0002436881	0.483701	0.993229	-
rs10176176	85762048	T	Lymphocyte count	-0.0049245	8.41e-06	0.0002974082	0.483701	0.993229	-
rs10176176	85762048	T	Weight	0.10173	1.6025e-05	0.000542063	0.483701	0.993229	-
rs10176176	85762048	T	Weight	0.10188	1.8016e-05	0.0005840187	0.483701	0.993229	-
rs10176176	85762048	T	Hip circumference	0.068002	2.2886e-05	0.0007122123	0.483701	0.993229	-
rs10176176	85762048	T	Leg fat-free mass (right)	0.0083822	2.9014e-05	0.0008681882	0.483701	0.993229	-
rs10176176	85762048	T	Leg predicted mass (right)	0.007726	3.9621e-05	0.001141672	0.483701	0.993229	-
rs10176176	85762048	T	Leg fat-free mass (left)	0.0081715	4.9858e-05	0.00138205	0.483701	0.993229	-
rs10176176	85762048	T	Leg predicted mass (left)	0.0076491	5.1516e-05	0.00138205	0.483701	0.993229	-
rs10176176	85762048	T	White blood cell (leukocyte) count	-0.011919	0.00013603	0.003527711	0.483701	0.993229	-
rs10176176	85762048	T	I21 Acute myocardial infarction	0.0010733	0.00016107	0.004042337	0.483701	0.993229	1.06
rs10176176	85762048	T	Sitting height	0.021204	0.00018865	0.004586553	0.483701	0.993229	-
rs10176176	85762048	T	heart/cardiac problem	0.0019387	0.00020213	0.004765368	0.483701	0.993229	1.03
rs10176176	85762048	T	bladder problem (not cancer)	0.0007473	0.00023078	0.005280789	0.483701	0.993229	1.08
rs10176176	85762048	T	heart attack/myocardial infarction	0.001121	0.00024395	0.00542266	0.483701	0.993229	1.05
rs10176176	85762048	T	Trunk fat mass	0.030796	0.0004599	0.00993895	0.483701	0.993229	-
rs10176176	85762048	T	Mean reticulocyte volume	-0.044361	0.00071983	0.01513588	0.483701	0.993229	-
rs10176176	85762048	T	Eosinophill percentage	-0.010218	0.0011494	0.02340384	0.483701	0.993229	-
rs10176176	85762048	T	Whole body fat mass	0.051408	0.0011732	0.02340384	0.483701	0.993229	-
rs10176176	85762048	T	Haemoglobin concentration	-0.0055467	0.0014095	0.02741477	0.483701	0.993229	-
rs10176176	85762048	T	Alcohol intake frequency.	-0.0090611	0.0014776	0.02803836	0.483701	0.993229	-
rs10176176	85762048	T	Leg fat mass (left)	0.0081102	0.0022651	0.04195828	0.483701	0.993229	-
IPO9 (in Harst et al. T-rs2820315, beta= 0.0359, P=1.09e-10; in GTEx T-rs2820315, beta= 0.13, P=5.2e-06)
rs2820315	201872264	T	Weight	0.25552	3.005e-24	1.637612e-21	0.319096	0.998132	-
rs2820315	201872264	T	Weight	0.25655	4.2098e-24	1.637612e-21	0.319096	0.998132	-
rs2820315	201872264	T	Basal metabolic rate	14.734	7.4987e-24	1.944663e-21	0.319096	0.998132	-
rs2820315	201872264	T	Body mass index (BMI)	0.086513	1.0611e-23	2.06384e-21	0.319096	0.998132	-
rs2820315	201872264	T	Arm predicted mass (left)	0.007832	1.5197e-23	2.364653e-21	0.319096	0.998132	-
rs2820315	201872264	T	Arm fat-free mass (left)	0.0082717	2.3458e-23	2.770013e-21	0.319096	0.998132	-
rs2820315	201872264	T	Body mass index (BMI)	0.086441	2.4923e-23	2.770013e-21	0.319096	0.998132	-
rs2820315	201872264	T	Leg predicted mass (left)	0.019706	1.5007e-22	1.447339e-20	0.319096	0.998132	-
rs2820315	201872264	T	Whole body water mass	0.077476	1.6743e-22	1.447339e-20	0.319096	0.998132	-
rs2820315	201872264	T	Leg fat-free mass (left)	0.020911	2.3818e-22	1.85304e-20	0.319096	0.998132	-
rs2820315	201872264	T	Whole body fat-free mass	0.10447	3.0497e-22	2.15697e-20	0.319096	0.998132	-
rs2820315	201872264	T	Arm predicted mass (right)	0.0071202	3.3841e-22	2.194025e-20	0.319096	0.998132	-
rs2820315	201872264	T	Leg fat-free mass (right)	0.020577	7.168e-22	4.289772e-20	0.319096	0.998132	-
rs2820315	201872264	T	Leg predicted mass (right)	0.019261	8.4307e-22	4.68506e-20	0.319096	0.998132	-
rs2820315	201872264	T	Arm fat-free mass (right)	0.0073761	3.0705e-21	1.592566e-19	0.319096	0.998132	-
rs2820315	201872264	T	Leg fat mass (left)	0.025753	9.0567e-20	4.40382e-18	0.319096	0.998132	-
rs2820315	201872264	T	Trunk fat-free mass	0.049393	3.3627e-19	1.53893e-17	0.319096	0.998132	-
rs2820315	201872264	T	Leg fat mass (right)	0.025761	5.6232e-19	2.430472e-17	0.319096	0.998132	-
rs2820315	201872264	T	Whole body fat mass	0.15014	6.1146e-19	2.503768e-17	0.319096	0.998132	-
rs2820315	201872264	T	Trunk predicted mass	0.046907	7.802e-19	3.034978e-17	0.319096	0.998132	-
rs2820315	201872264	T	Impedance of whole body	-1.0482	9.5463e-19	3.536677e-17	0.319096	0.998132	-
rs2820315	201872264	T	Arm fat mass (right)	0.00999	1.4655e-18	5.182541e-17	0.319096	0.998132	-
rs2820315	201872264	T	Arm fat mass (left)	0.010837	1.3325e-17	4.507326e-16	0.319096	0.998132	-
rs2820315	201872264	T	Trunk fat mass	0.079534	2.2552e-17	7.310607e-16	0.319096	0.998132	-
rs2820315	201872264	T	Hip circumference	0.14419	3.8922e-17	1.211253e-15	0.319096	0.998132	-
rs2820315	201872264	T	Impedance of arm (left)	-0.5857	9.6766e-17	2.895536e-15	0.319096	0.998132	-
rs2820315	201872264	T	Impedance of leg (left)	-0.47199	4.3911e-16	1.265287e-14	0.319096	0.998132	-
rs2820315	201872264	T	Impedance of leg (right)	-0.47048	5.3964e-16	1.499428e-14	0.319096	0.998132	-
rs2820315	201872264	T	Leg fat percentage (left)	0.075209	4.942e-15	1.325819e-13	0.319096	0.998132	-
rs2820315	201872264	T	Arm fat percentage (right)	0.10575	2.1032e-14	5.454299e-13	0.319096	0.998132	-
rs2820315	201872264	T	Waist circumference	0.17003	3.5335e-14	8.867945e-13	0.319096	0.998132	-
rs2820315	201872264	T	Impedance of arm (right)	-0.51247	4.3036e-14	1.046313e-12	0.319096	0.998132	-
rs2820315	201872264	T	Leg fat percentage (right)	0.076088	5.083e-14	1.198356e-12	0.319096	0.998132	-
rs2820315	201872264	T	Arm fat percentage (left)	0.10443	6.1457e-14	1.406281e-12	0.319096	0.998132	-
rs2820315	201872264	T	Body fat percentage	0.084713	2.6428e-13	5.874567e-12	0.319096	0.998132	-
rs2820315	201872264	T	Trunk fat percentage	0.089136	2.4406e-11	5.274408e-10	0.319096	0.998132	-
rs2820315	201872264	T	I10-I15 Hypertensive diseases	0.0039134	6.3666e-07	1.338707e-05	0.319096	0.998132	1.03
rs2820315	201872264	T	I10 Essential (primary) hypertension	0.003837	1.0192e-06	2.086678e-05	0.319096	0.998132	1.03
rs2820315	201872264	T	Sleep duration	-0.010179	9.1072e-06	0.000181677	0.319096	0.998132	-
rs2820315	201872264	T	Mean platelet (thrombocyte) volume	-0.0074663	1.4423e-05	0.0002805273	0.319096	0.998132	-
rs2820315	201872264	T	Platelet crit	-0.00034051	2.8389e-05	0.0005386986	0.319096	0.998132	-
rs2820315	201872264	T	Sitting height	0.024804	4.4307e-05	0.0008207344	0.319096	0.998132	-
rs2820315	201872264	T	E78 Disorders of lipoprotein metabolism and other lipidaemias	0.0023894	6.3879e-05	0.001155764	0.319096	0.998132	1.03
rs2820315	201872264	T	Haemoglobin concentration	0.0072575	9.0751e-05	0.001604643	0.319096	0.998132	-
rs2820315	201872264	T	I20 Angina pectoris	0.0017331	9.2819e-05	0.001604737	0.319096	0.998132	1.04
rs2820315	201872264	T	I25 Chronic ischaemic heart disease	0.0019865	9.501e-05	0.001606908	0.319096	0.998132	1.04
rs2820315	201872264	T	hypertension	0.0032909	0.00013306	0.002202568	0.319096	0.998132	1.02
rs2820315	201872264	T	I20-I25 Ischaemic heart diseases	0.0021104	0.00013669	0.002215517	0.319096	0.998132	1.03
rs2820315	201872264	T	Time spent watching television (TV)	0.012435	0.00014358	0.002277984	0.319096	0.998132	-
rs2820315	201872264	T	Pork intake	-0.0058228	0.0001464	0.002277984	0.319096	0.998132	-
rs2820315	201872264	T	E11 Non-insulin-dependent diabetes mellitus	0.0016486	0.00016328	0.00249082	0.319096	0.998132	1.04
rs2820315	201872264	T	Hand grip strength (left)	0.056568	0.00016859	0.002522366	0.319096	0.998132	-
rs2820315	201872264	T	E70-E90 Metabolic disorders	0.0024028	0.00024717	0.003628269	0.319096	0.998132	1.03
rs2820315	201872264	T	Usual walking pace	-0.004597	0.00026175	0.003771139	0.319096	0.998132	-
rs2820315	201872264	T	E10-E14 Diabetes mellitus	0.001642	0.0002986	0.004223833	0.319096	0.998132	1.04
rs2820315	201872264	T	Number of treatments/medications taken	0.018939	0.00036775	0.005109098	0.319096	0.998132	-
rs2820315	201872264	T	Comparative body size at age 10	0.0047477	0.00039476	0.005388128	0.319096	0.998132	-
rs2820315	201872264	T	High light scatter reticulocyte count	5.9303e-05	0.00054867	0.007359746	0.319096	0.998132	-
rs2820315	201872264	T	Reticulocyte count	0.00016242	0.00059554	0.007853053	0.319096	0.998132	-
rs2820315	201872264	T	Waist circumference / Hip circumference	0.00044113	0.00063216	0.008197008	0.319096	0.998132	-
rs2820315	201872264	T	Cheese intake	-0.0075396	0.00070396	0.008978375	0.319096	0.998132	-
rs2820315	201872264	T	Hand grip strength (right)	0.049259	0.0010592	0.01324699	0.319096	0.998132	-
rs2820315	201872264	T	F31 Bipolar affective disorder	-0.00035623	0.0010727	0.01324699	0.319096	0.998132	0.86
rs2820315	201872264	T	Lamb/mutton intake	-0.0047001	0.0016693	0.02029243	0.319096	0.998132	-
rs2820315	201872264	T	K29 Gastritis and duodenitis	0.0017011	0.0019226	0.02282605	0.319096	0.998132	1.03
rs2820315	201872264	T	Haematocrit percentage	0.016959	0.0019364	0.02282605	0.319096	0.998132	-
rs2820315	201872264	T	Alcohol intake frequency.	0.009352	0.0020776	0.02412497	0.319096	0.998132	-
rs2820315	201872264	T	E00-E07 Disorders of thyroid gland	0.0012965	0.0025287	0.0289313	0.319096	0.998132	1.03
rs2820315	201872264	T	Oily fish intake	-0.0057752	0.0026901	0.03033185	0.319096	0.998132	-
rs2820315	201872264	T	High light scatter reticulocyte percentage	0.0011364	0.0030373	0.03375742	0.319096	0.998132	-
rs2820315	201872264	T	M65 Synovitis and tenosynovitis	0.00073462	0.0032666	0.03579457	0.319096	0.998132	1.06
rs2820315	201872264	T	Red blood cell (erythrocyte) count	0.0018428	0.0035936	0.03844812	0.319096	0.998132	-
rs2820315	201872264	T	L43 Lichen planus	0.00023948	0.0036076	0.03844812	0.319096	0.998132	1.2
rs2820315	201872264	T	M75 Shoulder lesions	0.00094164	0.003988	0.04191968	0.319096	0.998132	1.04
rs2820315	201872264	T	G47 Sleep disorders	0.00072148	0.0040411	0.04191968	0.319096	0.998132	1.06
KCNH2 (in Harst et al. C-rs296882, beta= -0.0204, P=0.00054; in GTEx C-rs2968862, beta= -0.58, P=3.8e-22)
rs2968862	150650975	C	hypertension	-0.0052922	1.2755e-10	9.385792e-08	0.391645	0.988352	0.973
rs2968862	150650975	C	I10 Essential (primary) hypertension	-0.0047569	2.4128e-10	9.385792e-08	0.391645	0.988352	0.969
rs2968862	150650975	C	I10-I15 Hypertensive diseases	-0.0047113	3.7304e-10	9.674171e-08	0.391645	0.988352	0.97
rs2968862	150650975	C	Number of treatments/medications taken	-0.03026	2.6848e-09	5.221936e-07	0.391645	0.988352	-
rs2968862	150650975	C	Standing height	0.039948	2.8873e-06	0.0004492639	0.391645	0.988352	-
rs2968862	150650975	C	Number of self-reported non-cancer illnesses	-0.015648	1.4693e-05	0.001905192	0.391645	0.988352	-
rs2968862	150650975	C	high cholesterol	-0.0027711	1.9981e-05	0.002220745	0.391645	0.988352	0.974
rs2968862	150650975	C	I25 Chronic ischaemic heart disease	-0.0020562	2.4501e-05	0.002382722	0.391645	0.988352	0.965
rs2968862	150650975	C	Usual walking pace	0.0047276	8.7509e-05	0.007564667	0.391645	0.988352	-
rs2968862	150650975	C	I73 Other peripheral vascular diseases	-0.00078135	0.00010615	0.00825847	0.391645	0.988352	0.915
rs2968862	150650975	C	Mean platelet (thrombocyte) volume	-0.0061853	0.00013858	0.009442327	0.391645	0.988352	-
rs2968862	150650975	C	Current tobacco smoking	-0.0042595	0.00014564	0.009442327	0.391645	0.988352	-
rs2968862	150650975	C	angina	-0.0013652	0.00018131	0.01085071	0.391645	0.988352	0.957
rs2968862	150650975	C	I77 Other disorders of arteries and arterioles	-0.00044049	0.00047981	0.02541104	0.391645	0.988352	0.879
rs2968862	150650975	C	I20-I25 Ischaemic heart diseases	-0.0018469	0.00048993	0.02541104	0.391645	0.988352	0.973
rs2968862	150650975	C	I50 Heart failure	-0.00082213	0.00068712	0.0309013	0.391645	0.988352	0.938
rs2968862	150650975	C	Leg fat percentage (right)	-0.032632	0.00069974	0.0309013	0.391645	0.988352	-
rs2968862	150650975	C	Leg fat percentage (left)	-0.030969	0.00071494	0.0309013	0.391645	0.988352	-
rs2968862	150650975	C	Smoking status	-0.004425	0.00078397	0.03210151	0.391645	0.988352	-
MAP3K11 (In Harst et al. A-rs2004649, beta= 0.0234, P=4.52e-05; in GTEx A-rs2004649, beta= 0.37, P=1.3e-06)
rs2004649	65380916	A	Mean platelet (thrombocyte) volume	-0.022378	2.4738e-45	1.924616e-42	0.423602	0.998426	-
rs2004649	65380916	A	Red blood cell (erythrocyte) distribution width	-0.017876	7.1584e-27	2.784618e-24	0.423602	0.998426	-
rs2004649	65380916	A	Platelet count	0.77608	2.7239e-17	7.063981e-15	0.423602	0.998426	-
rs2004649	65380916	A	Eosinophill count	0.00166	1.9198e-13	3.734011e-11	0.423602	0.998426	-
rs2004649	65380916	A	Eosinophill percentage	0.022659	4.7899e-13	7.453084e-11	0.423602	0.998426	-
rs2004649	65380916	A	Comparative body size at age 10	-0.0068553	4.7141e-08	6.112616e-06	0.423602	0.998426	-
rs2004649	65380916	A	Standing height	0.0432	2.0465e-07	2.274539e-05	0.423602	0.998426	-
rs2004649	65380916	A	gout	0.0011718	1.4493e-06	0.0001409444	0.423602	0.998426	1.09
rs2004649	65380916	A	I10-I15 Hypertensive diseases	0.0033405	6.2554e-06	0.0005407446	0.423602	0.998426	1.02
rs2004649	65380916	A	I10 Essential (primary) hypertension	0.0032677	9.6916e-06	0.0007540065	0.423602	0.998426	1.02
rs2004649	65380916	A	Mean corpuscular haemoglobin concentration	0.0072705	5.752e-05	0.004068233	0.423602	0.998426	-
rs2004649	65380916	A	M10 Gout	0.00073631	6.5097e-05	0.004220456	0.423602	0.998426	1.1
rs2004649	65380916	A	hypertension	0.003153	9.6958e-05	0.005802563	0.423602	0.998426	1.02
rs2004649	65380916	A	H49-H52 Disorders of ocular muscles. binocular movement. accommodation and refraction	0.00063809	0.00035572	0.01976787	0.423602	0.998426	1.09
rs2004649	65380916	A	Impedance of arm (left)	0.23013	0.00045513	0.02360608	0.423602	0.998426	-
PDGFD (in Harst et al. C-rs974819, beta= -0.0614, P=1.11e-28; in GTEx C-rs974819, beta= -0.25, P=4.1e-09)
rs974819	103660567	C	I25 Chronic ischaemic heart disease	-0.0039084	7.7529e-14	6.031756e-11	0.290216	0.992583	0.934
rs974819	103660567	C	I20-I25 Ischaemic heart diseases	-0.0038338	1.5347e-11	5.969983e-09	0.290216	0.992583	0.945
rs974819	103660567	C	angina	-0.002535	9.2819e-11	2.407106e-08	0.290216	0.992583	0.921
rs974819	103660567	C	heart attack/myocardial infarction	-0.0018462	3.6834e-08	7.164213e-06	0.290216	0.992583	0.921
rs974819	103660567	C	I20 Angina pectoris	-0.0024867	4.774e-08	7.428344e-06	0.290216	0.992583	0.943
rs974819	103660567	C	heart/cardiac problem	-0.0030481	1.0243e-07	1.328176e-05	0.290216	0.992583	0.955
rs974819	103660567	C	I21 Acute myocardial infarction	-0.0013377	1.8132e-05	0.002015242	0.290216	0.992583	0.932
rs974819	103660567	C	E78 Disorders of lipoprotein metabolism and other lipidaemias	-0.0025977	2.3067e-05	0.002243266	0.290216	0.992583	0.968
rs974819	103660567	C	E70-E90 Metabolic disorders	-0.0028047	3.1296e-05	0.002705365	0.290216	0.992583	0.971
rs974819	103660567	C	Haematocrit percentage	0.019332	0.00054161	0.04213726	0.290216	0.992583	-
rs974819	103660567	C	Number of treatments/medications taken	-0.018659	0.0006234	0.04409138	0.290216	0.992583	-
