# Supplementary material for: Enhancer promoter interactome and Mendelian randomization identify network of druggable vascular genes in coronary artery disease
Source: Hum Genomics. 2022 Mar 4;16:8. doi: 10.1186/s40246-022-00381-4 (PMC8895522; doi:10.1186/s40246-022-00381-4)
Supplement: Supplementary file 16 — Additional file 16. Supplemental Table 16: diseases-traits associated with druggable genes. [file 40246_2022_381_MOESM16_ESM.xlsx]

## Sheet: Feuil1
Supplemental Table 16: diseases-traits associated with druggable genes.
Term	P-value	Adjusted P-value	Odds Ratio	Genes
Short distal phalanx of finger (HP:0009882)	4.1573510553512564E-4	0.02238118278527837	84.96375266524521	GGCX;CTSK
Absent frontal sinuses (HP:0002688)	0.003594908666217628	0.02238118278527837	356.85714285714283	CTSK
Persistence of primary teeth (HP:0006335)	0.0040434660343014565	0.02238118278527837	312.234375	CTSK
Spondylolisthesis (HP:0003302)	0.0040434660343014565	0.02238118278527837	312.234375	CTSK
Hyperlipoproteinemia (HP:0010980)	0.0040434660343014565	0.02238118278527837	312.234375	CETP
Aplasia/Hypoplasia of the frontal sinuses (HP:0009119)	0.004491844107510829	0.02238118278527837	277.52777777777777	CTSK
Ventricular fibrillation (HP:0001663)	0.004491844107510829	0.02238118278527837	277.52777777777777	KCNH2
Joint hemorrhage (HP:0005261)	0.0049400429229450454	0.02238118278527837	249.7625	GGCX
Prolonged partial thromboplastin time (HP:0003645)	0.0049400429229450454	0.02238118278527837	249.7625	GGCX
Aplasia/Hypoplasia involving the sinuses (HP:0009120)	0.0053880625223818295	0.02238118278527837	227.04545454545453	CTSK
Abnormality of the frontal sinuses (HP:0002687)	0.0053880625223818295	0.02238118278527837	227.04545454545453	CTSK
Osteolytic defects of the hand bones (HP:0009699)	0.0053880625223818295	0.02238118278527837	227.04545454545453	CTSK
Osteolytic defects of the phalanges of the hand (HP:0009771)	0.0053880625223818295	0.02238118278527837	227.04545454545453	CTSK
Abnormality of the intrinsic pathway (HP:0010989)	0.006283564258093123	0.022620831329135244	192.09615384615384	GGCX
Ridged nail (HP:0001807)	0.006283564258093123	0.022620831329135244	192.09615384615384	CTSK
Delayed closure of the anterior fontanelle (HP:0001476)	0.007178349711373001	0.02280181673024365	166.46666666666667	CTSK
Palpitations (HP:0001962)	0.007178349711373001	0.02280181673024365	166.46666666666667	KCNH2
Abnormality of the common coagulation pathway (HP:0010990)	0.0076254739654265415	0.022876421896279624	156.0546875	GGCX
Prolonged QT interval (HP:0001657)	0.008072419310050151	0.022942665407510957	146.86764705882354	KCNH2
Syncope (HP:0001279)	0.009412182450531985	0.025350204152873868	124.81875	KCNH2
Abnormality of the level of lipoprotein cholesterol (HP:0010979)	0.009858412726117614	0.025350204152873868	118.86904761904762	CETP
Prominent nose (HP:0000448)	0.011196032048171519	0.027195493361631982	103.99479166666667	CTSK
Narrow palate (HP:0000189)	0.011641548186931168	0.027195493361631982	99.83	CTSK
Epiphyseal stippling (HP:0010655)	0.012086885938503104	0.027195493361631982	95.98557692307692	GGCX
Wormian bones (HP:0002645)	0.012977026524684581	0.028030377293318698	89.12053571428571	CTSK
Abnormal EKG (HP:0003115)	0.013866454289070039	0.028799558908068543	83.17083333333333	KCNH2
Abnormality of primary teeth (HP:0006481)	0.014755169717842366	0.02895643491344301	77.96484375	CTSK
Delayed cranial suture closure (HP:0000270)	0.01519926045554118	0.02895643491344301	75.59848484848484	CTSK
Osteomyelitis (HP:0002754)	0.015643173290839224	0.02895643491344301	73.37132352941177	CTSK
Ventricular arrhythmia (HP:0004308)	0.016086908285246115	0.02895643491344301	71.27142857142857	KCNH2
Abnormal epiphyseal ossification (HP:0010656)	0.016973844995694702	0.029567342895726257	67.41216216216216	GGCX
Bone pain (HP:0002653)	0.0183029177773926	0.030674596923862783	62.346875	CTSK
Prominent occiput (HP:0000269)	0.018745587009027256	0.030674596923862783	60.823170731707314	CTSK
Blue sclerae (HP:0000592)	0.021397878854313653	0.03301387023236964	53.04255319148936	CTSK
Epistaxis (HP:0000421)	0.021397878854313653	0.03301387023236964	53.04255319148936	GGCX
Hypodontia (HP:0000668)	0.025364370254955197	0.038046555382432796	44.497767857142854	CTSK
Anonychia (HP:0001798)	0.027122663879516524	0.03958442836469979	41.52291666666667	CTSK
Narrow chest (HP:0000774)	0.03238064093072697	0.046014595006822534	34.58159722222222	CTSK
Bruising susceptibility (HP:0000978)	0.03500014539170605	0.04846173977313146	31.911858974358974	GGCX
Delayed eruption of teeth (HP:0000684)	0.03804826600753207	0.05125730615076089	29.273529411764706	CTSK
Sudden cardiac death (HP:0001645)	0.03891758429965179	0.05125730615076089	28.597701149425287	KCNH2
High forehead (HP:0000348)	0.04757243856734132	0.06116456387229599	23.22897196261682	CTSK
Recurrent fractures (HP:0002757)	0.05058522944367222	0.06352563697577442	21.794956140350877	CTSK
Carious teeth (HP:0000670)	0.05230301819825327	0.06419006778876538	21.051906779661017	CTSK
Abnormality of the fingernails (HP:0001231)	0.05914658048384825	0.0709758965806179	18.52332089552239	CTSK
Short nose (HP:0003196)	0.06382601298955222	0.07492618916164827	17.108620689655172	GGCX
Malar flattening (HP:0000272)	0.08108582087173835	0.0916580607143186	13.30981182795699	CTSK
Hydrocephalus (HP:0000238)	0.08275446363234464	0.0916580607143186	13.026973684210526	CTSK
Brachydactyly syndrome (HP:0001156)	0.0831712032407706	0.0916580607143186	12.958115183246074	CTSK
Autosomal dominant inheritance (HP:0000006)	0.0886998567660105	0.09579584530729135	4.759969712266532	KCNH2;CETP
Frontal bossing (HP:0002007)	0.09188394726306189	0.09728888533735965	11.662146226415095	CTSK
Splenomegaly (HP:0001744)	0.10256913742098632	0.10651410424487041	10.374474789915967	CTSK
Hepatomegaly (HP:0002240)	0.13869872776473016	0.14131568489236657	7.493521341463414	CTSK
Autosomal recessive inheritance (HP:0000007)	0.17817095033618158	0.17817095033618158	3.0350498338870433	GGCX;CTSK
