# Supplementary material for: Enhancer promoter interactome and Mendelian randomization identify network of druggable vascular genes in coronary artery disease
Source: Hum Genomics. 2022 Mar 4;16:8. doi: 10.1186/s40246-022-00381-4 (PMC8895522; doi:10.1186/s40246-022-00381-4)
Supplement: Supplementary file 17 — Additional file 17. Supplemental Table 17: gene ontology for the module including MAP3K11. [file 40246_2022_381_MOESM17_ESM.xlsx]

## Sheet: Feuil1
Supplemental Table 17: gene ontology for the module including MAP3K11.
Term	P-value	Adjusted P-value	Odds Ratio	Genes
regulation of JNK cascade (GO:0046328)	1.81431e-10	5.78764e-08	109.324	MAP4K2;COPS5;MAPK8IP2;MAPK8IP3;MAP3K11;MAPK8IP1
JNK cascade (GO:0007254)	3.76174e-09	5.99998e-07	116.628	MAP4K1;MAP4K2;MAPK8;MAPK8IP3;MAP3K11
plus-end-directed organelle transport along microtubule (GO:0072386)	1.45088e-08	1.25118e-06	1248.62	KIF3B;KIF3A;KIFAP3
activation of JUN kinase activity (GO:0007257)	1.56887e-08	1.25118e-06	204.667	MAP4K1;MAP4K2;MAPK8IP3;MAP3K11
intraciliary transport involved in cilium assembly (GO:0035735)	5.20065e-08	3.0621e-06	147.741	KIF3B;KIF3A;KIFAP3;KIF17
regulation of stress-activated MAPK cascade (GO:0032872)	5.75943e-08	3.0621e-06	143.741	COPS5;MAPK8IP2;MAPK8IP3;MAPK8IP1
intraciliary transport (GO:0042073)	9.25289e-08	4.21668e-06	126.597	KIF3B;KIF3A;KIFAP3;KIF17
positive regulation of JUN kinase activity (GO:0043507)	1.30272e-07	5.19458e-06	115.565	MAP4K1;MAP4K2;MAPK8IP3;MAP3K11
vesicle transport along microtubule (GO:0047496)	6.97527e-07	2.47235e-05	233.965	KIF3B;KIF3A;KIFAP3
activation of MAPK activity (GO:0000187)	4.02829e-06	0.000128503	46.8861	MAP4K1;MAP4K2;MAPK8IP3;MAP3K11
phosphorylation (GO:0016310)	2.42739e-05	0.000703943	18.3727	MAP4K1;MAP4K2;GSK3A;MAPK8;MAP3K11
stress-activated MAPK cascade (GO:0051403)	2.65319e-05	0.000705305	63.3114	MAP4K2;MAPK8;MAP3K11
stress-activated protein kinase signaling cascade (GO:0031098)	3.82179e-05	0.000937809	55.7295	MAP4K1;MAP4K2;MAPK8
retrograde vesicle-mediated transport, Golgi to ER (GO:0006890)	5.70187e-05	0.00129921	48.4675	KIF3B;KIF3A;KIFAP3
protein phosphorylation (GO:0006468)	6.21152e-05	0.00132098	14.9892	MAP4K1;MAP4K2;GSK3A;MAPK8;MAP3K11
regulation of NMDA receptor activity (GO:2000310)	6.62759e-05	0.00132138	213.583	DLG4;MAPK8IP2
antigen processing and presentation of exogenous peptide antigen (GO:0002478)	0.000101284	0.00175316	39.6682	KIF3B;KIF3A;KIFAP3
antigen processing and presentation of exogenous peptide antigen via MHC class II (GO:0019886)	0.000101284	0.00175316	39.6682	KIF3B;KIF3A;KIFAP3
antigen processing and presentation of peptide antigen via MHC class II (GO:0002495)	0.00010442	0.00175316	39.2487	KIF3B;KIF3A;KIFAP3
MAPK cascade (GO:0000165)	0.000120102	0.00191563	19.1796	MAP4K1;MAP4K2;MAPK8;DLG4
receptor localization to synapse (GO:0097120)	0.000129636	0.00196923	146.801	DLG4;KIF17
cilium assembly (GO:0060271)	0.000137611	0.00199535	18.4948	KIF3B;KIF3A;KIFAP3;KIF17
excitatory postsynaptic potential (GO:0060079)	0.000144805	0.00200838	138.159	GSK3A;MAPK8IP2
cellular protein modification process (GO:0006464)	0.000239311	0.00318084	8.8068	MAP4K1;MAP4K2;GSK3A;MAPK8;COPS5;MAP3K11
anterograde axonal transport (GO:0008089)	0.000391103	0.00471683	80.9412	KIF3B;KIF3A
dendrite morphogenesis (GO:0048813)	0.000416941	0.00471683	78.2392	DLG4;MAPK8IP2
regulation of glutamate receptor signaling pathway (GO:1900449)	0.000416941	0.00471683	78.2392	DLG4;MAPK8IP2
regulation of neurotransmitter receptor activity (GO:0099601)	0.000443589	0.00471683	75.7116	DLG4;MAPK8IP2
regulation of postsynaptic membrane potential (GO:0060078)	0.000443589	0.00471683	75.7116	GSK3A;MAPK8IP2
chemical synaptic transmission, postsynaptic (GO:0099565)	0.000443589	0.00471683	75.7116	GSK3A;MAPK8IP2
regulation of mitotic cell cycle (GO:0007346)	0.00048481	0.00498885	22.9387	MAP4K1;MAP4K2;PIN1
axonal transport (GO:0098930)	0.000528385	0.00523781	69.0208	KIF3B;KIF3A
positive regulation of protein kinase activity (GO:0045860)	0.000547274	0.00523781	21.9808	MAP4K1;MAP4K2;DLG4
positive regulation of mitochondrial outer membrane permeabilization involved in apoptotic signaling pathway (GO:1901030)	0.000558262	0.00523781	67.0454	GSK3A;MAPK8
regulation of apoptotic process (GO:0042981)	0.000800883	0.00729948	8.45282	MAP4K1;MAP4K2;MAPK8;COPS5;MAP3K11
neurogenesis (GO:0022008)	0.00101931	0.00903221	48.8554	KIF3A;KIF17
activation of protein kinase activity (GO:0032147)	0.00131762	0.01136	16.1014	MAP4K1;MAP4K2;MAP3K11
negative regulation of protein binding (GO:0032091)	0.00182214	0.0152964	36.0471	MAPK8;PIN1
peptidyl-threonine phosphorylation (GO:0018107)	0.0018763	0.0153472	35.4991	GSK3A;MAPK8
Golgi vesicle transport (GO:0048193)	0.0020301	0.0158981	13.7917	KIF3B;KIF3A;KIFAP3
regulation of cation channel activity (GO:2001257)	0.00204333	0.0158981	33.9506	DLG4;MAPK8IP2
mitotic nuclear division (GO:0140014)	0.00221717	0.01684	32.531	EPS8;KIF3B
positive regulation of JNK cascade (GO:0046330)	0.00233684	0.0173361	31.6486	MAP4K2;MAP3K11
positive regulation of stress-activated MAPK cascade (GO:0032874)	0.00258517	0.0187425	30.0196	MAP4K2;MAP3K11
modulation of chemical synaptic transmission (GO:0050804)	0.00271381	0.0188197	29.2662	DLG4;MAPK8IP2
negative regulation of binding (GO:0051100)	0.00271381	0.0188197	29.2662	MAPK8;PIN1
positive regulation of protein ubiquitination (GO:0031398)	0.00277925	0.0188634	28.9034	GSK3A;PIN1
peptidyl-threonine modification (GO:0018210)	0.00318739	0.0211829	26.902	GSK3A;MAPK8
regulation of protein catabolic process (GO:0042176)	0.00332932	0.0216746	26.2948	GSK3A;PIN1
positive regulation of protein metabolic process (GO:0051247)	0.00369692	0.0235863	24.8899	GSK3A;MAPK8
positive regulation of establishment of protein localization to mitochondrion (GO:1903749)	0.00482203	0.0301071	21.6481	GSK3A;MAPK8
regulation of protein binding (GO:0043393)	0.00490774	0.0301071	21.4485	MAPK8;PIN1
signal complex assembly (GO:0007172)	0.00568712	0.0325304	221.956	MAPK8IP2
positive regulation of deacetylase activity (GO:0090045)	0.00568712	0.0325304	221.956	MAPK8
negative regulation of glycogen biosynthetic process (GO:0045719)	0.00568712	0.0325304	221.956	GSK3A
macromolecular complex assembly (GO:0065003)	0.00571067	0.0325304	19.8036	DLG4;KIFAP3
activation of MAPKKK activity (GO:0000185)	0.00663199	0.034682	184.954	MAP4K1
negative regulation of cardiac muscle cell differentiation (GO:2000726)	0.00663199	0.034682	184.954	GSK3A
negative regulation of receptor internalization (GO:0002091)	0.00663199	0.034682	184.954	DLG4
negative regulation of glycogen metabolic process (GO:0070874)	0.00663199	0.034682	184.954	GSK3A
regulation of glycogen (starch) synthase activity (GO:2000465)	0.00663199	0.034682	184.954	GSK3A
positive regulation of transferase activity (GO:0051347)	0.00737992	0.0356023	17.295	GSK3A;PIN1
barbed-end actin filament capping (GO:0051016)	0.00757601	0.0356023	158.524	EPS8
neurotransmitter receptor diffusion trapping (GO:0099628)	0.00757601	0.0356023	158.524	DLG4
negative regulation of glucose import (GO:0046325)	0.00757601	0.0356023	158.524	GSK3A
regulation of type B pancreatic cell development (GO:2000074)	0.00757601	0.0356023	158.524	GSK3A
postsynaptic neurotransmitter receptor diffusion trapping (GO:0098970)	0.00757601	0.0356023	158.524	DLG4
neuron differentiation (GO:0030182)	0.0075892	0.0356023	17.0408	MAPK8;PIN1
peptidyl-serine phosphorylation (GO:0018105)	0.00823309	0.0377447	16.3209	MAP4K1;MAPK8
regulation of endoplasmic reticulum unfolded protein response (GO:1900101)	0.00851919	0.0377447	138.701	COPS5
actin crosslink formation (GO:0051764)	0.00851919	0.0377447	138.701	EPS8
microtubule anchoring at centrosome (GO:0034454)	0.00851919	0.0377447	138.701	KIF3A
nervous system development (GO:0007399)	0.00864306	0.037769	8.10108	KIF3A;DLG4;KIF17
actin filament capping (GO:0051693)	0.00946151	0.0382053	123.284	EPS8
positive regulation of amyloid-beta formation (GO:1902004)	0.00946151	0.0382053	123.284	GSK3A
protein deneddylation (GO:0000338)	0.00946151	0.0382053	123.284	COPS5
protein localization to synapse (GO:0035418)	0.00946151	0.0382053	123.284	DLG4
regulation of actin filament length (GO:0030832)	0.00946151	0.0382053	123.284	EPS8
negative regulation of glucose transport (GO:0010829)	0.00946151	0.0382053	123.284	GSK3A
negative regulation of apoptotic process (GO:0043066)	0.0102855	0.0391791	7.58519	MAPK8;COPS5;MAPK8IP2
neuron projection morphogenesis (GO:0048812)	0.0103069	0.0391791	14.483	DLG4;MAPK8IP2
negative regulation of cardiac muscle hypertrophy (GO:0010614)	0.010403	0.0391791	110.95	GSK3A
microtubule anchoring at microtubule organizing center (GO:0072393)	0.010403	0.0391791	110.95	KIF3A
regulation of long-term neuronal synaptic plasticity (GO:0048169)	0.010403	0.0391791	110.95	DLG4
peptidyl-serine modification (GO:0018209)	0.0111698	0.0391791	13.8746	MAP4K1;MAPK8
regulation of systemic arterial blood pressure (GO:0003073)	0.0113436	0.0391791	100.859	GSK3A
negative regulation of epithelial cell differentiation (GO:0030857)	0.0113436	0.0391791	100.859	GSK3A
positive regulation of cyclase activity (GO:0031281)	0.0113436	0.0391791	100.859	MAPK8
positive regulation of ruffle assembly (GO:1900029)	0.0113436	0.0391791	100.859	EPS8
positive regulation of amyloid precursor protein catabolic process (GO:1902993)	0.0113436	0.0391791	100.859	GSK3A
regulation of IRE1-mediated unfolded protein response (GO:1903894)	0.0113436	0.0391791	100.859	COPS5
exit from mitosis (GO:0010458)	0.0113436	0.0391791	100.859	EPS8
positive regulation of hydrolase activity (GO:0051345)	0.0114221	0.0391791	13.71	MAPK8;PIN1
protein autophosphorylation (GO:0046777)	0.0118052	0.0400625	13.4702	MAP4K1;MAP3K11
positive regulation of MAP kinase activity (GO:0043406)	0.0120638	0.040509	13.315	MAP4K1;MAP3K11
cellular response to lipid (GO:0071396)	0.012194	0.0405197	13.2386	MAP4K1;MAPK8
cardiac left ventricle morphogenesis (GO:0003214)	0.0132223	0.04304	85.3333	GSK3A
negative regulation of receptor-mediated endocytosis (GO:0048261)	0.0132223	0.04304	85.3333	DLG4
negative regulation of cellular component movement (GO:0051271)	0.0141604	0.045628	79.2341	PIN1
postsynaptic membrane organization (GO:0001941)	0.0150977	0.0476847	73.9481	DLG4
dendritic spine morphogenesis (GO:0060997)	0.0150977	0.0476847	73.9481	DLG4
regulation of autophagy (GO:0010506)	0.015649	0.0478025	11.5774	GSK3A;MAPK8
positive regulation of G-protein coupled receptor protein signaling pathway (GO:0045745)	0.0160341	0.0478025	69.3229	GSK3A
positive regulation of nitrogen compound metabolic process (GO:0051173)	0.0160341	0.0478025	69.3229	MAPK8
negative regulation of cell development (GO:0010721)	0.0160341	0.0478025	69.3229	GSK3A
negative regulation of cellular carbohydrate metabolic process (GO:0010677)	0.0160341	0.0478025	69.3229	GSK3A
regulation of mitochondrial outer membrane permeabilization involved in apoptotic signaling pathway (GO:1901028)	0.0160341	0.0478025	69.3229	GSK3A
establishment or maintenance of apical/basal cell polarity (GO:0035088)	0.0169696	0.0496634	65.2418	DLG4
regulation of amyloid-beta formation (GO:1902003)	0.0169696	0.0496634	65.2418	GSK3A
regulation of canonical Wnt signaling pathway (GO:0060828)	0.0171361	0.0496651	11.0231	GSK3A;PIN1
regulation of cell cycle (GO:0051726)	0.0174405	0.0496651	10.9185	MAP4K1;MAP4K2
positive regulation of heart contraction (GO:0045823)	0.0179043	0.0496651	61.6142	GSK3A
positive regulation of excitatory postsynaptic potential (GO:2000463)	0.0179043	0.0496651	61.6142	DLG4
extrinsic apoptotic signaling pathway in absence of ligand (GO:0097192)	0.0179043	0.0496651	61.6142	GSK3A
Rac protein signal transduction (GO:0016601)	0.0179043	0.0496651	61.6142	EPS8
regulation of glycogen biosynthetic process (GO:0005979)	0.0188382	0.0518051	58.3684	GSK3A
regulation of ruffle assembly (GO:1900027)	0.0197713	0.0534494	55.4472	EPS8
regulation of nuclear division (GO:0051783)	0.0197713	0.0534494	55.4472	PIN1
positive regulation of blood circulation (GO:1903524)	0.0216348	0.0575125	50.4015	GSK3A
nucleotide-excision repair, DNA damage recognition (GO:0000715)	0.0216348	0.0575125	50.4015	COPS5
positive regulation of dephosphorylation (GO:0035306)	0.0225653	0.0575867	48.2077	PIN1
dendritic spine organization (GO:0097061)	0.0225653	0.0575867	48.2077	DLG4
receptor clustering (GO:0043113)	0.0225653	0.0575867	48.2077	DLG4
regulation of neuronal synaptic plasticity (GO:0048168)	0.0225653	0.0575867	48.2077	DLG4
regulation of AMPA receptor activity (GO:2000311)	0.0225653	0.0575867	48.2077	MAPK8IP2
negative regulation of insulin receptor signaling pathway (GO:0046627)	0.023495	0.0576531	46.1968	GSK3A
negative regulation of locomotion (GO:0040013)	0.023495	0.0576531	46.1968	PIN1
regulation of apoptotic signaling pathway (GO:2001233)	0.023495	0.0576531	46.1968	MAPK8IP2
regulation of cellular protein localization (GO:1903827)	0.023495	0.0576531	46.1968	PIN1
modulation of excitatory postsynaptic potential (GO:0098815)	0.023495	0.0576531	46.1968	DLG4
positive regulation of programmed cell death (GO:0043068)	0.0243571	0.0585804	9.10081	MAPK8;MAP3K11
cytoskeleton-dependent intracellular transport (GO:0030705)	0.0244238	0.0585804	44.3467	KIF3B
negative regulation of cellular response to insulin stimulus (GO:1900077)	0.0244238	0.0585804	44.3467	GSK3A
regulation of protein localization to nucleus (GO:1900180)	0.0253518	0.0591451	42.6389	PIN1
regulation of autophagy of mitochondrion (GO:1903146)	0.0253518	0.0591451	42.6389	GSK3A
regulation of actin polymerization or depolymerization (GO:0008064)	0.026279	0.0591451	41.0576	EPS8
regulation of transmembrane receptor protein serine/threonine kinase signaling pathway (GO:0090092)	0.026279	0.0591451	41.0576	PIN1
regulation of receptor internalization (GO:0002090)	0.026279	0.0591451	41.0576	DLG4
positive regulation of cell communication (GO:0010647)	0.026279	0.0591451	41.0576	DLG4
positive regulation of protein tyrosine kinase activity (GO:0061098)	0.026279	0.0591451	41.0576	DLG4
dopamine receptor signaling pathway (GO:0007212)	0.026279	0.0591451	41.0576	GSK3A
regulation of programmed cell death (GO:0043067)	0.0263279	0.0591451	8.71959	MAP4K1;MAP4K2
cellular response to cadmium ion (GO:0071276)	0.0272053	0.0591616	39.5893	MAPK8
determination of bilateral symmetry (GO:0009855)	0.0272053	0.0591616	39.5893	KIF3B
cellular response to oxygen-containing compound (GO:1901701)	0.0274297	0.0591616	8.52465	MAP4K1;MAPK8
positive regulation of macromolecule metabolic process (GO:0010604)	0.0278011	0.0591616	8.46157	GSK3A;MAPK8
positive regulation of protein insertion into mitochondrial membrane involved in apoptotic signaling pathway (GO:1900740)	0.0281308	0.0591616	38.2222	MAPK8
regulation of protein insertion into mitochondrial membrane involved in apoptotic signaling pathway (GO:1900739)	0.0281308	0.0591616	38.2222	MAPK8
regulation of protein polymerization (GO:0032271)	0.0281308	0.0591616	38.2222	EPS8
negative regulation of transferase activity (GO:0051348)	0.0281308	0.0591616	38.2222	GSK3A
regulation of ubiquitin-protein transferase activity (GO:0051438)	0.0290555	0.0591616	36.9463	PIN1
regulation of glucose import (GO:0046324)	0.0290555	0.0591616	36.9463	GSK3A
positive regulation of protein dephosphorylation (GO:0035307)	0.0290555	0.0591616	36.9463	PIN1
positive regulation of ubiquitin-protein transferase activity (GO:0051443)	0.0290555	0.0591616	36.9463	PIN1
regulation of protein tyrosine kinase activity (GO:0061097)	0.0290555	0.0591616	36.9463	DLG4
response to cadmium ion (GO:0046686)	0.0290555	0.0591616	36.9463	MAPK8
negative regulation of signal transduction (GO:0009968)	0.0291172	0.0591616	8.24785	GSK3A;MAPK8IP2
positive regulation of catalytic activity (GO:0043085)	0.0309023	0.0619989	34.6337	MAPK8
establishment or maintenance of epithelial cell apical/basal polarity (GO:0045197)	0.0309023	0.0619989	34.6337	DLG4
regulation of insulin receptor signaling pathway (GO:0046626)	0.0318245	0.0626667	33.5825	GSK3A
negative regulation of cellular metabolic process (GO:0031324)	0.0318245	0.0626667	33.5825	DLG4
regulation of JUN kinase activity (GO:0043506)	0.0318245	0.0626667	33.5825	MAP3K11
actin filament bundle organization (GO:0061572)	0.0327458	0.0640853	32.5931	EPS8
positive regulation of signaling (GO:0023056)	0.0336663	0.0653783	31.6603	DLG4
positive regulation of apoptotic process (GO:0043065)	0.0338164	0.0653783	7.58959	MAPK8;MAP3K11
actin filament bundle assembly (GO:0051017)	0.034586	0.0660654	30.7793	EPS8
protein peptidyl-prolyl isomerization (GO:0000413)	0.034586	0.0660654	30.7793	PIN1
cellular response to amino acid starvation (GO:0034198)	0.0364228	0.0684566	29.1564	MAPK8
negative regulation of protein catabolic process (GO:0042177)	0.0364228	0.0684566	29.1564	PIN1
negative regulation of catabolic process (GO:0009895)	0.03734	0.0684566	28.4074	PIN1
regulation of protein dephosphorylation (GO:0035304)	0.03734	0.0684566	28.4074	PIN1
peptidyl-proline modification (GO:0018208)	0.03734	0.0684566	28.4074	PIN1
negative regulation of ERK1 and ERK2 cascade (GO:0070373)	0.03734	0.0684566	28.4074	PIN1
negative regulation of TOR signaling (GO:0032007)	0.03734	0.0684566	28.4074	GSK3A
regulation of protein localization (GO:0032880)	0.0382563	0.0697359	27.6958	MAPK8
determination of left/right symmetry (GO:0007368)	0.0391719	0.070999	27.019	KIF3B
negative regulation of protein metabolic process (GO:0051248)	0.0400866	0.0718406	26.3743	PIN1
cardiac ventricle morphogenesis (GO:0003208)	0.0400866	0.0718406	26.3743	GSK3A
negative regulation of type I interferon production (GO:0032480)	0.0410005	0.0722605	25.7597	PIN1
positive regulation of intracellular transport (GO:0032388)	0.0410005	0.0722605	25.7597	GSK3A
microtubule cytoskeleton organization involved in mitosis (GO:1902850)	0.0410005	0.0722605	25.7597	KIF3B
regulation of synaptic transmission, glutamatergic (GO:0051966)	0.0419135	0.0734638	25.173	MAPK8IP2
mitotic spindle assembly (GO:0090307)	0.0428257	0.0746525	24.6123	KIF3B
regulation of mitochondrion organization (GO:0010821)	0.0446477	0.0769872	23.5626	GSK3A
cellular response to mechanical stimulus (GO:0071260)	0.0446477	0.0769872	23.5626	MAPK8
regulation of DNA binding (GO:0051101)	0.0482819	0.082806	21.7102	MAPK8
negative regulation of cellular response to transforming growth factor beta stimulus (GO:1903845)	0.0491884	0.0839096	21.2917	PIN1
negative regulation of transforming growth factor beta receptor signaling pathway (GO:0030512)	0.0509989	0.0865354	20.501	PIN1
chromosome organization (GO:0051276)	0.0519029	0.0871423	20.1273	COPS5
negative regulation of cellular catabolic process (GO:0031330)	0.0519029	0.0871423	20.1273	GSK3A
IRE1-mediated unfolded protein response (GO:0036498)	0.0528061	0.0872806	19.7669	GSK3A
regulation of Rho protein signal transduction (GO:0035023)	0.0528061	0.0872806	19.7669	EPS8
epidermal growth factor receptor signaling pathway (GO:0007173)	0.0528061	0.0872806	19.7669	EPS8
response to light stimulus (GO:0009416)	0.0537086	0.0883146	19.4191	MAPK8
regulation of protein metabolic process (GO:0051246)	0.0546101	0.0888808	19.0833	MAPK8
regulation of pathway-restricted SMAD protein phosphorylation (GO:0060393)	0.0546101	0.0888808	19.0833	PIN1
response to reactive oxygen species (GO:0000302)	0.0555109	0.0898882	18.7589	MAPK8
positive regulation of cellular amide metabolic process (GO:0034250)	0.0564109	0.0905561	18.4454	GSK3A
negative regulation of programmed cell death (GO:0043069)	0.0564911	0.0905561	5.67227	MAPK8;COPS5
vesicle-mediated transport (GO:0016192)	0.0569833	0.0908884	5.64389	MAPK8IP3;MAPK8IP1
positive regulation of catabolic process (GO:0009896)	0.05731	0.0909547	18.1421	GSK3A
regulation of cell division (GO:0051302)	0.0600026	0.0933699	17.2891	PIN1
cellular response to reactive oxygen species (GO:0034614)	0.0600026	0.0933699	17.2891	MAPK8
positive regulation of protein modification by small protein conjugation or removal (GO:1903322)	0.0600026	0.0933699	17.2891	GSK3A
negative regulation of apoptotic signaling pathway (GO:2001234)	0.0600026	0.0933699	17.2891	MAPK8IP2
insulin receptor signaling pathway (GO:0008286)	0.0617936	0.0943166	16.7635	GSK3A
extrinsic apoptotic signaling pathway (GO:0097191)	0.0617936	0.0943166	16.7635	GSK3A
positive regulation of synaptic transmission (GO:0050806)	0.0617936	0.0943166	16.7635	DLG4
regulation of TOR signaling (GO:0032006)	0.0617936	0.0943166	16.7635	GSK3A
regulation of actin filament polymerization (GO:0030833)	0.0626879	0.0952259	16.5124	EPS8
positive regulation of plasma membrane bounded cell projection assembly (GO:0120034)	0.0635814	0.0961254	16.2688	EPS8
positive regulation of proteasomal ubiquitin-dependent protein catabolic process (GO:0032436)	0.0644741	0.0970152	16.0322	GSK3A
response to insulin (GO:0032868)	0.0653659	0.0978955	15.8024	GSK3A
Rho protein signal transduction (GO:0007266)	0.066257	0.0987663	15.579	EPS8
transcription-coupled nucleotide-excision repair (GO:0006283)	0.0671473	0.0991666	15.3619	COPS5
positive regulation of proteasomal protein catabolic process (GO:1901800)	0.0671473	0.0991666	15.3619	GSK3A
mitotic spindle organization (GO:0007052)	0.0680367	0.100017	15.1507	KIF3B
cellular response to cytokine stimulus (GO:0071345)	0.0687185	0.100398	5.06012	GSK3A;MAPK8
regulation of actin cytoskeleton organization (GO:0032956)	0.0689254	0.100398	14.9452	EPS8
positive regulation of apoptotic signaling pathway (GO:2001235)	0.0698132	0.101229	14.7452	GSK3A
negative regulation of transmembrane receptor protein serine/threonine kinase signaling pathway (GO:0090101)	0.0707003	0.101592	14.5504	PIN1
regulation of cytokinesis (GO:0032465)	0.0707003	0.101592	14.5504	PIN1
regulation of transforming growth factor beta receptor signaling pathway (GO:0017015)	0.0724719	0.103543	14.1759	PIN1
ERBB signaling pathway (GO:0038127)	0.0733566	0.103543	13.9958	EPS8
negative regulation of MAPK cascade (GO:0043409)	0.0733566	0.103543	13.9958	PIN1
spindle assembly (GO:0051225)	0.0733566	0.103543	13.9958	KIF3B
positive regulation of protein catabolic process (GO:0045732)	0.0742404	0.103871	13.8201	GSK3A
positive regulation of protein targeting to mitochondrion (GO:1903955)	0.0742404	0.103871	13.8201	GSK3A
cellular response to molecule of bacterial origin (GO:0071219)	0.0768872	0.106639	13.3186	MAPK8
regulation of mitotic nuclear division (GO:0007088)	0.0768872	0.106639	13.3186	PIN1
regulation of type I interferon production (GO:0032479)	0.0777678	0.107394	13.1594	PIN1
regulation of protein targeting to mitochondrion (GO:1903214)	0.080405	0.110082	12.7037	GSK3A
regulation of proteasomal ubiquitin-dependent protein catabolic process (GO:0032434)	0.080405	0.110082	12.7037	GSK3A
regulation of cell cycle process (GO:0010564)	0.0821592	0.111527	12.417	PIN1
regulation of Ras protein signal transduction (GO:0046578)	0.0821592	0.111527	12.417	EPS8
cellular response to lipopolysaccharide (GO:0071222)	0.0830351	0.112238	12.2784	MAPK8
positive regulation of protein localization to membrane (GO:1905477)	0.0865307	0.11598	11.7535	MAPK8
regulation of heart contraction (GO:0008016)	0.0865307	0.11598	11.7535	GSK3A
negative regulation of cell motility (GO:2000146)	0.0882738	0.117331	11.5075	PIN1
cell morphogenesis involved in neuron differentiation (GO:0048667)	0.0882738	0.117331	11.5075	MAPK8IP2
response to UV (GO:0009411)	0.0891442	0.117996	11.3883	MAPK8
cellular response to metal ion (GO:0071248)	0.0908825	0.1198	11.1571	MAPK8
regulation of protein ubiquitination (GO:0031396)	0.0917505	0.120446	11.045	GSK3A
cellular response to starvation (GO:0009267)	0.0969421	0.12674	10.4167	MAPK8
nucleotide-excision repair (GO:0006289)	0.0978046	0.127346	10.3188	COPS5
regulation of cell motility (GO:2000145)	0.0986663	0.127507	10.2227	PIN1
negative regulation of cytokine production (GO:0001818)	0.0995273	0.127507	10.1284	PIN1
cellular response to peptide hormone stimulus (GO:0071375)	0.0995273	0.127507	10.1284	GSK3A
cellular response to insulin stimulus (GO:0032869)	0.0995273	0.127507	10.1284	GSK3A
positive regulation of canonical Wnt signaling pathway (GO:0090263)	0.102105	0.130287	9.85565	PIN1
negative regulation of cell growth (GO:0030308)	0.10382	0.131423	9.68177	GSK3A
cellular response to oxidative stress (GO:0034599)	0.10382	0.131423	9.68177	MAPK8
regulation of macroautophagy (GO:0016241)	0.104677	0.131464	9.5971	MAPK8
positive regulation of peptidyl-tyrosine phosphorylation (GO:0050731)	0.104677	0.131464	9.5971	DLG4
actin filament organization (GO:0007015)	0.108094	0.135224	9.27264	EPS8
negative regulation of macromolecule metabolic process (GO:0010605)	0.111499	0.138938	8.96929	DLG4
negative regulation of multicellular organismal process (GO:0051241)	0.112349	0.139452	8.89651	GSK3A
positive regulation of mitochondrion organization (GO:0010822)	0.114892	0.142056	8.68504	GSK3A
regulation of macromolecule metabolic process (GO:0060255)	0.115738	0.14255	8.61675	MAPK8
generation of neurons (GO:0048699)	0.116584	0.143039	8.54953	PIN1
positive regulation of cytosolic calcium ion concentration (GO:0007204)	0.119116	0.14503	8.35396	DLG4
cellular response to organic substance (GO:0071310)	0.119116	0.14503	8.35396	MAPK8
regulation of cytosolic calcium ion concentration (GO:0051480)	0.122481	0.14845	8.10662	DLG4
regulation of signal transduction by p53 class mediator (GO:1901796)	0.12332	0.14845	8.04704	PIN1
response to cytokine (GO:0034097)	0.12332	0.14845	8.04704	MAPK8
positive regulation of Wnt signaling pathway (GO:0030177)	0.124997	0.149902	7.93046	PIN1
cellular protein complex assembly (GO:0043623)	0.128341	0.152764	7.70707	MAPK8IP2
neuron development (GO:0048666)	0.128341	0.152764	7.70707	MAPK8
negative regulation of canonical Wnt signaling pathway (GO:0090090)	0.131672	0.156147	7.49584	GSK3A
positive regulation of intracellular protein transport (GO:0090316)	0.134992	0.158902	7.29581	GSK3A
protein stabilization (GO:0050821)	0.134992	0.158902	7.29581	PIN1
response to lipopolysaccharide (GO:0032496)	0.137474	0.161229	7.1526	MAPK8
axon guidance (GO:0007411)	0.139949	0.16353	7.01486	KIF3A
protein localization to membrane (GO:0072657)	0.141595	0.16485	6.92593	DLG4
negative regulation of intracellular signal transduction (GO:1902532)	0.142418	0.165204	6.88229	GSK3A
positive regulation of protein modification process (GO:0031401)	0.144059	0.166503	6.79664	PIN1
neuron projection development (GO:0031175)	0.147334	0.169674	6.63153	DLG4
peptide biosynthetic process (GO:0043043)	0.153037	0.174977	6.36095	COPS5
negative regulation of Wnt signaling pathway (GO:0030178)	0.153037	0.174977	6.36095	GSK3A
Fc-epsilon receptor signaling pathway (GO:0038095)	0.159509	0.181727	6.07735	MAPK8
Fc receptor signaling pathway (GO:0038093)	0.160315	0.181995	6.04365	MAPK8
regulation of GTPase activity (GO:0043087)	0.164333	0.185895	5.88057	PIN1
positive regulation of gene expression (GO:0010628)	0.165175	0.186186	2.93919	GSK3A;MAPK8
positive regulation of GTPase activity (GO:0043547)	0.167535	0.187521	5.75625	PIN1
cilium organization (GO:0044782)	0.167535	0.187521	5.75625	KIF3A
positive regulation of signal transduction (GO:0009967)	0.178648	0.199261	5.35935	DLG4
positive regulation of phosphorylation (GO:0042327)	0.180224	0.200319	5.30703	PIN1
positive regulation of sequence-specific DNA binding transcription factor activity (GO:0051091)	0.185718	0.205708	5.13162	COPS5
mitotic cell cycle phase transition (GO:0044772)	0.190399	0.209703	4.99015	EPS8
positive regulation of transcription from RNA polymerase II promoter (GO:0045944)	0.191577	0.209703	2.66097	COPS5;PIN1
Ras protein signal transduction (GO:0007265)	0.191954	0.209703	4.94469	EPS8
axonogenesis (GO:0007409)	0.191954	0.209703	4.94469	KIF3A
translation (GO:0006412)	0.198915	0.216566	4.74988	COPS5
regulation of signal transduction (GO:0009966)	0.199685	0.216665	4.72917	MAPK8IP2
proteasomal protein catabolic process (GO:0010498)	0.202758	0.219253	4.64807	GSK3A
anterograde trans-synaptic signaling (GO:0098916)	0.205055	0.220988	4.58903	DLG4
plasma membrane bounded cell projection assembly (GO:0120031)	0.205819	0.221065	4.56968	KIF3A
regulation of ERK1 and ERK2 cascade (GO:0070372)	0.210391	0.225217	4.45687	PIN1
regulation of immune response (GO:0050776)	0.213425	0.227701	4.38467	CLEC4G
protein deubiquitination (GO:0016579)	0.217955	0.231759	4.2806	COPS5
regulation of protein phosphorylation (GO:0001932)	0.220961	0.2334	4.21389	PIN1
protein modification by small protein removal (GO:0070646)	0.220961	0.2334	4.21389	COPS5
chemical synaptic transmission (GO:0007268)	0.241701	0.254464	3.7988	DLG4
proteasome-mediated ubiquitin-dependent protein catabolic process (GO:0043161)	0.243162	0.255161	3.77222	GSK3A
regulation of gene expression (GO:0010468)	0.25853	0.270397	2.15357	GSK3A;MAPK8
ubiquitin-dependent protein catabolic process (GO:0006511)	0.278838	0.290684	3.20931	GSK3A
positive regulation of transcription, DNA-templated (GO:0045893)	0.288362	0.299296	1.98495	COPS5;PIN1
transcription, DNA-templated (GO:0006351)	0.289226	0.299296	3.07136	COPS5
post-translational protein modification (GO:0043687)	0.289913	0.299296	3.06258	COPS5
cellular macromolecule biosynthetic process (GO:0034645)	0.296753	0.305369	2.97738	COPS5
organelle assembly (GO:0070925)	0.302856	0.310647	2.90459	KIF3A
transmembrane receptor protein tyrosine kinase signaling pathway (GO:0007169)	0.316239	0.323334	2.75471	GSK3A
gene expression (GO:0010467)	0.326115	0.331972	2.6519	COPS5
positive regulation of protein phosphorylation (GO:0001934)	0.326769	0.331972	2.64531	PIN1
regulation of intracellular signal transduction (GO:1902531)	0.333272	0.337504	2.58116	PIN1
cellular protein metabolic process (GO:0044267)	0.372283	0.375247	2.2427	COPS5
transcription from RNA polymerase II promoter (GO:0006366)	0.372894	0.375247	2.23795	COPS5
negative regulation of cellular macromolecule biosynthetic process (GO:2000113)	0.389183	0.390407	2.11676	GSK3A
regulation of transcription from RNA polymerase II promoter (GO:0006357)	0.414949	0.414949	1.47497	COPS5;PIN1
