# Supplementary material for: Enhancer promoter interactome and Mendelian randomization identify network of druggable vascular genes in coronary artery disease
Source: Hum Genomics. 2022 Mar 4;16:8. doi: 10.1186/s40246-022-00381-4 (PMC8895522; doi:10.1186/s40246-022-00381-4)
Supplement: Supplementary file 18 — Additional file 18. Supplemental Table 18: primer sequences. [file 40246_2022_381_MOESM18_ESM.xlsx]

## Sheet: Feuil1
Supplemental Table 18: primer sequences.
IL1B	F: AAACCTCTTCGAGGCACAAG
	R: TGGCGAGCTCAGGTACTTCT
PLAU	F: GTGCAACTGCCCAAAGAAAT
	R: AAGGACAGTGGCAGAGTTCC
EGR1	F: AGCAGCAGCAGCACCTTC
	R: GGCAGTCGAGTGGTTTGG
